# Supplementary material for: Linking single-cell measurements of mass, growth rate, and gene expression
Source: Genome Biol. 2018 Nov 27;19:207. doi: 10.1186/s13059-018-1576-0 (PMC6260722; doi:10.1186/s13059-018-1576-0)
Supplement: Supplementary file 2 — Table S1. Gene lists ranked by correlation with either mass or mass-normalized MAR for L1210, FL5.12, CD8+ T cells (24 and 48 h activations), and BT159 GBM cells (DMSO and RG7388 treated) with corresponding Spearman correlation coefficients. Genes that are either significantly positively or negatively correlated with the biophysical measurement of interest (as described in Additional file 1: Figure S4) are highlighted in red. (XLSX 3597 kb) [file 13059_2018_1576_MOESM2_ESM.xlsx]

## Sheet: L1210_mass
Gene	Spearman coefficient
Kpna2	0.689700996677741
Cdk1	0.685552353385828
Top2a	0.658628102403752
Cenpe	0.631983189813711
Prc1	0.613183227278922
Nusap1	0.610871192279845
Pif1	0.600623640625393
Aurka	0.599336184528232
Cenpl	0.598014981886816
Kifc1	0.588928788582706
Incenp	0.558800552633106
Sgol1	0.553202592424589
Kif20b	0.552182254096054
Plk1	0.551701225456643
Troap	0.548667634579816
Depdc1b	0.546263166442859
Arhgef39	0.545967023124493
Ska2	0.545965021340188
Cenpf	0.543004553641971
Cdc25b	0.542384718927078
Ckap2l	0.536239763028745
Ccnb1	0.534629665819816
Kif2c	0.533396616058662
Kbtbd3	0.526698664474349
Ccnf	0.52232716241674
Kif11	0.515667727492113
Aurkb	0.514894053621807
Kif23	0.514611083563393
Sgol2	0.510917094578575
Ube2c	0.50894327215417
Bora	0.504998020439379
Kif18b	0.503042793730945
G2e3	0.496155144248616
Fam64a	0.490311383688663
Parpbp	0.487551056644413
Ndc80	0.480982611528481
Prr11	0.478424858315419
Psrc1	0.476679026179841
Kif18a	0.474122230360275
Aspm	0.467105523582093
Mis18bp1	0.464725946887289
Ahcyl1	0.464365515894684
Tmem218	0.464047123844455
Tuba1c	0.458041821379715
Abcc5	0.456151963277313
Sphk2	0.453111981566766
Dennd1a	0.446634913443055
Fzr1	0.444578064868999
Mki67	0.443391033852877
Pus7l	0.441140928068594
Gimap3	0.432065201699569
Spdl1	0.431165361843662
Gen1	0.430840549005794
Kifc5b	0.430102900930214
Gtse1	0.429309297979025
Dusp22	0.428029872743897
Flrt1	0.420398615546251
Ythdc1	0.419362738314825
Smc4	0.418800078170803
Ikbkb	0.417026871902881
Sapcd2	0.416239210234523
Ncaph	0.414978561821509
Sik3	0.413023735880472
Zc3h11a	0.411061972422479
BC053749	0.411025494866021
Xrn1	0.41063164846081
Cep192	0.410091169353286
Zfp41	0.409961680497944
Spsb2	0.407106118684178
Trpc4ap	0.403901186888171
Tpx2	0.40297049052179
Chd6	0.40206736007943
Hyls1	0.401935994965789
Espl1	0.399952185884042
Cutc	0.398524857453079
Fam83d	0.398197489987026
Ect2	0.398039343475368
Triobp	0.396420440848457
Fbxo34	0.394122064455323
Kif22	0.393355157551644
Cdca2	0.393127911309321
Kif14	0.392967512783977
Rab3gap2	0.392275842049148
Ska3	0.391362164785827
Fbf1	0.390648847736253
Rcor2	0.39060444360759
Terf1	0.390398672173127
Cdkn2d	0.389298865683483
Med25	0.389161724766089
Casc5	0.388753978172689
Ckap5	0.387007389048724
Akirin2	0.385485861364832
Tgif2	0.382521139540387
Cdc25c	0.381591914311791
Sympk	0.38035017700197
Eps15l1	0.379216631170219
Bub3	0.378092632401798
Txnrd1	0.377728702997733
Cstf1	0.377258570974573
Oip5	0.376604916974639
Hmmr	0.376001563416064
Dhcr24	0.375703157244268
Frg1	0.375686506240264
Ccdc9	0.375374568972271
Ccdc142	0.37514458418365
Lpp	0.374845464704554
BC030867	0.374786786425186
Smtn	0.374689731096249
Anln	0.374519230394169
Rad18	0.374188566535501
4930455F23Rik	0.372306970685168
Zfp606	0.371199981435505
Zfx	0.371143021839298
Tbc1d5	0.369882511843181
Emp1	0.369801791675094
Mcoln1	0.369339505760928
2610306M01Rik	0.36923395726037
Mxd3	0.368646368137727
Ttk	0.368028592331378
Gga2	0.366576271578384
Bcl2l1	0.366054328708228
Plcb2	0.365745439350682
Arhgap11a	0.364961572909461
Sepn1	0.364402884292334
Nol9	0.364299045347129
Ccdc137	0.363668426135174
4931429I11Rik	0.362943425750592
Mgat4b	0.362923525319094
Lpcat1	0.362559451776535
Ahdc1	0.36251627582941
4930526I15Rik	0.362345628540184
Eif3j2	0.361420427200112
Fbxl17	0.360997216256336
Chmp7	0.36028738694676
Elfn1	0.359755990141187
Polr1a	0.359405615223793
Pnkp	0.359038496784076
Malat1	0.358080906781317
A930001A20Rik	0.357908211042609
Plekho1	0.356992002205519
Csrnp2	0.35690161897398
E2f5	0.356616890209974
Zfp954	0.355813004175748
Ttc14	0.35423615800343
Gtpbp1	0.353682408741165
Zfp953	0.353422470331659
Cep128	0.352690593453795
Crat	0.352280727740794
Snx29	0.351742878865549
Rhno1	0.351550972674228
Polr3g	0.351539651084267
Traip	0.351375423072916
Tmem67	0.3511036032585
Acad10	0.35057207496406
Slc6a9	0.349917088868596
Fpgs	0.34981308600118
Wdpcp	0.348633566950643
Zbtb40	0.348352952746688
Ppapdc3	0.348164915963274
Dhx34	0.347135302475093
Abi2	0.34711598143838
Traf3ip1	0.346034217422474
Spc25	0.345515409778511
Esco2	0.345022090884524
E4f1	0.344124623663253
Mtfr2	0.344058307609944
Rasa4	0.34392832258063
Gpr108	0.343615218997439
Ap4e1	0.343477800950352
Kif4	0.343359516492126
Dnajc16	0.343175549183483
Top2b	0.342960559597939
Hn1	0.342954856361149
Acyp1	0.342445992600461
Nol10	0.342138059251024
Zfp335	0.34184011468129
Lmnb2	0.341496991943072
Ccbl1	0.341234997077123
Arhgap19	0.34081719176357
Stxbp4	0.340691572835751
Vps9d1	0.340507913956807
Arhgap26	0.340370028089856
Golga5	0.340232259561398
5031425E22Rik	0.33995265519992
Ankrd46	0.339853942245589
Rdh12	0.338515215379834
Pih1d1	0.337368067435044
Vdr	0.337343407724591
Slc26a2	0.336280972308942
Tnrc6b	0.335596010031877
Clstn3	0.335542275447676
Fam134a	0.335378771241945
Pik3r2	0.335251200690369
Abhd10	0.334926528821768
Vars2	0.334798158248818
Mmp10	0.334654244740985
Parp16	0.334542612010422
Mef2d	0.334327189999076
Nckipsd	0.334222722770705
Vbp1	0.333007621653312
Igflr1	0.332697762135401
Zfp942	0.332606490388068
Lcorl	0.332530059113818
Cpsf1	0.332491364530862
Rasgrp1	0.332486466478706
Zufsp	0.332454724240384
H2-Ob	0.332294351537868
Dcaf6	0.331872829683133
Snupn	0.331871860130508
Ctage5	0.331806694032768
Ncapg	0.331593569380654
Rangap1	0.33156146179402
Ankle1	0.331302356585939
Birc5	0.331209693179597
Irgq	0.330899795325967
Rel	0.330645312981872
Cenpi	0.330389507419039
Lats1	0.330134038739777
1110008L16Rik	0.329784472096482
Racgap1	0.329672262565643
Snapin	0.329542858751161
Arnt	0.329490057082084
Atxn7l2	0.329293959156984
Spred2	0.329278135135701
Nav2	0.326672264103343
Tesk2	0.326454359481318
Ears2	0.326147814873554
Mkks	0.32584390957847
Trappc11	0.325744922680277
Map2k4	0.325339654627958
Gm11974	0.325300499940846
C1galt1	0.325252701819154
Spry4	0.325246818741587
Pxmp2	0.324811292167503
Trim16	0.324421781329276
Dtwd2	0.324080359217377
Pccb	0.323743110713582
Wee1	0.322717887650404
Rabgap1l	0.322174509841653
Gnas	0.321731483290991
Zfp940	0.321467105205872
Tatdn3	0.321242519439453
Ptger4	0.32077421070006
Ythdf3	0.320673225578725
Dnajc12	0.320578913238093
Suv39h1	0.320510037715147
Rock2	0.320016380999654
Tut1	0.319884754446471
Zfp800	0.31939778064419
Med12	0.319113404381779
Clec16a	0.318767549981351
Mob3a	0.318736876583484
Scd3	0.31863242820708
Tmx4	0.318511699827075
Dlg1	0.31850833444226
Rtfdc1	0.317469089477629
Mdc1	0.317451501349873
Ccser2	0.317259976050936
Zc3h4	0.317071315299937
Pgpep1	0.315929133683901
Hpcal1	0.315617174677894
Ap1ar	0.315362490935306
Lamc1	0.315200551164186
2210015D19Rik	0.314899431855654
Smg9	0.314837821603745
Slc39a11	0.314814198796175
Lamb3	0.314517454995645
Tubb4b	0.314324799687317
Glyctk	0.313695750908499
Pbk	0.313599031082869
Zfp790	0.313496552021675
Crtc2	0.313395024846497
Tmem177	0.313360179906203
Tbccd1	0.313069529747946
Selrc1	0.313034512314166
Kctd9	0.3128252753355
Metap1d	0.312683367071278
Depdc1a	0.311838714561865
Dock2	0.311790260112215
Vps33a	0.311641628440865
Lpar5	0.311565773357603
Sp2	0.311513649743159
Sgsm1	0.311322843713177
Fam13b	0.311095738907087
Mtmr3	0.310848621182533
Zfp407	0.310730214613203
Sgtb	0.310555637889222
Kif15	0.310539316770416
Agps	0.310391883765332
Mplkip	0.309855183314012
Slc9a8	0.309851144396216
Kif24	0.309727890766734
Sema6b	0.309361802055598
Ppp1r37	0.309354316175002
Casp9	0.309036612500706
Wdr47	0.308621655556901
Bcl9l	0.308494397254323
Sumf1	0.308191774213354
Uvrag	0.308056872405614
Il17rd	0.307741620873585
Aptx	0.30740031959594
Scml4	0.307130145983694
Evi5	0.307006974370241
Cep135	0.306483019224139
Zfp652	0.306437299052091
Zfp830	0.306243300022534
Zfyve28	0.305962883017064
Tpmt	0.305785415849452
Smek1	0.305768898948201
0610009B22Rik	0.305528060613841
Dicer1	0.305473641490278
Myo1e	0.305340415205816
Zfp688	0.304978881336539
Zfp54	0.304824157846435
Samm50	0.304787961696306
Gm8709	0.304677960656283
Chkb	0.304554151596693
Bub1	0.3034244881882
Ndufb7	0.303302716435411
1700007L15Rik	0.303192742423972
Slmap	0.303136178146109
Tbk1	0.303116954965127
Shcbp1	0.303047594992706
Fn3krp	0.303022748132711
Zhx3	0.302820345513222
Kmo	0.302728470152996
Arhgap33	0.302651596475097
Socs3	0.30232064239063
Eme1	0.302221612814701
4933426M11Rik	0.302026379306543
Pdk1	0.301838143449101
Bub1b	0.301654088313162
Zyx	0.301200427697851
Pex3	0.300617751027444
Fam72a	0.300470267558247
Mphosph9	0.300180292006866
4930432J09Rik	0.300056515320479
Uaca	0.299868060680876
Dcp1b	0.299586371990343
Nek2	0.2995698599145
Slc39a10	0.299465974287871
Zfp473	0.29881308923841
Rbl1	0.298605533229488
Nipal3	0.298331121828373
Dennd4c	0.298253183416308
Gm16973	0.298109607093907
Pnrc2	0.29808989135367
Slc25a30	0.298002650072743
Sharpin	0.29756186920503
Nuf2	0.29751110818464
Trp53inp2	0.297082389655483
Idua	0.296879330090281
2610020H08Rik	0.296825604030216
Srsf4	0.296816442563307
Wdr34	0.29666941894735
Stk11	0.296535802935724
Ttc27	0.296528452753484
Metap1	0.296413565375083
Polr3e	0.2961029020995
Tubgcp3	0.29583976175303
1110051M20Rik	0.295479620815284
Adam33	0.295413409367536
Hist1h2ai	0.29519447423247
Dido1	0.294834215701255
Kctd6	0.294833603311416
P2ry2	0.2948114988252
Slc39a13	0.294350329019002
Tbc1d1	0.294328216879802
Tulp3	0.294294053200584
2310036O22Rik	0.29427777966787
Rn4.5s	0.29426030476989
Rsg1	0.294050300509473
Rilpl1	0.293997586164421
Hspb11	0.293925632344773
Pex11c	0.293897936233802
Adat2	0.293839658797552
Pfkfb4	0.293791971150543
Gimap8	0.29351751829009
Dcaf15	0.293485892721054
Poli	0.293144749409062
Khdrbs1	0.29308761169583
Sat1	0.293076591191403
Phf7	0.292787021940212
Gm12505	0.292774454597934
Copg2	0.292480821118782
Ppp3ca	0.292470768884232
Usp2	0.292292010447464
Slc39a9	0.292010338003417
Aff3	0.291916256525967
Rnf10	0.291842348265884
Fut10	0.291283955442642
Fam108c	0.291229925888031
Rnf6	0.291061057063186
Zfp143	0.29103110770663
Wdfy2	0.290888441732872
Dhodh	0.29080404049122
Cecr5	0.290782949044983
E330033B04Rik	0.290702368852145
Il18r1	0.29048650412835
Tyw1	0.290413350714208
Lrp6	0.290215545294808
Fgd6	0.289731120183688
Proser1	0.289472038316713
Slc12a6	0.289338704028213
Tnfaip8l1	0.289111274073429
Sp110	0.289041615627645
Pmf1	0.288989100008823
Irak3	0.288733155834503
Cdca8	0.288508891928865
Atg4b	0.288457075314704
Golga4	0.288422455477553
Dffa	0.288316960995852
Fkbp7	0.288286857573129
Fbxo8	0.288089423090799
Ddr2	0.288061546030175
Ppp6r3	0.287942776157122
Nr2c1	0.287865855361774
Slc35e3	0.287462925271076
1190002F15Rik	0.287119916336455
Crtc1	0.2870190067928
Arl6ip1	0.286691420754348
Tomt	0.286676480035528
Cep164	0.286550102299913
P2ry12	0.286017568093587
Mnat1	0.285843394724565
Exoc6b	0.285644224589738
Immp2l	0.285314993422244
Cks2	0.285245260895056
Ube2t	0.28510781984848
Dgkq	0.284971364558839
Bid	0.284833611798614
2210408I21Rik	0.284362389365957
Pttg1	0.284015458355248
Mbtps1	0.283954744454641
H2-T10	0.28364933530372
Birc3	0.283263876163266
Ino80c	0.282748284254774
Wipf2	0.282093208342621
Ociad2	0.282041073775873
Tk2	0.281889805981384
Pacsin3	0.281870202068951
Iqgap3	0.281748922745329
Gm996	0.281678388818245
Map3k11	0.281648512488136
Adcy6	0.281643678498644
Gas2l3	0.281635365216284
8030462N17Rik	0.281263873015161
Stx6	0.280883913411697
Pkn3	0.280706270353219
Nfx1	0.28041814569348
Det1	0.280300019211266
Gdpgp1	0.279956340287994
Lgmn	0.279889568949674
Tacc3	0.279288611268036
Ldb1	0.27922647932863
Setmar	0.279152434557678
Ube2l6	0.27906082743614
1110034G24Rik	0.279004792728872
Trmt2a	0.278918552437212
Angptl4	0.278742881485065
Otud5	0.278704808431017
L3mbtl3	0.278393561040871
Fpgt	0.278342300594513
Cst7	0.278165845400576
Maats1	0.277912994513328
Cdc40	0.277876036217152
Ryr2	0.27779127225706
Gfi1	0.277677548483215
Tti1	0.277534976692961
Tatdn1	0.277461821916817
3110007F17Rik	0.277220368640871
Sap30	0.276807359694236
Abcb10	0.276564162053871
Prkaa1	0.27655275233682
Katnbl1	0.276513291457967
Cdkn1b	0.276496767603697
Tmem55b	0.276381054153315
Hivep1	0.276362024080244
Cmc2	0.276353332030487
Trim2	0.276270816058193
Unc119b	0.276189826762793
Tmem230	0.275933370279664
Papd7	0.275726804382577
Specc1	0.275671511935839
Cit	0.275546316962531
Tmem251	0.275540695803527
Neil3	0.275496537851876
Pros1	0.275477593428884
Rnf26	0.275320235367156
Slc28a3	0.275214031512877
Efna1	0.275075415595062
Fcho2	0.274928888218534
Cstf3	0.274878557492619
Tmem80	0.273972649749862
Tnip1	0.273861531671321
Mastl	0.273832373135043
Gm4832	0.273677864016499
Gpr19	0.273563224532639
Zfp521	0.273545773574238
Tmtc4	0.273448081623227
Ccna2	0.273423262770816
Cd93	0.273391079222867
Pacs1	0.273338473574742
Kptn	0.273222824666516
Zkscan6	0.273100484963186
Ftsj1	0.273016737999523
Pi4kb	0.272990631834186
Ncoa7	0.272881540113123
Ndrg3	0.272855484179483
Plekhf2	0.272828810231447
Sugp2	0.272792215755094
6430550D23Rik	0.272777635773662
Pigu	0.272774820843975
Ier3	0.272753503486365
Lamp2	0.272488243654403
Zc3h3	0.272388358535642
D4Wsu53e	0.272309323382786
Ska1	0.27200128671846
Map3k7	0.271940105187813
Fndc9	0.27190332783122
Mad2l1	0.271878053547
Txnl4b	0.271815020117573
Ttc4	0.271667203296323
Ldlr	0.271659214768674
Slc4a1ap	0.27152918242642
Rbbp6	0.271229191484795
C230035I16Rik	0.271185868766331
Smad4	0.271130429460998
Gabpb2	0.271102757876071
4930429B21Rik	0.271098690978291
Sipa1l3	0.270866812134699
Pex16	0.27084621025008
C330018D20Rik	0.270742586087783
Atp2a3	0.270607728812665
Snx30	0.270499796958703
Arhgap23	0.270269468432892
Golga2	0.270109527033885
Card6	0.27003558879174
Wiz	0.269977938914791
Naif1	0.26985887440089
Fut4	0.269834815314397
Vezf1	0.269830514213072
Nfkb1	0.269691797426422
Pom121	0.269651982259854
12-Sep	0.269602367034579
Ap2a1	0.269582839378094
Tspyl3	0.269488697703205
Ino80b	0.269328912933303
Pak4	0.269308885701125
Reep2	0.269228633399253
Naf1	0.269176003892921
Zfp212	0.269100010031982
Arhgdig	0.268944790565123
Fancb	0.268855689056768
Setd8	0.268732936344972
Prmt1	0.268684134672616
Ptdss2	0.268206285853328
Eri2	0.268091092335002
Slc39a4	0.268058984753561
Wdr35	0.267585776322038
Zfp865	0.267530804254611
Zc3h13	0.267525259485511
Kat6a	0.267462126495176
Jrk	0.267439208835207
Rhoj	0.26737881080026
Ankra2	0.267017491472801
Asb3	0.266985677951203
Mob3c	0.266917342676102
Dvl3	0.266711940925486
Pigm	0.2665995645793
Ptp4a1	0.266195852156853
Atad2b	0.26609540833646
Vps13a	0.266087542839939
Taf5	0.265853085363011
Erp27	0.265694120342237
Ccdc41	0.265610572574701
Zfp609	0.265452310223399
Dedd2	0.265273086067489
N4bp2l1	0.265231822726111
Pip5k1c	0.26509272029894
Zbed3	0.264985831422614
Zscan29	0.264853287526414
Eif3b	0.26480488961079
Gnb5	0.264654681400052
Dnajb1	0.264638627164556
Glmn	0.264636047042415
Efcab11	0.264633018514641
Ppfia1	0.264618190348988
Prdm10	0.264590963999334
Terf2	0.26453052477849
Lysmd1	0.264316303713794
Hspbp1	0.264073875333523
Zfp58	0.264065837730318
Cep55	0.263959255974827
Swsap1	0.263904404854154
Elmo2	0.263789477745502
Flnb	0.263732875025663
Saa4	0.263719941013721
Ccdc167	0.263595074484438
Nhlrc2	0.263563030392862
Lrrfip2	0.263401989366068
Gclc	0.263141064875462
Hmgb2	0.263083838186437
Itpkc	0.262998134394706
Gnao1	0.262962122287225
Ntan1	0.262952178126785
Zfp639	0.262720072165366
Arhgap18	0.262544011374302
Uap1l1	0.262343548011895
Sfxn2	0.262248215164287
Sgk1	0.262247919086431
Oas1b	0.262209139600746
Akr1b10	0.26209996767409
Pdcd7	0.262015759563407
Zbtb37	0.262015759563407
Ift46	0.261855683829614
Zfp101	0.261827174957642
Med27	0.261825089207357
Ckap2	0.261559705641153
Zfp52	0.261392288698563
Scn4a	0.261230791191349
Cnnm3	0.261202817896869
Syne3	0.261165399028134
Tbx19	0.261140482390513
Ddx19b	0.261125610102663
Gabarapl1	0.261008090992666
Dpy19l1	0.260266596590179
Fancd2	0.260220693349797
Gm14872	0.260178639349658
Fbxl19	0.260145628082371
Mpst	0.259961393316237
Csl	0.259948486882253
Nfkbia	0.259864545653027
Rtel1	0.259766149031634
Wdr85	0.259580288172299
Abhd1	0.259516761022374
Bet1l	0.259513873046627
Psmb11	0.259498467755104
L3mbtl4	0.259497899843249
Slc25a47	0.259392156595137
Spata5	0.259391341801875
Enox2	0.259243416839697
Epdr1	0.259223335351988
Pms1	0.259202548791975
Pigb	0.259131979191969
BC056474	0.259044269779859
Cebpd	0.258655250859711
Tcp11l2	0.258619137599955
Itfg1	0.258574361311408
Akap1	0.25854410340254
Fam219a	0.258164043740153
Rab3c	0.258163416106447
Soat1	0.258150567477028
4930539E08Rik	0.257979845573956
9130011E15Rik	0.257974337654154
Xdh	0.257654835806921
Bcorl1	0.257645541327792
Prep	0.257579019251077
Gbf1	0.257499576196306
Hps5	0.257341826912624
Mfsd3	0.257295618957065
2410017I17Rik	0.257217237412207
Gm14288	0.257130144138653
Peo1	0.25705909780914
Asb7	0.256826371319338
Itch	0.25657766984656
Rbm6	0.256514630209532
5730455P16Rik	0.25644262390588
Slc30a1	0.256208374907111
Acta1	0.256087245695452
Hexdc	0.256024930950958
Hexim1	0.256004516070362
Ccnt2	0.255912795502604
Ppp1r21	0.255908537323406
Sgsm3	0.25585992625761
Dars2	0.25578808464494
Mxi1	0.255732984968165
A230050P20Rik	0.255694935452984
Rab12	0.255619386428049
Ctsb	0.25546218487395
Gprasp1	0.255273991428997
Poc5	0.255262889911192
Pqlc3	0.255173048858614
Nrbf2	0.255118383985157
Zbtb22	0.254921460018854
Tspan32	0.254842501016079
Zfp775	0.254699468127249
Scarf1	0.254684417726799
Gtf2h5	0.254681721137108
Hoxc9	0.25452995415392
Zcchc8	0.25448326935345
Dirc2	0.254428124766892
Agap2	0.254408584516208
S100a6	0.254223872878809
Akap8l	0.254197490643577
Lonp1	0.254056351656108
Cenpk	0.253994892663035
Lyn	0.253890071279605
Lipe	0.253865099239809
4930577N17Rik	0.253778994949308
Mtrf1	0.253750215823587
Med11	0.253564139458513
Cpt2	0.253528904400289
Agxt2l2	0.253349704397528
Mettl14	0.253329065497904
Tmem65	0.253192661134329
Gmds	0.253058432675396
Sertad1	0.252704183201179
Rfwd2	0.252551391225572
Galnt1	0.252529036841447
5031439G07Rik	0.252482533988945
Fbxo5	0.252380321961234
Zfp760	0.252252988010726
Glt8d1	0.252185332265617
Kctd4	0.252082184292703
Lancl1	0.251916016600432
Mcm9	0.251823317812517
Fam175a	0.251773035502017
Atp8b2	0.25177059892508
Rfx1	0.251627210567733
Ppip5k1	0.251524439742474
Copa	0.251418074158141
Skil	0.251408339049452
Osbpl9	0.251396075263422
Usp33	0.251296242509892
Setd1b	0.251213357605922
Fbxl20	0.251182745253393
Gtf3c1	0.251073358863854
Trpa1	0.251053419623321
Rad51ap1	0.250964844989326
Klhl20	0.250962859167592
Colq	0.250913484328537
Recql4	0.250890598169288
Tesk1	0.250889804655336
Limk2	0.25086495610427
Ddx41	0.250669459127746
Gin1	0.250654819665852
Gramd1a	0.250496188217518
Mitf	0.250453992293073
Cant1	0.250422263220802
Nos1	0.250243390580478
Glrx	0.250178336156337
Best1	0.250132348461158
Arhgdib	0.249892515145593
Fam58b	0.249758596392433
Lgals4	0.249674965430574
Atp5e	0.249501661129568
Zfp287	0.24948432189126
Rap1a	0.249443033027164
Dscr3	0.249344696482183
Ap5b1	0.24933827273384
Mgrn1	0.249092082258304
Thbs2	0.248931167046054
Sart3	0.248894628251481
Trnau1ap	0.248826792912012
Slc12a7	0.248816485717209
Inf2	0.248602626635271
Itga4	0.248528168799934
Rreb1	0.248497710564059
C030046E11Rik	0.248436675471593
Actb	0.248114129372679
Mga	0.247883256897581
Ugt1a6a	0.247471887059922
Necap1	0.247440539489768
A430105I19Rik	0.247321214531457
Gm10941	0.247277435532034
Rps21	0.247273793238226
Kdm4a	0.247259146153521
Xrcc4	0.247055123644094
4930509E16Rik	0.247039754783658
Kcnb1	0.246961147821214
Ank	0.246542972542895
Tnks	0.246517540036309
Wbp7	0.246231059199647
Tcirg1	0.246203460571668
Gm6710	0.246201320984177
Vars	0.246179401993356
Cxcr4	0.246162969569692
Pcgf2	0.246123460296219
Oas3	0.245973658054129
Eral1	0.245953353686769
Lrrc8b	0.245948745857326
Ptrh1	0.24578290426352
Klhl32	0.245743639603401
Nyap1	0.245661183935198
Cenpj	0.245534118730956
4933439K11Rik	0.245529155351929
Zfat	0.245508523116884
Sirt3	0.245450420960758
Kif20a	0.245363042312989
Cep44	0.245199992015458
A830082K12Rik	0.245152232152557
Acad12	0.244897093009333
Zw10	0.244860970884645
Sprtn	0.244848145676845
Ptprs	0.244794471406849
1700102H20Rik	0.244648964796805
Ccdc90a	0.244332740160297
Atp1b3	0.244303302716435
Slc44a1	0.244114373148788
Snd1	0.244088333007622
Lfng	0.243971834044932
Vhl	0.243827501359433
Ubr4	0.243799957051776
Hmgcll1	0.243752087451648
Pdcd2l	0.243744160478946
Arap2	0.243712501740524
Adck5	0.243383814140407
Mpp1	0.243205081298904
Fam3a	0.243118915841264
Brd8	0.243072112565957
Fam76a	0.243023248244296
Magohb	0.242975445331293
Ift140	0.242910336793748
Sigirr	0.242891376704777
Sgpl1	0.242651381058196
Acbd4	0.242448279016027
Cox6b1	0.242446746140317
Jmjd1c	0.242443833214283
Emc9	0.242435808869204
Bcmo1	0.242360469353482
Megf8	0.242209477629893
Ptrf	0.242115535572928
Zxdc	0.242109051845664
Wdr81	0.242090371000561
Ino80	0.242062366496293
Commd6	0.242008661817114
Vav2	0.242003631545805
Foxn3	0.241904254092077
Pik3r6	0.241729280188782
Plekhb1	0.241550361558024
Mthfs	0.241539361383513
Olfr433	0.241450212813425
Ppard	0.241336284768915
Vat1	0.241061596487741
Tecpr1	0.240992643411602
Sap25	0.24096551756915
Zfp169	0.240949230275304
Zc3h7a	0.240814780324237
Sec62	0.240702015384312
Fuom	0.240693001013187
9830001H06Rik	0.240565182452664
Tmc6	0.240517768454536
Ezh1	0.24047968482378
Trim32	0.240327715482589
2310040G24Rik	0.240274829629957
Hsd3b7	0.240248012021183
Tspo	0.240113818255213
Rarres1	0.240025334728559
Nomo1	0.239682624991257
G6pc3	0.239649017632616
Fkbp15	0.23962638448131
Actr5	0.239535545898365
Klhdc10	0.239510679328342
Tbcd	0.239448285021909
Zhx2	0.239370302946032
Dopey2	0.239299778525963
Fignl1	0.239297545544218
Sil1	0.239268666985766
Sik2	0.239249432316298
9430038I01Rik	0.239140924390299
Zfp622	0.239111542536518
Veph1	0.239038298529511
Rasip1	0.238961468382768
Mrps25	0.238900913140007
2010111I01Rik	0.238770106862725
Ikzf1	0.238767902986182
Chst14	0.238754419511909
Tasp1	0.238703919791199
Nat9	0.238665067509383
Trmt112	0.238518663279265
Vav1	0.23847097162182
Snx21	0.238361533136082
1110001J03Rik	0.238305919035655
Klhl21	0.238277414119552
Dgkh	0.238223573744397
Pcmtd2	0.238088009098237
Trip11	0.238062986698448
Tet1	0.238034286310212
Zfp414	0.237991500333211
Ccdc53	0.237949971103884
Tollip	0.237783494322273
Ubxn6	0.237688764040779
Diablo	0.237670878171188
Smtnl2	0.23766832362239
Mcc	0.237642128757686
Rit1	0.23755242684213
Ubald2	0.237542917485123
Naip1	0.237529923673413
Kbtbd8	0.237500463070905
Cenpn	0.23748442772014
Mfn1	0.237470769218281
Map4k2	0.237267610761603
Sptbn4	0.237163840348645
9530027J09Rik	0.237142320696234
Snf8	0.237045061247624
Zfp7	0.236905772896561
Kdm4b	0.23678845160748
Prpsap2	0.236412006017761
Slc25a53	0.236297663359512
Nprl2	0.236297442116227
Rundc3a	0.236199753826926
Kat5	0.236008785169213
Sars	0.235997654875904
Car7	0.235970826927228
Cep63	0.235921310178091
Fancg	0.235921108086962
Tsc1	0.235903220269504
Sun2	0.235817409827854
Baat1	0.235724288758039
BC029214	0.235709445571507
Idnk	0.235582115879666
Fam219b	0.235565968739874
G6pdx	0.235532615493911
Zbtb44	0.235436531567969
Schip1	0.23543514770511
Knstrn	0.235371190339398
Chic2	0.235329174722187
Rnf207	0.235292998130102
Serac1	0.235181828486799
Nudcd2	0.23515731874145
Ube2z	0.235009738481146
Camk2g	0.23496947051863
Epb4.1l4b	0.234854197469456
Dlgap5	0.234571177793211
Insl6	0.234455735075165
Txndc15	0.234445693346724
Hmbox1	0.234313277125153
Bag1	0.234217097339698
Tmc5	0.234190998794762
Rap1gap	0.234069636645157
Slc39a8	0.23398134497873
Mbd5	0.23394947707693
Rnf25	0.233787121999382
Smurf1	0.233695200113831
Mrpl2	0.233476646472543
4921525O09Rik	0.233379482368777
Atp13a3	0.233336437509252
Saa3	0.233303086716922
Srgap2	0.233109653798031
Jmy	0.233029608248343
Drap1	0.232845777094429
Tiparp	0.232813400678541
Elp6	0.232634476677202
Atf7ip	0.232589527461748
Jpx	0.232534319893302
BC028528	0.232530696903527
1700012D14Rik	0.232386618740987
Apol8	0.232272758773995
Sptbn1	0.232253777103059
Trub2	0.232227751631437
1700037C18Rik	0.23214783337104
Nhlrc3	0.232143501762627
Phf8	0.232137603894316
Zfp691	0.232103948066493
9530077C05Rik	0.23204197929049
Fitm2	0.231937385093407
Armc3	0.23178828040541
Atg16l2	0.231727390570493
Snapc1	0.231713773661238
Ifitm5	0.231710163636477
Chek2	0.231570536386275
Ccnl2	0.231483792385977
Mpi	0.231483737659168
Arhgef28	0.231448580925875
Eea1	0.231424258330618
Lig4	0.231409300402813
Trim65	0.231202979598429
Iqsec1	0.231024670819069
Phlpp1	0.230967067556156
Cd72	0.230911610012408
Cybasc3	0.230907292885376
Atxn7	0.23088319754911
Hint3	0.230805758945203
Polr2b	0.230786545091903
Dbx2	0.230783117791466
Usp15	0.230725632223065
AI480653	0.230721461711528
Fbxo9	0.230703335328767
Gm2381	0.230645629753397
Sec22a	0.230587756299179
Eno3	0.230392434873428
Amfr	0.230371111221066
Enpep	0.230354163922996
Gm5431	0.23031911253731
Ube2o	0.23031508114514
Adipor1	0.230302082776262
Focad	0.230138013969994
Map3k12	0.229917930029037
Trappc12	0.229878894582636
Hesx1	0.229799926575706
Nelfb	0.229772379718347
Mum1	0.229727586920127
Cpt1a	0.229688680248612
Zfp961	0.229638531294073
Tbc1d10b	0.229516274703286
Arhgap5	0.229421668193154
Ctdsp2	0.229312239517848
Dus2l	0.229275059771806
Per1	0.229254354756524
Iglon5	0.229111165796337
Zfp91	0.229004608849008
Scaf1	0.228974014973591
Susd3	0.228948728141173
Pi4ka	0.228885945962438
Rtkn	0.228822879550617
Apaf1	0.228819999324457
Gimap6	0.228712697184523
Tagap	0.228663745219118
Itga10	0.228655908463069
Zfp654	0.228646732741681
Cdc23	0.228622402868552
Phactr2	0.228467755240739
Chst3	0.228463091068053
Fam117a	0.228439448498261
D030056L22Rik	0.228319456278863
Rgl1	0.228289284067569
Extl2	0.228179969999799
Cyth2	0.228171217984183
Traf6	0.22814546702609
Ccdc135	0.228003170758122
D130017N08Rik	0.227978888420866
Socs5	0.227879190320668
Themis2	0.227753566224878
AV039307	0.227603463282053
Camsap2	0.227578962968833
Wbscr22	0.227535665428962
Pla2g15	0.227461954506158
Col27a1	0.227399796872895
Nek3	0.227344237080402
Uprt	0.227295845993012
Mcee	0.2272095804411
Tmem185b	0.227201153746871
Adam22	0.22682609336871
Coq2	0.226610536051467
Cep78	0.226366670687802
Sh3glb2	0.226261282576415
Il7r	0.226128616431408
Vkorc1l1	0.226091931309453
Hdac4	0.226058326494862
Rps6kc1	0.225956484419539
Lrrc14b	0.225919305725968
Itfg2	0.225891319740493
D17Wsu92e	0.225834587973418
Lypla2	0.225820320940542
2010320M18Rik	0.225811313660553
Leng1	0.22575363960045
Mipep	0.225744749288398
Baz2a	0.22556007664443
Mettl3	0.225400263574574
Med15	0.225232093326022
Ppp6r2	0.225217991445519
Aff4	0.225212194806312
Shcbp1l	0.225073571509422
S1pr2	0.22504691522139
2700049A03Rik	0.225038853489612
Snx8	0.225025342246222
4933417D19Rik	0.225020715417532
Derl3	0.224894101878731
Phf17	0.224891224920983
Arhgap25	0.224876147033681
Oxsr1	0.224836122964799
Alkbh5	0.224821426837261
Slc37a3	0.224805071483734
Araf	0.224748247096429
Tmem63b	0.224717664354425
Ctif	0.224587862387178
Wdr62	0.224530120485283
Dusp5	0.224530081797193
Tmem248	0.224373906963212
Nt5c3l	0.224333041235342
Trim34b	0.224328178690463
Phyh	0.224290004475921
Vmn2r29	0.224199244755943
4732471J01Rik	0.224067236966357
Dgka	0.223930376105719
Mettl21d	0.223883515190002
Cisd3	0.223830528297522
Foxj2	0.2236824809168
Rnf40	0.223558114043601
Ryk	0.223507406157336
Mios	0.223433063376733
Parp10	0.223355319419788
Fmnl3	0.223241578232254
Dhdds	0.222946703965058
Hfe	0.222935562171426
Cog3	0.222916902218224
Rc3h1	0.222772108550229
Pitpnm3	0.222665462940062
Kxd1	0.222596723582348
Gm3414	0.222484768589489
4921511C10Rik	0.222460505776089
Patl1	0.222438095473868
Tc2n	0.2223785229105
Pfdn1	0.222356849716631
Strn3	0.222285116693919
B130034C11Rik	0.22219889721946
Mtx1	0.222142962106164
Gcn1l1	0.222083251905413
Rcc2	0.221985538401407
Caprin2	0.221755264530967
Ldlrad3	0.221656228602709
Pkd1l3	0.22159505107509
Gys1	0.221578455698695
Maml2	0.221570781298314
Cog6	0.221518798170639
Fdxacb1	0.221438354353722
Galt	0.221325140612076
Pop5	0.221097425727799
Nsmaf	0.221075292670811
Ranbp2	0.221000455540134
Emc1	0.22096494449002
4933407K13Rik	0.220880239771866
2510003E04Rik	0.220800254830303
Sdccag8	0.220794018259488
Fam110a	0.22068051536247
Sh2b2	0.220588284217804
Cabp1	0.220505900604701
Cep120	0.220500658112906
Glrx5	0.220485059355361
Ggct	0.220216856376431
Tcf20	0.220171837875792
Snora17	0.220119552794474
Vangl2	0.220099306955866
Cnn2	0.220052397012204
P2rx4	0.220033828707663
Vprbp	0.219918135935528
Galnt11	0.219807352044886
Tcf12	0.219787951598638
C130079G13Rik	0.219783581614543
Ccdc61	0.219779203869087
Vps13b	0.219657010564745
Cdk2ap1	0.219634240297578
Chmp1b	0.219562313873384
1700066M21Rik	0.219518387992996
B3gnt1	0.219518311889594
Lrrc45	0.21951301976612
Rab2b	0.219457900148057
Olfr287	0.219407700596805
Nxf1	0.219405901895642
Etfa	0.21923108868294
Mrpl47	0.219114090620041
Gm129	0.219024131443753
Anxa5	0.218876989415185
Ankrd10	0.218849856126761
Il2rb	0.218849336610465
Dgcr6	0.218838684034687
Bak1	0.218773069189863
Fam168a	0.218771670108959
Osgin1	0.218752858344562
Nt5dc3	0.218690919634891
Morc3	0.218687834554098
Fam118b	0.218662164046523
C130050O18Rik	0.218595324365125
Cdsn	0.218551314837369
Ap1g1	0.218545797314383
Spryd3	0.218535076825289
Dstyk	0.218520477626787
Ndrg1	0.21851546160882
Lamp1	0.218409224154778
2-Mar	0.218311760622895
Rnf187	0.218291967949971
Isg20l2	0.218194335491273
Prdm9	0.218156978207732
Mgat4a	0.218115382479386
Hacl1	0.218105678926503
Zfp383	0.218070450791838
Cep68	0.218067731789531
Plod1	0.218023396169792
Mrrf	0.218011015097239
Hadha	0.217990121119082
Gpr179	0.21791114711749
B430306N03Rik	0.217907414451963
Zbed4	0.217904227444847
C130083M11Rik	0.217847162393269
Tgs1	0.217764598488049
Zfp318	0.217610929711572
Tubb5	0.217471174516318
Gtf3c2	0.217462465619488
Fam120b	0.217355599896998
Cebpe	0.217348613981753
Acad9	0.21733543744366
Brd7	0.217198353347608
Arid1b	0.217071968682487
Pfn1	0.217021692397889
1700086O06Rik	0.217018921199016
Upk1a	0.216911575907382
Tlcd2	0.216866746142226
Zmat3	0.216823495343196
Ugt1a6b	0.216755074194194
Gpaa1	0.216731052765234
Fyn	0.216658163317154
Zfp266	0.216587952038004
Bbs2	0.21658159410259
Plcb3	0.216537356065681
Psd	0.2164707986238
Pnp2	0.216447145931091
Capsl	0.216414269438891
Lrig2	0.216399027168732
Star	0.216368382536596
Stom	0.216340171091312
2310009B15Rik	0.216268890903603
Nt5dc2	0.216236073192184
Frat2	0.216229848691863
4933413L06Rik	0.216223290117951
Lyrm7	0.216198154189795
Suclg2	0.216130375268761
Cdk5rap3	0.216108984959621
Usp42	0.215943187662381
Zfp595	0.215869971511539
Nans	0.215868673050616
Lmbrd2	0.215809717923389
Atp5j2	0.215751416845808
Iqce	0.215744685404747
Ltb	0.21568621921464
Ccdc18	0.215672755796755
Gm561	0.215646404895184
Kti12	0.215644696597846
Nfkbid	0.215571217556183
Rhbdd1	0.215495363175842
Mettl8	0.215476099356863
Frs3	0.215327996469836
Scn2b	0.215115269885417
Ccdc32	0.21508628917514
Sec61a1	0.215047879616963
Ankrd54	0.214957408050989
Tmtc2	0.214926496255297
Plcg1	0.214897027795278
Jmjd6	0.214871995309752
Mllt10	0.214835219632964
Arhgef6	0.214630523948564
Bcl2l15	0.214629820234264
Stx1a	0.214626017196582
S100a1	0.214618944527017
Zfp236	0.214613372632792
Bicd2	0.214610633566221
Pla2g6	0.214529935970322
Gimap5	0.214487637800598
Sin3b	0.214387617543726
Pigw	0.21437130428079
Ankrd9	0.214360112115799
Zswim4	0.214326729472195
Dph5	0.214267566741859
Dennd5b	0.214123785926876
Ttc33	0.213976039708852
Atxn1	0.213744156435333
Kank2	0.213603698229323
Zkscan8	0.213538731837562
Zfp944	0.213505711501418
Rab8b	0.213499096497505
Dhx30	0.213494894474793
Ipo8	0.213402514112535
Alkbh4	0.213390125399157
Smg8	0.213285997429773
Ing5	0.213258701965664
Tcea2	0.213252872037829
Ahnak	0.213156246209178
Prepl	0.21314133112544
Dhrsx	0.21302801256417
H6pd	0.212883395225453
Nup188	0.212869345578332
Srd5a3	0.212715311130692
Znhit1	0.212577381346651
Zfp874b	0.212556318120968
Lyl1	0.212410652780788
Creb1	0.212407856691918
Asb13	0.212404522151654
Akap13	0.212400881382647
9030624J02Rik	0.212393336829005
Gm15446	0.212196428194654
Myo9a	0.212144122469942
Mllt11	0.212054631175225
Dus4l	0.211985882622037
Pgs1	0.211769376795604
Zfp598	0.21172303276869
Tbl1x	0.211698484933887
Naa16	0.211671442556436
9030617O03Rik	0.211633934064545
Copz1	0.211599626735116
Tmed1	0.211484031259784
AI413582	0.21144605286354
Cbr4	0.211340948303464
Zfp874a	0.211269050878241
Rtn4ip1	0.21126717692622
Rhbdd2	0.211250118109372
Mea1	0.211206493000791
Tmem184c	0.211199993730067
Klhl12	0.211185110256768
Ezh2	0.211139339456713
Ube2q2	0.211116250135556
4931414P19Rik	0.211096612010286
Brk1	0.211082773928134
Nlrp1a	0.211009590384524
Ggt5	0.210951649733177
2810468N07Rik	0.210901376269362
Sh2d3c	0.210744438123311
C130026I21Rik	0.210730409208266
Mtmr6	0.210586046272373
Ttpal	0.21054574978711
Ciapin1	0.21047488762947
Atp6v1b2	0.210455344928669
Trap1	0.210329344976836
Ercc5	0.210276294018136
Pcif1	0.210221757726351
Zfp746	0.210183706250987
E130307A14Rik	0.210158338757548
Mospd2	0.209878803312301
Slc35e4	0.209870635782139
Begain	0.20979415304257
Tctn3	0.209792864006538
Fbrs	0.209693031773389
Uba1	0.209634551495017
Arhgef10l	0.209604498931639
0610030E20Rik	0.209564354504285
Pigo	0.209551010668855
Eif2ak3	0.209363292917464
Tnfrsf12a	0.209325565875329
Map3k5	0.209292969804025
Pus10	0.20920568058056
Celf4	0.209172966785567
Sdha	0.209145983974985
Dcaf7	0.20906781317178
Selm	0.209054284688905
Fam73a	0.209000634512493
Chd2	0.208991438206345
Cby1	0.208919472661097
Atp6v1f	0.208852843462967
Prr12	0.208833805997195
Rhag	0.208781199675489
Eef1d	0.208657416454954
Lyrm9	0.208607670241782
Slc38a9	0.208552047328938
2610301B20Rik	0.208543192004068
Pkn2	0.208469353785432
Rab25	0.208466589442961
Gm21319	0.208463381952775
Slc4a7	0.208419461134144
Snord17	0.208264719027941
Atxn2	0.208251220728813
Ahctf1	0.208251089566631
Neurl4	0.208101286882931
Dpp8	0.208012175428806
Slc25a37	0.208007817333351
Zscan26	0.207882079019539
Trmt61b	0.207799505638372
Rdh11	0.207762260872133
Mast4	0.207703010784516
Map2k2	0.207699824115693
Mdn1	0.207664797084743
Kat8	0.207549683630161
4931406P16Rik	0.207476894534568
Flot1	0.207377402922348
Pik3ap1	0.207371873073713
Hs2st1	0.207345415771083
Pcca	0.207299955616113
Prune	0.207268812652348
Ccdc57	0.207239340466537
Suox	0.207228702690258
Cic	0.207155011410094
Nxph4	0.207110689318915
Taf6l	0.207085864853505
Adprhl2	0.20708364922129
Smyd2	0.207054914989252
Ovca2	0.20704070603237
Btd	0.206799287082294
2410016O06Rik	0.206797069036606
Cul3	0.206724144174959
4930414L22Rik	0.206714567007254
Ghdc	0.206644518272425
Atg10	0.206513121960022
Amot	0.206478756702574
Tbc1d13	0.206365613139524
Rimkla	0.206360675648897
Rb1cc1	0.206232430703317
Nacc2	0.206154730132083
Bcl7a	0.206062985191366
Ndor1	0.206047763185245
Vamp2	0.206038981178098
Gtpbp3	0.206035325973233
Pou2f2	0.205871822668057
Spp1	0.205870528487107
Rdh14	0.205809028335483
Stxbp3a	0.205789580853349
Dvl2	0.205664678991707
Lztfl1	0.205632531716646
Ttn	0.205576077259332
Zfp458	0.205480485093773
Ppm1k	0.205447798653442
Nnt	0.205276244558395
Il1rap	0.205265706322625
Atf2	0.205237699956704
Bcas3	0.205196482359801
D6Wsu163e	0.205165829668543
Gpatch3	0.205085641896615
Cd38	0.205083024065837
Tbc1d19	0.205043215081774
H2afx	0.205042510507055
Cmas	0.205038954047242
Prickle3	0.20499989670897
Cwf19l2	0.204948293653829
Asxl1	0.204882962183441
Rev1	0.204800209356479
Ddi2	0.204750396712326
Ncapd2	0.204747884644173
Samhd1	0.204715403024019
Mob1b	0.204664772908983
Lasp1	0.204550793491668
Gpsm3	0.204530999931638
Psme4	0.204481350119074
Zfp53	0.204427485066096
B430212C06Rik	0.20441877151383
Dusp4	0.204368441092249
Camk2d	0.20430626068615
Nfatc2ip	0.204302578163372
Hipk3	0.204088583020128
Arntl	0.203984265668837
Sac3d1	0.203955574980336
Adi1	0.203928082861051
Lzts2	0.203776210725176
Cwc22	0.203619063315
Mrps33	0.203615399648231
Pcgf3	0.203610286075221
Aaas	0.203439683635606
Exoc6	0.203423770308903
Fkbpl	0.203347845431642
E130308A19Rik	0.20324966975015
Dzip1	0.203237905463861
Asf1b	0.203224545632206
Aars2	0.203184547741149
Fmnl1	0.203039945445768
Wnt4	0.203014519392018
Adam17	0.202978842828561
F730035M05Rik	0.202730188660638
Atp9b	0.202687228436116
Mospd1	0.202598768649342
2010204K13Rik	0.202481198401215
Cln3	0.202390519687037
Dnajc14	0.202368391471914
Ap4s1	0.202363370270439
A430005L14Rik	0.202194733043942
Zfp319	0.202081763775528
Bin3	0.202079453018205
Epc2	0.201983533873695
Dst	0.201849905285907
Car9	0.201833152427627
Sh2d4a	0.201802586259661
Jak1	0.201791186017072
Eml3	0.201645870325835
Dok4	0.201596682284544
Npepl1	0.201570436763751
Mfsd5	0.201401803910733
Erf	0.201367682681126
Cxcr3	0.201319112781221
Brd9	0.201162671810912
Zranb3	0.201137997890857
Smcr7	0.201130306245465
Noc3l	0.201114966642374
Ccdc157	0.201096862008632
Dcaf8	0.201091072377691
Dedd	0.201059945436192
Ikzf5	0.201025323391069
Bag6	0.200859921087943
Qrich2	0.200781655489604
P2ry4	0.200719909557245
Mpnd	0.200654773048326
Dennd2d	0.200602953802236
Tfb1m	0.200505479143537
Ube2m	0.200474854521529
Chpf2	0.200472760635005
Snrpd3	0.20046902481923
Slc7a6os	0.200410954322408
Tmem165	0.200333274238623
Nbas	0.200285951200653
Armcx3	0.200281427243764
Adprh	0.200214991672316
Fbxo48	0.200099679186656
Cxcr5	0.200085123378586
Zfp617	0.200055297781223
Fnip2	0.199987753487608
Plekhm3	0.199974795266886
Fam53a	0.199899572533874
Nhej1	0.199823316402293
Rhot2	0.199699378319567
Exoc2	0.199569932367824
Slc6a18	0.199535170185062
Slc35c1	0.199534709577531
Cdkal1	0.199370279939136
Numbl	0.199361833396354
Lcor	0.199339256832588
Naglu	0.199319151207902
Cnot10	0.199253271985911
Rgs20	0.19923113215239
Adamts10	0.199220723088164
2210404J11Rik	0.199166359032686
Zkscan3	0.199076093699498
1700067K01Rik	0.199033901933997
Nudt8	0.198992332392819
Prkce	0.198927253728263
Art3	0.198907010943987
Cryz	0.198880867905122
Cept1	0.198804350570006
Kank3	0.198305638068603
Xylt2	0.198208736071515
Aldh3a2	0.197997765666056
Cdca4	0.197988069125233
Gm20605	0.197968355041924
Mrvi1	0.197891140850131
Phf1	0.197881893318798
Snx32	0.197783663233763
4921508A21Rik	0.197696990224903
Zfp708	0.197686887017982
Zfp174	0.197674871137815
Ero1l	0.197589333015684
Gorab	0.197549116651657
Lrrcc1	0.197517305210234
2310007L24Rik	0.197507147004728
Tcp11l1	0.197500731600292
Disp1	0.197488046454613
Tbc1d22b	0.197439841910686
Emilin1	0.19742429852845
Piezo1	0.197420971603655
Paox	0.197388654170367
Rfx5	0.197250905526599
Tmcc1	0.197212026008771
Slc46a1	0.197204899033535
Cryl1	0.197173713824879
Pde4a	0.197147391019713
Lgals9	0.196970881375806
Mettl7a1	0.196954098161538
Ndfip2	0.196763541689135
Ttc32	0.196740977731265
Tubb6	0.196695627249943
Naga	0.196679773413189
Hectd3	0.196678898968776
9930021J03Rik	0.196675607018918
Ilvbl	0.196663663073868
Il6ra	0.196597994899489
Dnahc8	0.1965876693026
4930431F12Rik	0.196580318991631
Cd22	0.196532191708382
4833422C13Rik	0.196521036805475
Fbxw4	0.196502541431504
Tfr2	0.196336227076744
Bank1	0.196288201117117
Ccr5	0.196204742414817
1110002L01Rik	0.196179325469175
Snora52	0.196103014489186
Nt5c3	0.196085907727444
Ggcx	0.196073568632121
Mut	0.196008389222734
Ubr3	0.195957300993873
1700095A21Rik	0.195956312637381
Rpl23a	0.195954660934141
D430020J02Rik	0.195907045374558
Timmdc1	0.195872903204754
Fbxl6	0.195866998012749
Adnp	0.195863125648685
Nsfl1c	0.195719731218916
Ccnl1	0.195606926574388
Ccdc117	0.195579706999794
Dpf1	0.195459683637039
Prox2	0.195406160131678
Ptpn4	0.195335095835429
Usp20	0.19529331299626
Nol6	0.195215853385987
Oas1c	0.195183568209366
Actr8	0.195168578486581
2010012O05Rik	0.195150462477086
Nfya	0.194952239630129
Zdhhc7	0.19494233716566
Prkrip1	0.194854506991117
Zbtb33	0.194849590154971
Rybp	0.194722066178886
Slc52a2	0.194697164412886
Ints6	0.194681542838557
Tdrd7	0.194628709589997
Hras1	0.19455152393752
Gnptg	0.194536184089123
Dyrk1a	0.19444007153521
Tcerg1	0.194430330271644
Synj2	0.194421066024252
Mxra7	0.194350211527963
Mark3	0.194343931497583
Magi3	0.19411908052409
Bloc1s3	0.194107594158627
Msi2	0.193980260869556
Atxn1l	0.19397598503506
Cfl1	0.193961305452414
Zscan21	0.193953477225422
Tmem219	0.193942253930547
Cox6a1	0.193863591948407
Etv5	0.193814433221029
Khnyn	0.193784952880028
Gigyf2	0.193783258824686
Poc1a	0.193780885405526
Eml2	0.193776097415976
Ftx	0.193738835366284
Dot1l	0.193621057998374
Ankrd44	0.193606309284903
Ttll3	0.193603231164174
Mtmr14	0.19347957866266
Kctd5	0.193473984516877
B3gnt8	0.193425709353537
Fbxo38	0.193345378256796
1700048O20Rik	0.193339717443945
4933406C10Rik	0.193338004268003
Nicn1	0.193325134998734
Pafah2	0.193260736034319
Mettl10	0.193252919238171
S100a13	0.193222412364399
Gclm	0.193217803737583
Coq10a	0.193213018749552
Sord	0.193191934198924
Ncapd3	0.19316727540852
Med13	0.193096720839706
Entpd4	0.193034594137744
Ddx20	0.193010906741189
Papd5	0.193008299296883
Arfgap2	0.192981031908461
Tnfaip8l2	0.192893228494769
Akna	0.192890075328577
Aktip	0.19285187680639
Melk	0.192823801892456
Mss51	0.19279692965863
Dstn	0.192765142671287
Cnep1r1	0.192764022450609
Taf8	0.19275588407168
Ypel3	0.192699947206346
Ly96	0.192662774168699
Mocs1	0.192626661717016
Fto	0.192622704090705
Bard1	0.192613870338525
Mllt6	0.192584465280135
1700066B19Rik	0.19255108861508
Suco	0.192470888439386
Kdm6b	0.192443526133375
Qsox1	0.192442960240067
5730488B01Rik	0.192392231532502
Nsf	0.192375061421786
Itpr3	0.192296201943945
Sh3yl1	0.192277626766908
Odf2	0.192253409087778
Nfyb	0.192084754889431
Zfp420	0.192073550557653
1700024F13Rik	0.191997023178776
Srp54a	0.191980798557436
Rab26	0.191952353338994
Desi2	0.191835308270877
Spata6	0.191793129800799
Map3k14	0.191789609009993
Ccdc55	0.191768667537367
Tuba1a	0.191724602917096
Ndst2	0.191634858060862
Ubash3b	0.191625326937492
3010026O09Rik	0.191590655050782
Fbxo11	0.191520119219524
Zfp157	0.191461166362014
Nup85	0.191441232371018
Kansl1l	0.191421649919885
Stil	0.191265446948283
Snrpc	0.191255575806347
Dvl1	0.191223038707406
5430421F17Rik	0.191151653399749
C1rl	0.191134247719777
Nfxl1	0.191123411130031
4921515E04Rik	0.191089857361509
Dcp2	0.191053799019535
Atxn2l	0.190971272229822
Mtmr1	0.190947341248917
Sall3	0.190923354096952
Gm20362	0.190921476568416
Gmfg	0.190873558725816
Rbak	0.190851340915511
2900002K06Rik	0.190824200347916
Antxr2	0.190788722000308
Slc23a2	0.190785861990839
Rcor3	0.190733110478465
Dhx35	0.190685690898751
Dmrt2	0.190683101347574
Ddx26b	0.190653842819356
Suv420h2	0.190580657436083
Dcun1d2	0.190558056137205
Thumpd1	0.190454321158816
Mylk	0.190424987646201
Wdr8	0.190401095812736
Trim34a	0.190156202986562
Lpar2	0.190026476240689
Cdk5	0.190006318504395
Rrm1	0.190004836844347
Rabl6	0.189975333484998
Prss42	0.189914270529923
Phf20l1	0.189850300113121
5430405H02Rik	0.189751840892638
Fkbp1b	0.189636501594473
Osbpl11	0.189548171991591
Ndst1	0.189539934757836
Gdf3	0.189527325353068
Slc35d2	0.189427381750285
Gltscr1	0.189281382036892
Ccdc51	0.189112619785461
Fam161b	0.18904891246923
Socs7	0.188902187758274
Nfatc1	0.188840028264147
Stam2	0.188836310492937
Cers5	0.188665233535275
Prorsd1	0.1886486382009
Ralgps1	0.188627462640309
0610009O20Rik	0.188447600896518
Ctbs	0.188387648746898
Cyb561d1	0.188381929718928
Mfge8	0.188323120746419
Nedd4l	0.188297925454874
Sh3bgrl	0.188296809419092
Nfe2l1	0.188295163734208
Brd2	0.188255756577176
Tle4	0.188242451327459
Zpbp	0.188234398504081
Aak1	0.188223393790532
Fxr2	0.188146785514593
Mkl1	0.188126152756442
Neu1	0.188120895028188
Ofd1	0.188099263961542
D030028A08Rik	0.187942090710754
Exosc6	0.187897089968096
Adam4	0.187822745064684
Rpf1	0.187809025031468
Rsc1a1	0.187790013074418
Map3k10	0.187789388451788
Cuta	0.187747643873864
Hscb	0.187709940663363
Eid3	0.187693289076984
Dennd6a	0.187689758357141
Gigyf1	0.187679824000115
Tmem120b	0.187614465172695
Epha2	0.187586701697168
Elk3	0.187497310611966
Ggt1	0.187419463792359
Dock6	0.187409118948761
2610044O15Rik8	0.187381773321933
Morc2a	0.187325280436022
Tab3	0.187305959847591
Arntl2	0.187264995895216
3632454L22Rik	0.187252069622218
Tmem194	0.187141783704808
Il18bp	0.18709665996522
Ercc4	0.18706270752734
Mapk8ip3	0.187031953175762
Gstt3	0.186963058625359
Banp	0.186824680944483
Fbxw11	0.186783426312447
Nfkbil1	0.186756878174418
Cdca7l	0.186585874889306
Zglp1	0.186539419930379
Homez	0.186534826036164
Cdk14	0.186512983815675
Msh5	0.186387024556865
Zfp827	0.186371555338615
Fermt3	0.186338318098776
Gmpr2	0.186299228877442
Klhl25	0.186262950592654
Elmod2	0.186191237129336
Crebbp	0.186187803981028
Zfp947	0.186186471213735
Adssl1	0.18612088507228
Cd2bp2	0.186109860256645
Btbd16	0.18605390192785
Wdr48	0.186019642500298
Fam35a	0.186003798459808
Atp13a2	0.185969983067734
Maml3	0.185845572802421
Qsox2	0.185814867367618
Ndufaf5	0.185768851107823
Ccrl2	0.185706150855367
Gab2	0.185691319423163
Bin1	0.185646793273631
Mrpl53	0.18562725047735
A530064D06Rik	0.185596710098846
Mmab	0.185535201828467
Amotl1	0.185522214900047
Npl	0.185510992950681
Zfp346	0.185461436545809
F8	0.185383754813408
Zfp758	0.185359358636992
Parl	0.185335060502151
Nphp3	0.185325842245738
Alg14	0.185315948460433
Zbtb10	0.185188765442159
Lamb1	0.18517713955898
BC027231	0.185050946651431
Phlpp2	0.185022757647871
Apex2	0.184893952361383
Pgm2	0.184793954313495
Csnk1g2	0.184786562368342
Tsc22d2	0.184776095295689
Cep57	0.184771553420881
Lrif1	0.184728333585449
Abl2	0.18469569181616
Ing4	0.184639949006397
Tbc1d17	0.184597869380127
Cobll1	0.184590754884712
Tia1	0.184521191844137
Heca	0.184452819066434
Fcer2a	0.184434416319589
M6pr	0.18436674011721
Gm11602	0.18432022840028
Ttc13	0.184299013860803
Hirip3	0.18427172705741
Hps4	0.184253763587154
Zfand4	0.184140405915148
Snap23	0.184126149611629
Ccdc130	0.184100682653465
Usp30	0.18406096392623
Ikbke	0.184051533247585
Mad2l1bp	0.183994504952471
Il1rl1	0.183983836049899
Cdkn2c	0.183960756036903
Cenpb	0.183796670450426
Epn1	0.183771136049323
Mapk1ip1	0.183728866052853
Dmap1	0.183579451261222
Nfyc	0.183565485469679
Hist1h4i	0.183458957846836
B3gnt7	0.183450441105769
Ndufa3	0.183408247019738
Mpp6	0.183382194844793
Aplp2	0.1833801118055
Cdh24	0.183239877517654
Mesdc1	0.1832104196753
Rrnad1	0.183184345619461
2310061J03Rik	0.18316659929756
Cops7a	0.183135543951492
Clcf1	0.183081879684412
Cyp20a1	0.183055514328779
Psapl1	0.183017375255656
Ell3	0.182998317325654
Scnm1	0.182880369754071
Slc25a22	0.182866187499162
Slc36a1	0.182851673709564
Efcc1	0.182836371351431
Mst1	0.182833799282709
Plch1	0.182809807231326
Wsb1	0.182742109736056
Sap30l	0.182727618854073
Srsf2	0.182665624389291
Mysm1	0.182514492606626
S100pbp	0.182452795050169
Plxnb2	0.182392465541702
E230016K23Rik	0.182390367797332
Robo2	0.182365793771358
Ly9	0.182187824478435
1110007C09Rik	0.182152900240267
Apod	0.182141448746537
E130317F20Rik	0.182077015250777
Itpkb	0.182050460932795
Gfm2	0.182012078010495
Coa3	0.182001172562048
Ankrd13d	0.181961182601719
Slc15a3	0.181860135796141
Ncf2	0.181837159700131
Oxtr	0.181759349633172
Phf19	0.18174511312238
Vcl	0.181644993097138
Zmat5	0.181620915098807
Bud13	0.181541755291323
Armc2	0.181488484587246
Padi4	0.181398278163738
H2-Q8	0.181349810320158
Akap12	0.181230271157292
Gpbar1	0.181189984914443
Gm4961	0.181154521037634
Mapkapk2	0.181122571530275
Coa4	0.181091802847291
4930444A02Rik	0.181080471472335
Lmtk2	0.181075863106716
Rbm41	0.180988597950144
Adam15	0.180889174610012
Ubl5	0.180887238616377
Srebf2	0.180832144497
Supt20	0.180651576748645
Klhl8	0.180650232207092
Naip7	0.180526747758678
Zmiz1	0.180515927301153
Kcnn4	0.180419638703329
Ccdc15	0.180327889667844
Mpv17l2	0.180319538984958
Slc6a2	0.180306178305187
Krcc1	0.18020839913753
Arfgef1	0.180119550235893
Pank3	0.180096926373973
1700006A11Rik	0.180061754305082
B3gntl1	0.179993385992329
Pigx	0.179819780659971
Rassf2	0.179690744143056
Azi1	0.179682870551064
Ift80	0.179666438073281
Thoc6	0.179658506661428
Minos1	0.179656048465898
Nucb1	0.179577877662693
Ubc	0.179480164158687
Eps15	0.179460534226805
Alg8	0.179403240189315
Sufu	0.179391688001734
Foxk1	0.179348165018954
Gspt1	0.179323822552277
Sec23ip	0.179288240961362
Gm10094	0.179284737150674
Cd2	0.179277897677746
Tbc1d25	0.179200730281224
Zc2hc1a	0.179149382707613
Tle3	0.179138328703903
Cdk17	0.179108567059198
Atpbd4	0.17909923260423
Lss	0.179079178457907
Agbl5	0.179054930704358
Gdap10	0.17903837919646
Rapgef5	0.178975204229345
2700081O15Rik	0.178913826544062
Art5	0.178908690187731
Irf2bp2	0.178785306979955
Irf3	0.178755256067797
Mtmr12	0.178737092466515
Vps54	0.17871878259335
Nudt14	0.178641361715639
Fam122b	0.178637778212668
Ptk2b	0.17854886706559
Taz	0.178540360099009
Atf3	0.178537703778272
Ccpg1	0.178501051014693
Fbxw7	0.178467644491786
Rapsn	0.178442424986033
Tbc1d10a	0.178420231653004
Rnf139	0.178365562396633
Fis1	0.178298701871885
Csf1	0.178122578256199
Tsc22d4	0.178104144078701
Ipo9	0.178099365802955
Hif3a	0.177974530246138
Nudt18	0.177966563034813
Ubr2	0.177892055893196
Bcs1l	0.177884721365522
Raet1d	0.177859659481447
Tnfrsf1b	0.177815425321732
Hdac2	0.177757204553243
Cyb5r1	0.17774542544818
Pvr	0.177707264241176
Arhgap39	0.17766738478959
Cdk10	0.177645129691956
Spop	0.177604064881767
Ubb	0.177584522180965
Dis3l	0.177448813448527
Cd68	0.177332232190705
Ybx1	0.177330467070549
Inca1	0.177299240210901
Ephx3	0.177287946836482
Acot9	0.177172170376929
Oaz1-ps	0.177135905493151
Dnajc13	0.177128965598676
C8g	0.177123981105304
Abcc4	0.177121107066743
Psg28	0.177064675528071
D11Wsu47e	0.177060901971171
Azi2	0.176975866783618
BC068281	0.176904889778859
Tada2a	0.17687701289858
Med28	0.176842763548933
Ppp1r13l	0.176842596348227
2410127L17Rik	0.176837820119298
Ptges2	0.17677782473811
Lrsam1	0.176774078999721
Zfp433	0.176673300422664
Bcl7b	0.176540196467868
Ttll9	0.176499534921081
Fbxo30	0.176479136350615
Gadl1	0.17646074142457
Diap3	0.176425600689417
Faf2	0.176364592325093
Foxo1	0.176230370968596
Elmo1	0.176149804332274
Mlx	0.176124058004564
Odc1	0.176118819620872
Isoc1	0.176099017546279
Gnl1	0.176072406785228
Il10rb	0.176059180353019
4930417O22Rik	0.17601721241985
Taf2	0.175925776996278
Scrn3	0.175915241660631
Flywch1	0.17586699779858
Mctp1	0.175853246688672
Zeb1	0.175731330167381
Aimp2	0.175727965604847
Dync1h1	0.175723969207158
Kcnrg	0.175709776673891
Cpsf6	0.175640881577637
Farp1	0.175639060831553
Smug1	0.175570771145728
Zfp329	0.175555601588912
Gimap4	0.175512720045361
Flii	0.175427741865964
Vezt	0.175423131472941
[truncated: 9,470 more rows]

## Sheet: L1210_normalizedMAR
Gene	Spearman coefficient
Emc8	0.418155169044362
Ptrf	0.411519413316459
Vps9d1	0.390793760915268
Arntl	0.382059828825945
Psmd6	0.378620285323432
Mrpl21	0.378172650838258
Trpc4ap	0.37779879588652
Cpsf6	0.37110792998259
Xylt2	0.368202489508715
Mterfd3	0.353841908401065
A230072E10Rik	0.350318875272719
Hspa8	0.349775258940786
Slc39a3	0.345508753421728
Zfp940	0.34302787269384
Ccdc142	0.343008934621316
Efha2	0.340392857926045
Ntpcr	0.339597242632841
Crip1	0.338889974594489
Zbtb25	0.336125781596162
Fcgr1	0.334754178256541
Crip2	0.325268712136017
Naif1	0.323842614646471
Nol9	0.320757482499996
Fbxo22	0.320076234249477
5830416P10Rik	0.319977077975945
Fbxo48	0.319179791454859
Rfng	0.318134983649214
Mettl14	0.31804216526635
AI182371	0.317837232199165
Derl3	0.316878808581527
Slc52a2	0.315317968971567
Bcl11a	0.313546301406365
Ppm1b	0.313477025139854
Wibg	0.312228101881281
Vdac2	0.312077389095173
Incenp	0.309758397713013
Gna11	0.307639758100061
Cbr4	0.306200770526149
Gm7616	0.303730670716151
Tti1	0.303385796230928
Ppid	0.30329442688669
Ttc38	0.303100735370591
Mat2a	0.302853234316983
Fmnl1	0.301646173300204
Tpm3	0.301153019347274
Bcl9l	0.299650938635875
Hsph1	0.299120578463944
Gamt	0.298370854033599
Dap3	0.297733046707055
Rltpr	0.297028848041311
Homer2	0.296952807925032
Skil	0.295772686467409
Gm17801	0.295539633871173
Fancb	0.295154426628206
N4bp2	0.294473602684857
Rtn3	0.29421536056283
Coa6	0.292921442657912
2810004N23Rik	0.29224297558965
Pms1	0.291821296505123
E2f4	0.291538612839092
Pa2g4	0.290384991205785
Zc3h11a	0.290294246918532
Gm9926	0.289572645790701
Tubb6	0.289356163108804
Nthl1	0.289174422546598
Spef1	0.288947130655143
Rbm34	0.288235294117647
Srp19	0.287473128786398
Rabgap1l	0.287024977412868
2410131K14Rik	0.286217031223313
Lsm7	0.283916357240571
Mbd6	0.283370293933997
Lpar2	0.282621673446214
Wdr35	0.282154137851854
Herc4	0.281814820091872
Zcchc10	0.281811030178945
Rnps1	0.281278092632402
Rap1gap	0.280999015238014
Ubc	0.280105530584327
Gemin6	0.27921523045121
Lsm3	0.278932968536252
Txndc15	0.278360287623991
Tex40	0.277213607024641
Hyal1	0.277183764784479
Cd27	0.277180513364291
Il18r1	0.276848968423172
Dgcr6	0.276070102163154
Tnfaip8l2	0.275756433945228
Nol12	0.275694268066485
2010002M12Rik	0.275617827024645
Uaca	0.275613872354519
Clca2	0.275512193550002
Gxylt1	0.275494680779325
Fth1	0.275219855384014
5730507C01Rik	0.275188517232388
Rpf1	0.274775743178193
Ms4a6c	0.273852230718996
Fundc2	0.273772418706304
Adipor1	0.273589376539207
Usp9x	0.273302620769644
Trpa1	0.273073665511415
Tomm20	0.272640218878249
Rad18	0.272057144973266
Cln5	0.271685743600093
2700062C07Rik	0.271175064595278
Mex3c	0.271088274390182
Tbcd	0.270586948161267
Tns4	0.270207022037337
Ctnnal1	0.270062137153562
4930506C21Rik	0.269915701522082
Arl16	0.269751068349958
St6galnac3	0.269414183455899
Chst14	0.268951554435677
Gas8	0.26889365072051
Unc119b	0.268744376142821
Prpsap2	0.267374453755498
Mtx2	0.267011921047489
Psmb11	0.266990412756546
2410016O06Rik	0.266651913435404
Ptcd3	0.266471234964085
Tmem140	0.2663035151203
Pycr2	0.266269298417041
Apc	0.266191352421108
Gcsh	0.265643931991401
2610018G03Rik	0.265200559220648
AV039307	0.264367209130832
Gatc	0.262762667399401
Sec11c	0.262751612272816
Mrps33	0.26265389876881
Sec61a1	0.262399843658394
Calr	0.261922327159307
Kat5	0.261920816416245
AI314831	0.261840346051834
D030056L22Rik	0.261539966775736
Prrg3	0.261258717469665
Hist2h3c2	0.261125367253268
Srcrb4d	0.260976499594361
Ctnnbl1	0.260880611357447
Apmap	0.260603928752759
Commd6	0.260269039903085
Casp8	0.260206703211882
Zfp41	0.260079486595582
Iqgap2	0.260058332596294
2810428I15Rik	0.260046218716308
Ranbp1	0.259937463357436
Tmem208	0.259883914138237
Ccdc53	0.259363112174093
Dock2	0.259324551933455
Pan2	0.259001622972615
Pdia6	0.25858901700215
Trnau1ap	0.258506106270868
Nol8	0.258483099485857
Bub3	0.258178620285323
Gria2	0.257911795506356
Prpf4	0.257487309675745
2310068J16Rik	0.257139257920289
Mbtd1	0.256956222040752
Egln1	0.256517704078594
Fanca	0.255997277708206
Kcnj9	0.255918877188668
Ebpl	0.255863710345168
Veph1	0.255271726939964
Specc1	0.255211614493569
Trim16	0.254548780619126
Cox19	0.254197206334454
Cox7c	0.253625170998632
Qrfp	0.253390003345788
Kpna2	0.252706664060973
BC018473	0.252683291501669
Eif3b	0.252483156555469
Zfp639	0.251831418547196
Dync1li1	0.251136251548459
Kif20b	0.251130081294528
Dnajb1	0.251099749408095
Plxna1	0.250987593294918
Arhgap19	0.250777289049641
Agphd1	0.250744702521517
Tst	0.250340248927017
Scnm1	0.250103798841494
Map2k2	0.250009771350401
Snapin	0.249926874759605
Tubb2a	0.249759342996539
Exoc3	0.24954700148999
Gba2	0.249197427373146
Ssbp4	0.249103464937309
2610306M01Rik	0.248531873695703
Slc25a23	0.248459229325035
Ubap2l	0.248369397938268
Mphosph6	0.248060349086829
Hist1h2ae	0.247991534916743
Gm10389	0.247610669769017
St3gal2	0.247370173950077
Polr2e	0.247136994332617
Neil1	0.247090558992355
Tsen2	0.246839535213577
Trappc2l	0.246836371037773
Mum1	0.246806831168942
Mtfr1	0.246652986617008
Fam83d	0.246609212859939
Higd1a	0.246511627906977
Scd4	0.246334610769228
AI662270	0.24625757279656
Cirh1a	0.246103635966761
Tbk1	0.246091461110167
Pigm	0.246067850742523
Nudt1	0.246024440961665
Pqlc1	0.245909463434959
Commd2	0.245873926447049
Capn12	0.245835657924118
Ccbl1	0.245736788364986
Tcf25	0.245729919874927
Galnt4	0.245340789385066
Cdkl1	0.245333377026564
Plac8	0.245065468047684
Hyou1	0.244861466005785
Tmem119	0.24485049833887
P2ry2	0.244650717842919
Galnt10	0.244410390815091
Tnrc6b	0.244383997799654
Pex11c	0.243629105571617
Pcna	0.243619308188392
Fcf1	0.243247996873168
Zfp846	0.243245281410786
Ruvbl1	0.243033027164354
Snx30	0.242823176806557
Prmt6	0.242700429417749
Cst7	0.242440278437426
Fbxo30	0.242118369692603
Rpn1	0.241431705258428
Acat3	0.240618440186215
Eif4e2	0.240571822222053
Trp53inp2	0.240468338665722
Phax	0.240102795111304
Nup133	0.240047685167692
Ppp3ca	0.239985125740332
Mki67ip	0.239886652335353
Slc37a4	0.239822988553443
Mtmr6	0.239084454810471
1700066B19Rik	0.238381835694117
Xdh	0.238173522424304
Gemin4	0.238003313955899
Cd93	0.23781983716397
Fbxw17	0.237780293424394
Ambra1	0.237596499837967
Usp4	0.23711715904701
LOC106740	0.237110043260452
Snx22	0.236746178671519
Ftl1	0.236701192104749
Parvg	0.236428749410431
Tuba4a	0.236331035429025
Pigw	0.236284450621897
Polr1d	0.236212624584718
Ttc27	0.235710696762093
Wnk4	0.2356274497842
Vps37c	0.235453490228608
Tor4a	0.235236638837275
Gtpbp1	0.235175683079377
Pnp2	0.234854244467278
Glmn	0.234697199755338
Cmc2	0.234434238811804
Pnp	0.2343756107094
Arfip1	0.234100163943043
Smarcd2	0.234059277870667
Akap12	0.234011783576254
Unkl	0.233912275273133
Lpar5	0.233332852822038
Fancl	0.233264798541768
9430038I01Rik	0.233013121743212
Zfp799	0.232869841692185
Hoxb5	0.232683871944512
Cct8	0.232675395739691
Krtcap2	0.232558139534884
Chd1	0.23219760351098
Qpctl	0.232066982329734
Acap3	0.231985617419427
1500011K16Rik	0.23155756243134
Impdh1	0.231444205589212
Usp10	0.231366034786007
Txnrd1	0.23131192718756
Camk2g	0.23126370761649
2610002M06Rik	0.231240808360585
Car7	0.231154606759441
2010320M18Rik	0.230995144050673
Mdc1	0.230977046742263
Vezf1	0.230697108239297
Ska3	0.230564723693581
Bdp1	0.230436992045948
Cat	0.230233682989278
0610030E20Rik	0.229982789758
Elk3	0.229909861392965
Tdrd3	0.229798803589103
Prtn3	0.229778058742625
Timm10	0.229727353779422
Rnaseh1	0.229577588102841
Rnf10	0.229569227915716
Btla	0.228999773795248
Cenpb	0.228925449990334
Slc25a12	0.228805940981044
H13	0.228786398280242
Mvd	0.228649097782157
G2e3	0.228478785895792
Senp7	0.228414147074551
Irak2	0.22839840663208
0610009B22Rik	0.228324520611639
Msto1	0.228321835529931
Mgl2	0.228321481862208
Tcte3	0.228320885076468
Nfs1	0.22806899417761
Pgap3	0.227818651230282
Ick	0.227762265790219
Robo2	0.227722083228032
Lias	0.22769568449837
Aurkb	0.227566091296889
Pttg1ip	0.227258364630216
Tuba1c	0.226851670900919
Sugp2	0.226839793135272
Sphk2	0.226744357833308
Dyrk3	0.2267403470455
Homez	0.226706982033961
Cd320	0.226308898008782
Cdk1	0.2262080424843
1110034G24Rik	0.225850770770088
Fam73a	0.225847986266935
Mtmr9	0.22580566676847
Baz2a	0.225795372069277
Tspan18	0.225773424073239
Hsdl2	0.225639145421249
Hmox2	0.225514097687359
Gpsm3	0.225450637670714
Lzts2	0.225139009406797
Slc27a3	0.225061826011817
Clstn3	0.224079295278573
Vbp1	0.22374438147352
Gm10094	0.223666210670315
Nubp1	0.223651038757557
Hist1h2an	0.223650352539024
Smc5	0.223508818059233
Ppcs	0.223473141186548
Nckap5l	0.22343242017114
Get4	0.223138557748681
Cox4i1	0.222610904827047
Chmp1a	0.222504507060048
Ptp4a3	0.222395935118233
Taf4a	0.221872915055135
Slc35d2	0.221834530423865
Rpusd2	0.221810077120406
Tk2	0.221613185458516
Fam160b1	0.221296435844624
Jpx	0.221284759679621
Kcnn4	0.221169455059572
Acbd6	0.221156054116642
Mrps7	0.221027946062146
Ugt1a6a	0.220923529620774
1700030J22Rik	0.220775359383592
Aprt	0.220754348250928
Cited2	0.220660947099928
Wdr70	0.220182665700578
Tm9sf2	0.220023646909536
Cox6b1	0.219640414305257
Gclm	0.219468672568105
Supt20	0.219348654808946
4732471J01Rik	0.219290268349512
Sap130	0.219015977199906
Pik3c3	0.218981608724735
Npm3	0.218760992769201
Ccnb1	0.218741450068399
Irf9	0.218404087927858
Oscp1	0.218258883914647
BC030867	0.218200618944858
Cd28	0.218141779180422
Kidins220	0.217996029665753
Dlx1	0.217689038973542
Appl2	0.21759629107041
Ddx20	0.217349583063047
A430005L14Rik	0.217310978003731
Mrps2	0.217307184954531
Tmem254a	0.217130870575864
Dctn5	0.217119405901896
Slc15a4	0.216766599908854
Rab3gap2	0.216750688647704
Mcm3	0.216630838381864
Ncaph	0.216601523385961
Ccdc85b	0.216545572065273
Tmem134	0.216482204050569
Macrod1	0.216193815584953
Tcp1	0.216005471956224
Osgep	0.215712331444206
Pagr1a	0.215575532538597
Osgepl1	0.215573798814148
Myeov2	0.215458276333789
2310022B05Rik	0.215180762843965
Rab8a	0.215067422317764
Ralgapa1	0.214913360447125
AI504432	0.214599931257734
Smad7	0.214463163319867
7-Mar	0.21435162028184
Agap3	0.214250204253543
Cib1	0.214052576024522
Wsb2	0.214012575488044
Ctnna1	0.213993942192521
Utp15	0.213985215556355
C920021L13Rik	0.21374222529434
Ttpal	0.213608947452467
Daglb	0.213481995321068
Fancd2	0.21345281550272
2810049E08Rik	0.21324925492443
4930509E16Rik	0.213172927645868
Med31	0.213061158467951
1110004E09Rik	0.212893989048271
Uimc1	0.212833929331655
Akap1	0.212802076065743
Ppp2r5a	0.212795282083605
Mga	0.21277511754016
2310005A03Rik	0.212736226649279
Il2ra	0.212630541716884
B230118H07Rik	0.212438100457819
Ankle2	0.212278935921854
Prr12	0.212266113572445
9430037G07Rik	0.212209396389572
Adam15	0.212178271728684
12-Sep	0.212037904729449
D5Ertd579e	0.211993309814132
Ppp1r14b	0.211991373811557
Mrps18c	0.211638247186702
Chac2	0.211359459327129
Man1c1	0.211338616317847
Vps13b	0.211289311081192
Leo1	0.211260856472659
Rab13	0.211050991028275
Tacc3	0.210895588271466
Fahd1	0.210875502229486
Phyh	0.210749465911894
Atxn3	0.210726072647035
Ecd	0.210709400039085
Prob1	0.210671800032729
Ifitm3	0.210579298933574
Usp30	0.210562098490656
Slk	0.210547001079519
Las1l	0.210505230143367
Furin	0.210407912681887
Tnfrsf12a	0.210326975418134
Chchd3	0.210240375219855
Tmem234	0.210153459810305
Tac4	0.209932336004889
Dnpep	0.209652210283623
Dancr	0.209573295254954
Cuta	0.209528090329305
Pcbp1	0.209282782880594
Rap1a	0.209282782880594
Exo5	0.209178902629034
Car9	0.209038853315753
Phf12	0.20899361699722
Bora	0.208963010376619
Tecpr2	0.208929024216043
Kxd1	0.208833707163844
Ctnnb1	0.208597239807874
Pkd1l3	0.208544858483092
Taf5	0.208319481422365
Rnf111	0.208015676037938
Usp17la	0.207990529999609
Lfng	0.207805567549372
Phb2	0.207797537619699
Copa	0.207691067478869
Plin3	0.207182628118729
2510003E04Rik	0.206629206384993
Med27	0.206197327946532
4921531C22Rik	0.206161271708205
Itgae	0.206061077792146
Pcgf3	0.206036934080804
Fam213a	0.205901863582899
Rfc5	0.205882352941176
Espl1	0.205737572982667
A730098P11Rik	0.205732727923367
Slc46a1	0.205730384692066
Wnt4	0.205686131160233
Nfx1	0.20567581177511
Btd	0.205657184754092
Lamtor5	0.205100644909126
Ppp4c	0.204905217901114
Cnp	0.204764351012032
4930427A07Rik	0.204694248509843
Brms1	0.204690477598109
Vapa	0.204593534268292
Cxcr4	0.20455147060361
Sigmar1	0.204467913904489
Kctd7	0.204429589515917
Rhebl1	0.20434670468421
Ptpn14	0.204220651398836
Anxa9	0.204194412347092
Phf7	0.204129893406077
Gm10636	0.204123742257094
Nono	0.203869454758648
Anp32e	0.203693570451436
Lima1	0.203504753311702
Pgpep1	0.203471437194948
Rab12	0.203461187813635
3110009E18Rik	0.203437331893929
Zfp276	0.203194964186282
AI848285	0.202965222565221
2700081O15Rik	0.202605464408638
Wdr43	0.202560093804964
Ptbp2	0.202406635418015
Mtmr1	0.202196933711296
Setdb2	0.202127990178054
Gimap6	0.202114561589536
Naaladl1	0.202091751456544
Rfk	0.20203244088333
Ap1s2	0.202016308593827
Ubxn6	0.201982507703684
Tbx19	0.201730213843511
Insl6	0.201690688909945
Nfix	0.201594533987633
Dynll1	0.201426617158491
Hint3	0.201404902328462
Anln	0.201298088035775
Ypel3	0.201288011921791
Eif2ak1	0.201246917805437
Kif2a	0.201203655567993
Kif11	0.20062962913964
Ect2	0.200596016251261
Eif2d	0.200550133778348
Gm11696	0.200406778262757
Dclre1b	0.200325399012322
Dand5	0.200135071341183
Zbtb22	0.200051421197737
D730005E14Rik	0.199999274345794
2810403D21Rik	0.199935284596489
Zfp937	0.199933171421182
Mmgt1	0.199913030596202
Cdsn	0.199891275068733
Fbxo21	0.19979264055871
Cenpe	0.199662681414724
Leng1	0.199635393274104
Creld1	0.199531893759215
Mettl3	0.199141187081695
4931417G12Rik	0.199055094041365
Hsp90b1	0.198983779558335
Hspa12b	0.198931423352011
G6pdx	0.198566316960878
Khdrbs1	0.19847954820183
Ywhab	0.19828024232949
Ict1	0.198166858878157
Lpar6	0.198048713870591
Actr6	0.198036977995391
Armc8	0.198035569845347
Slc19a1	0.19799097113359
Nmral1	0.197884908497339
Brix1	0.197861040949405
R3hcc1	0.197810096623648
Fam212a	0.197566815108539
Smtn	0.197341933904273
B3gnt1	0.197284408795712
Exosc4	0.197087853965603
Gm10052	0.196955187748921
Neurl4	0.196900801983618
Htr2b	0.196779373130296
Taz	0.196767987142529
Tbc1d10b	0.196616330889163
9330159F19Rik	0.196516772857588
Hist1h2ao	0.196463731015297
Ercc4	0.196447465457602
Sympk	0.196400564187049
Tars2	0.196382386477971
Hist1h2bf	0.196311364430992
Pgd	0.196286886847762
Snrpd3	0.196130545241352
4933411E08Rik	0.195999823505787
Sugp1	0.195912525320014
Prpf38b	0.195895832549257
Fam45a	0.195725103453737
Uprt	0.195624766619564
Mul1	0.195602039613528
Mre11a	0.195593839796329
Prtg	0.195575199937767
Rab5b	0.195534845027039
A830010M20Rik	0.195458010796837
Grk5	0.195306760480498
Rrm1	0.195261849044001
Rnf139	0.19505415202669
Polr2l	0.195046878284907
Tuba1a	0.194968707099782
Wdr62	0.194879912746284
6030408B16Rik	0.194839963493489
Tmem160	0.194782098886066
Dicer1	0.194355946160837
Ankrd23	0.194191893382501
Rwdd3	0.194171580666986
Nudcd3	0.194136617754892
Ap1ar	0.193849457130434
Csl	0.193725574107672
Ybey	0.193603693934448
Zfp52	0.193551774027518
Gm6307	0.19351115167837
1700028I16Rik	0.193490077562703
Cml1	0.193447561562566
Det1	0.193439967432994
Fam64a	0.193247501956035
Kdelr2	0.193062341215556
2010204K13Rik	0.193038964992333
Sipa1l3	0.19299297679558
Copz1	0.192926484888393
Top2b	0.19262811292544
Tspyl3	0.192332671846331
Fignl1	0.192281832902114
Ndufs4	0.1921829196795
Pcyt1b	0.192163935336397
Timm23	0.192085206175493
Ccdc36	0.191962879776935
Pmf1	0.191822316898503
Atp1b3	0.191752980261872
Txndc11	0.191730185724369
Fitm2	0.191671614639647
Xpa	0.191570489986005
Necap2	0.191498510024832
Dynll2	0.19130690010789
Slc44a3	0.191200195315382
Dio2	0.191196590612698
Abcc10	0.191149365626895
Hspb6	0.191119407608878
Synpo2l	0.1911030446755
Gm6981	0.191076316364139
Zfp37	0.191042674700014
Gm10785	0.190980867175114
Camsap2	0.190944727902263
Gcc1	0.190909601467621
Vsx2	0.190894024043026
Hist2h3b	0.190794489330842
Nfatc1	0.190735855498842
4930478L05Rik	0.190662686114797
Serbp1	0.190502247410592
Ube2m	0.190464545113247
Vpreb3	0.190452924446801
Foxl2os	0.190426563359868
Pdhx	0.190404527556287
Ctif	0.190289881979935
St13	0.190267735000977
Bzw2	0.190228649599375
Zbed3	0.189895437240162
Son	0.189741009094551
Arnt	0.189693374891029
Ube2k	0.189642368575337
Eef1e1	0.189603283173735
Usp14	0.189427398866523
Wdfy2	0.189249600887009
Gm19510	0.189240743302601
Polr2k	0.189233820937517
Zfp58	0.189106569370921
Rpl17	0.189017002149697
Oip5	0.188954742235819
Cep128	0.188692801845154
Lman1	0.188558669919536
Sys1	0.188528434629666
Nsfl1c	0.188351412997473
Bak1	0.188317058664213
Ggact	0.188291616533102
Trim32	0.188133349283291
Glrx5	0.188121714355142
Cdh17	0.188103336037455
Fgf11	0.188048197945054
Apex1	0.187590384991206
Cdc23	0.187548168401275
BC017158	0.187543474186405
Ccdc32	0.187518670465866
Drg1	0.187453586085597
G3bp1	0.187453586085597
Gm10789	0.187400969741075
2310057M21Rik	0.186811482805392
Cd24a	0.186750961263521
Mipep	0.186742678806444
Naf1	0.18670847016129
Zfp61	0.186701969047081
Banp	0.186663997458212
Smyd2	0.186300566738323
Gpr84	0.186267427292089
Tmem254b	0.186223780884203
A730043L09Rik	0.186006063593073
Gfod1	0.185992607643248
Qrich2	0.185762974628048
Ercc1	0.185660824899501
Coq6	0.185568083353957
Cdkal1	0.18548369547288
Ptgis	0.185379814287273
Fam32a	0.185353651329412
Fastkd5	0.185204856403979
Nif3l1	0.185169807255594
Wdr90	0.185102421557511
Zfp189	0.185088376251258
1110001J03Rik	0.185072982027526
Fzd3	0.184663978465082
Polr3g	0.184585495172922
Cacnb1	0.184464898255579
Acss2	0.184388756993228
Metap1d	0.184262308668037
Cep72	0.184201808082134
Prox2	0.184092524680379
Batf	0.183985170491876
Mrpl46	0.183966112793444
Stxbp3a	0.183861857006801
Wdr6	0.183831407886572
Slc50a1	0.183815094632308
Nt5c	0.183799101035763
Slc35a5	0.183760661344945
Esrra	0.183700840527894
2900005J15Rik	0.183654458755734
Pgam1	0.183603674027751
Seh1l	0.183548632996415
Tubb5	0.183388704318937
Mllt3	0.183376141009761
Rnf11	0.183202268489486
Cd72	0.183189744328006
Cct6a	0.183134649208521
Zmat3	0.182961338976882
Rpl34-ps1	0.182900136798906
Zfp229	0.182756327621447
Rnf7	0.182548368184483
Fis1	0.182529717266773
Lamtor1	0.182376048032639
A830082K12Rik	0.182152909322702
Ptprc	0.182041147359742
Fam114a2	0.181697366709278
Agps	0.18120169407506
Zc3h4	0.181149617696218
Gm13277	0.181102468984669
Sec23b	0.181034489538067
1700048O20Rik	0.181027575324296
Tmem8b	0.181018167220787
Glb1l	0.180899521066302
Hmgcll1	0.180896050107823
Mesdc1	0.180824680683272
Snrpc	0.180780636999602
Nexn	0.180709052685216
Baz1b	0.180694460071101
Gdf3	0.180537304477067
Rrs1	0.180535470001954
Tmem143	0.180527082855998
Plk4	0.180524082684769
Zfp53	0.180521983272498
Gm2027	0.180502632694891
Kifc5b	0.180398938471811
Slx4ip	0.180316569458785
Slc9a1	0.180286784696093
Spata24	0.180284024505512
Ncapg	0.180272115594434
Myb	0.18012329715754
Gm3219	0.180075814232243
Pla2g15	0.179945282875483
Dis3	0.179944882123417
Naa40	0.179712695082677
Pop5	0.179666697611572
Asb13	0.179500931119643
Lsm6	0.179480164158687
F730035M05Rik	0.179436657626368
Btf3	0.179284737150674
Tbc1d10a	0.179268601372174
Tube1	0.179266608329723
Rdx	0.179108852843463
Trim46	0.179082356441155
Prc1	0.178962396255373
Ctcf	0.178960803367488
Tceanc	0.178946103979845
Bag2	0.178916922389499
Ppox	0.17876516082187
Gpam	0.178702484949688
Kdelr1	0.178678913425835
Ankrd27	0.178669562965593
Asb3	0.178439156302524
Fam53c	0.178273798166881
Vegfb	0.178241217336737
Sc4mol	0.178234193598233
Tia1	0.178229689705062
Clip1	0.178168098588011
1200011I18Rik	0.178091330962954
Kcnj13	0.177955046800019
Scd2	0.177858119992183
Syngr2	0.177624475400182
Me2	0.177584522180965
Acbd3	0.177569459701837
Foxk1	0.177565101269324
Dus4l	0.177552339662153
Fut4	0.177515093023112
Dcun1d2	0.177511159416089
Pbk	0.177476804266704
Cisd2	0.177361514191721
Ppap2b	0.177349433985674
Prim1	0.177347797191975
Entpd6	0.177335679816615
Cdk16	0.177331479052755
Cebpz	0.177330467070549
Dgat1	0.17730367244794
Sra1	0.177275303440213
Alpk1	0.177244166487067
Snrpd1	0.177174125464139
Ccnk	0.177113261863972
Fcgrt	0.177094339691013
Ssb	0.177077277104308
Ahsa1	0.17703732655853
Ppp1cc	0.176979134335024
Rbbp6	0.176909851022515
Creld2	0.176861442251319
Pstk	0.176860234136649
Larp7	0.17683072911779
Prkrir	0.176829209803244
Dhrs7b	0.176769682351637
Ylpm1	0.176756598521446
Ktn1	0.176602663443608
Mrps27	0.176598478595417
Tamm41	0.176484500092
Zfp800	0.176465830953457
Dnajc14	0.176436713510922
Ajuba	0.176422012343094
Ascc1	0.176411324167355
Nln	0.176334045536984
Ran	0.176216533124878
Tnfrsf1b	0.176186642382011
Smc4	0.176177447723275
Tubb4b	0.176079734219269
Tram1	0.176079734219269
Notch1	0.175939595884351
Rreb1	0.175840962267047
Lrrk1	0.175713605268638
Rpa1	0.175670195772058
Kbtbd3	0.175643660095357
Cox7a1	0.17560787432288
Ccdc169	0.175509996691789
2010107E04Rik	0.175434825092828
Slc10a1	0.175423701911455
E130317F20Rik	0.175395586043737
Rgs9bp	0.17521917668939
Abhd8	0.175153755639748
Gm6710	0.175144316717325
Lztfl1	0.174986524981579
Casc5	0.174964209678083
Asf1a	0.174947112309653
Tpcn1	0.174946861753836
Ift172	0.174946051861714
Zfp473	0.174783335874022
Ap3s1	0.174701972449399
Rps27l	0.17469220246238
Ppil1	0.174633574359977
Traf6	0.174612152168732
Dock3	0.174504980181419
Hyal2	0.174495626721603
Cetn3	0.174438147351964
Chrnb4	0.173947585334681
Zmat5	0.173946516185502
Nutf2-ps1	0.17391049443033
Podxl	0.173878546561946
G6pc3	0.173872248170025
Lipt1	0.173830897323168
Fam104a	0.173765622107398
Gimap4	0.173613697865282
Gadd45b	0.173607415981348
Ggnbp1	0.173557284967111
Metap2	0.173500097713504
Zfp143	0.173423272976243
Sh3rf3	0.173390561558549
Ppil3	0.173352105952228
Gm15417	0.173343144924112
Ltbp1	0.173330911249812
Samm50	0.173246042603088
Gngt1	0.17322979498982
Usp15	0.173176173503697
Zfp182	0.173135788404573
Cenph	0.173132169901537
Pprc1	0.173127007297638
Zfp433	0.173073341046917
Gm8363	0.172913434554173
Sac3d1	0.172874023802042
Saa3	0.172858053191527
Hn1	0.172796560484659
Otud6b	0.172781238600475
Eny2	0.172748547728013
Dusp5	0.172640280497229
Actg1	0.172620676177448
Jagn1	0.172601133476646
Ubn2	0.172539674679175
Fbxo46	0.172432796911788
9130023H24Rik	0.171917452432966
Eif3a	0.171604455735783
Ciapin1	0.171604455735783
Fau	0.171584913034981
Inpp5d	0.171566208552998
Haus2	0.17146775775714
Mrps18b	0.171467656830174
Ccdc28b	0.17146159119383
Fnta	0.171411840209563
Tmed10	0.171291772522963
Slirp	0.171233144420559
Hspbp1	0.171231739101144
Eif3g	0.171115888215751
Dmd	0.171019933767228
Iffo1	0.171011291015447
Crls1	0.171005992200391
Smarcd1	0.170886887649913
Spryd4	0.170830800512061
Rbpj	0.170785430365286
4930414L22Rik	0.170733642219781
Nsmce4a	0.170724260571971
Tiparp	0.170655210687532
Oas1c	0.170611808544463
Rnf149	0.170494477950259
Dpcd	0.170468094237206
Ccny	0.170462780012394
Rbfa	0.170435224484852
Lancl1	0.170407852291034
Xrn2	0.170365158940701
1700029J07Rik	0.170341809068453
1700007J10Rik	0.170341344232604
Dffa	0.170310994630694
Ldlr	0.170161575636851
Lca5l	0.170011967515447
Gnaz	0.169952467997639
Apex2	0.169951631240686
Scn4a	0.169951349201971
Cnih4	0.169935215321923
Trmt5	0.169925650689567
Tatdn1	0.169869549661115
Zrsr1	0.169845618822678
Styx	0.169827891525404
Srsf2	0.169767441860465
Bscl2	0.169763910789299
Scand1	0.169668127957237
Lyl1	0.169553300536031
Mis18bp1	0.169455308760235
Psmd11	0.169454758647645
Ptp4a1	0.169279770286375
Rpl41	0.169259331639633
Gmppb	0.169246038297596
Pon3	0.169187214441384
Slc2a8	0.168958291888484
Snrnp35	0.168827015358633
Relt	0.168731138066741
Ctc1	0.168731018180891
Smim4	0.168716412646996
Hoxc9	0.168688530033555
Tmem57	0.168666725496237
BC030307	0.168634635523387
9930111J21Rik2	0.168498832127417
Gm5468	0.168442281516397
2310044G17Rik	0.168402902576896
Wdpcp	0.168269898464711
Ces2g	0.168215009947217
Usp21	0.168204320993714
Atmin	0.168195439254862
Rbm17	0.168184483095564
Tmem65	0.168054641260845
Nhlrc2	0.167977998151937
Gas2l3	0.167972796060923
1200014J11Rik	0.167891342583545
Rab14	0.167852257181943
Wdr7	0.16784285742772
Mvk	0.167749821103839
Pbx2	0.167728869369084
Hist1h3c	0.167631705369738
Aplf	0.167508722835523
Timmdc1	0.167468910883726
A530064D06Rik	0.167325243105483
Vegfc	0.167300234250876
Pnpla6	0.167271442886019
Atxn2	0.167120013248869
Pank3	0.166981961516196
Pccb	0.166835176123802
Depdc1b	0.166745218342787
Nusap1	0.166642364404473
Armc9	0.166609089135403
Usp39	0.166581981629861
Ift20	0.166524167112438
BC037034	0.166519291203467
Tgs1	0.166494825412548
Rac1	0.166347469220246
Ndufa8	0.166112956810631
Kbtbd4	0.166096133438373
Lrmp	0.166090560863382
Rangap1	0.166054328708227
Spef2	0.166003710359346
Mfsd4	0.165987117927374
Mad2l2	0.165956337668908
Adh5	0.165878444401016
Irak3	0.165843260060922
Crisp1	0.165587225988084
Btaf1	0.165528805595655
Plod3	0.165524175123845
Bcl2	0.16548275377227
Synrg	0.165468509083288
Lgals6	0.165433991727511
Exoc8	0.165332473638707
4930502E09Rik	0.165325026079504
Mex3a	0.165128194434231
Usp5	0.164943618237835
Smc3	0.164942006476572
Brpf1	0.164898843132907
Terf1	0.164812620197784
Aqr	0.164782977121377
E330033B04Rik	0.164662515620475
Tufm	0.164510455344929
Adck5	0.164509907882391
Psme3	0.164477291326347
Echs1	0.164333939995623
Gm14288	0.164305642491314
Nup37	0.164259610342298
Cs	0.164236857533711
Fam193b	0.16422317476465
Art3	0.164049362747652
Pura	0.163958270748989
Mki67	0.163901425065666
E130215H24Rik	0.163878414064694
Rarres1	0.163822261163468
Tmod1	0.163727636542042
Smcr7l	0.163714461321862
Fastkd1	0.163703714054552
Sat1	0.163640376790103
Lactb	0.163575252620243
Kremen1	0.163522545096891
Yrdc	0.163514741883304
Rprd1b	0.163480340784673
Abcb6	0.163386216109306
Gen1	0.163360826095298
Jrk	0.163334778780744
Gm5431	0.163334707126768
Orc6	0.163181551690444
Cct4	0.163162008989642
Ctsa	0.163103380887239
Csnk1g3	0.163079373661812
Ckap5	0.16299789926937
Orc3	0.162925331123213
Kifc1	0.162924595152221
Fbxo4	0.162904950415531
Dnajc16	0.162862555328631
Dusp22	0.162846558063408
Foxj3	0.162747973023758
Ryr2	0.162736087401004
Nkiras1	0.162728095991174
Hsbp1	0.162723093235737
Zfp871	0.162683874474174
Capza1	0.162576522263628
Kmo	0.162543196472816
Traf3ip1	0.162428728712613
Ddx41	0.162408868641463
Gm6787	0.162395157420437
Hist1h1a	0.16232422022333
Srm	0.162321672855189
Hspa14	0.162321672855189
Atad3a	0.162129414324772
Prune2	0.161894989821219
Spata1	0.161850252263371
Tstd1	0.161743736796267
1190002F15Rik	0.161685836557123
Srsf7	0.161676763728747
Cct2	0.161657221027946
Ehmt1	0.161626032342232
Fgfr1	0.161586750407436
Egln2	0.161436462854885
Rab27a	0.161191052396971
Mbd5	0.161075392117548
Mlx	0.160995578396954
Mir669k	0.160898833476726
Morn2	0.160856958538288
Camk2d	0.160738273411929
Cd68	0.16067707532678
Ska2	0.160672863576623
Dynlrb1	0.16062145788548
Hmmr	0.160484658979871
Fkbp4	0.16046511627907
Npl	0.160430845010141
9430083A17Rik	0.160374612208754
Cers5	0.160171975767051
Ston2	0.160130439860641
Taf1a	0.160060887038014
Ccdc115	0.160026187348926
Tbc1d15	0.159992205862953
2610020C07Rik	0.159860453939986
Cep135	0.159802374188095
Ppp3cb	0.159702577853104
Fam58b	0.159590692195567
2700060E02Rik	0.159566152042212
Tada2a	0.159534208066402
C2cd2	0.159524377796603
Cbx3	0.159460225337155
Clptm1l	0.159425134979303
Srf	0.159397816391617
Gbp7	0.159369444032756
Acly	0.159351182333398
Pias1	0.159322087644076
Sf1	0.15929333248838
Pcyox1l	0.159192430458304
Gm16677	0.159124252289676
Ski	0.15909832052789
Tbc1d7	0.159089907779583
Gsto1	0.15890170021497
Sema4b	0.158875298390475
Prkcz	0.158872852331282
P4ha3	0.158708151744029
Eng	0.158631202516173
Ttc14	0.158206167393927
Pi4kb	0.158159042836959
Tmc5	0.158148868203917
Zfp568	0.158088866567296
Kat7	0.158064453117015
Slc30a1	0.158012727790883
Mrpl11	0.157954650943115
Zkscan8	0.157918941379066
Sars2	0.157873273753143
4930402H24Rik	0.157840488996841
2810429I04Rik	0.157817952348291
Ggct	0.157816607569933
Cotl1	0.1578073089701
Tmem18	0.157753586673949
Rps14	0.157729138166895
Hdhd2	0.157694299761559
Srbd1	0.157599291228197
Dnajc12	0.157516146027953
3110082I17Rik	0.157491071031256
Ubash3b	0.157484150986094
4930523C07Rik	0.157444386346444
Foxo1	0.157419951654745
Cybasc3	0.157347843264341
Tmem120b	0.157287909644456
Pde1b	0.157276112900625
Ssr2	0.157240570646863
Zfp688	0.15718560915367
Grk1	0.157132375098887
Efcc1	0.157036262109176
Tmem198b	0.156971630742986
Mrpl27	0.156830173930037
Camk4	0.156718419154264
Ccdc90a	0.156688868991776
Dcxr	0.156669239214508
Sh3glb2	0.156648443066257
Pced1a	0.156632362461255
Rpp21	0.156570267354035
AU022754	0.156492366575216
Dhcr7	0.156404368203411
Dad1	0.156380691811608
Nab1	0.156354098203879
Vps11	0.156298279023866
Trmt2a	0.156249622700598
Rab2b	0.156119781922586
Dnajc3	0.15607930506222
Ranbp10	0.156011399766776
Amz1	0.155985875496474
Top2a	0.155950752393981
Usp48	0.155944493003795
Gtdc1	0.155902940409895
Samd10	0.155901685856018
Jkamp	0.155889279593198
Eri2	0.155878240969822
Mrpl13	0.155868270068989
Emg1	0.155813953488372
Snora17	0.155773353344565
Ldlrad3	0.155696104239993
Akr7a5	0.155690288814573
Itgal	0.15565614466536
Psmd12	0.155638069181161
P2rx1	0.155609517908881
Ccdc51	0.155471397007218
Cbfa2t3	0.155440981293093
Igf2bp2	0.155332845723717
Osbpl8	0.155318461934069
Dhps	0.155289335369412
Ppfia1	0.155285306484405
Snrpg	0.155227672464335
Lss	0.155169534807723
Mrpl33	0.155093904542115
Pou2f2	0.155025820724773
Ccdc59	0.155016489602869
L3mbtl3	0.154923114836127
Zfp526	0.154859730423293
Garnl3	0.154766973701005
A630066F11Rik	0.154738211476494
Ndufa5	0.154700019542701
Taf6l	0.154459501942307
Slc12a6	0.154424007734692
Rdh16	0.154378084211023
Ltb	0.154358866305143
Gpr146	0.154299147972794
Gskip	0.154220166078152
Dnahc1	0.154152631923487
Hk2	0.154146725335457
Acer1	0.154015219070552
Terf2	0.153988889003007
Zfp146	0.1539779898014
Tpmt	0.153964549616919
Rgs18	0.153951336680709
Klhl7	0.15392883490918
D630045M09Rik	0.153856110790495
Zcchc2	0.153793278558261
Gm12522	0.153731148269117
Tifa	0.15364622585772
Sdc1	0.153645815925346
Zfp457	0.15363726139695
Myef2	0.153562756416521
Dolk	0.153509432117835
Rps19bp1	0.153488372093023
Mavs	0.153452191218424
Mettl7a1	0.153424424653706
Arid4b	0.153380386364082
Rgl2	0.153374280197572
Pcsk7	0.15337135364654
Klhl5	0.153315529302134
Gm5577	0.153311638092958
Tmem86b	0.153065137536119
H3f3b	0.153058432675396
Abl2	0.152956647095677
5031439G07Rik	0.152781734116222
Yeats2	0.152777773927373
Synj2bp	0.152738216816536
Engase	0.152676495648171
Spata2	0.152567833498438
Rhoj	0.152545385252414
Ikbkb	0.15244317355768
Med15	0.152428418591604
St7	0.152381027237893
Tbc1d23	0.152341810288942
Dtnbp1	0.15232063405732
Ada	0.152303717239354
Mcee	0.152135193609458
Hyal3	0.152085977585899
Zfp946	0.152031398100775
Polr3gl	0.15201438677731
Col27a1	0.152012568387507
Slc30a6	0.151820843973004
AY074887	0.151771917262799
Rpf2	0.1517204989294
Thop1	0.151677297045949
Trp53	0.151651358217706
Alkbh5	0.15153558272741
Agpat3	0.151535269806591
Prr5	0.151476463873658
Kif22	0.151463331396892
Fbxl6	0.151433164872124
Erdr1	0.151420372886339
Usp54	0.151410645432846
Rprd1a	0.151334496924962
Bbx	0.151309799037623
Myom2	0.151304756425871
Alyref2	0.151302750888111
Gmeb1	0.151201876099277
Slc4a1ap	0.151153721745371
Lpin2	0.151072570033837
Polr2j	0.151065077193668
Tmem19	0.15106044849642
Txndc9	0.151013827316617
Zfp169	0.150936566647571
Cd8a	0.150910617664372
Gm561	0.150715922675861
Dnajb13	0.150705572866568
Ddx24	0.150693765878444
Hagh	0.150689502392783
Dnaja1	0.150615595075239
Tsen15	0.150603410547671
Ppp6r3	0.150598875878432
Bbip1	0.15059122518891
Supv3l1	0.15051866421179
Chchd4	0.150478796169631
Dbn1	0.150424565870746
Adamts10	0.150409155545464
Mlec	0.150314886398104
Acad9	0.150186389421323
Gtpbp6	0.150168720692614
Lnx2	0.150077214807982
Phf8	0.150039312292829
Tbl3	0.150032246115149
Mllt4	0.150025401475238
Traf3	0.149913438060685
Gimap8	0.149794938915329
AA543186	0.149719161218695
Shmt1	0.149638460035177
Tapt1	0.149637581542639
0610010B08Rik	0.149632613350178
Nyx	0.149609926713274
Accs	0.149549154594024
Sgol1	0.149523252436502
Chchd10	0.149521203830369
Nfyb	0.149521187492997
Numa1	0.149431693040587
Per1	0.149264712962338
Dok2	0.149256852604955
Slc7a5	0.149091992829573
Timm21	0.149054735040084
Blm	0.149051144426197
Tesk2	0.14904327047051
Utp23	0.149028808160675
Pcdhb21	0.149003858208234
Hnf1b	0.14893202802373
Trub2	0.148910000706125
Polr1b	0.148895943607962
Atrx	0.148843848201317
Tacr1	0.148757082665036
Prune	0.148671836552835
Tmx1	0.148671822709527
Trim52	0.148620099892139
Nrp2	0.148579621324314
Mcmbp	0.148572635947734
Net1	0.148460862626212
Mrpl51	0.148426812585499
Prdm9	0.148312298746221
Spred1	0.148294451611506
Ncl	0.148290013679891
Exoc6	0.148254023023742
Pcnt	0.148041055630946
Afap1	0.148038761648116
Sgms2	0.147942251133335
Eif3l	0.147918702364667
Ptrhd1	0.147917108425283
Klhl2	0.147798378449443
Erf	0.147772536646546
Dok1	0.147730561764824
Wfikkn2	0.147721571155522
Bag5	0.14771650692405
Arntl2	0.147711398918149
Tmem258	0.147664647254251
Mrpl12	0.147625561852648
Ikbip	0.147551717570436
Il1rap	0.147516487803166
Atp2a2	0.147490036018218
Eps15l1	0.147393559960195
Pla2g4a	0.147221666447292
2210015D19Rik	0.147218289619073
Zfp101	0.147168354216346
Ints12	0.14711416763637
Cxcr5	0.147032143792778
Smad4	0.147025077664813
Lamc2	0.147022182945652
Rad50	0.146963982126601
Gpbar1	0.146926340583888
Pi4k2b	0.146870189561272
Ahcyl1	0.146861592176628
Frg1	0.146858204551521
5730408K05Rik	0.14677758811255
Olfr433	0.14672824302462
Sufu	0.146708248427211
Fancm	0.146661248963782
2610015P09Rik	0.146626164712581
Piezo1	0.146564921921737
Ssrp1	0.14641391440297
Ubald2	0.146307335648539
Dcp1a	0.146282352842424
Cr1l	0.146042603087747
Sh3bgrl	0.14600894445016
Csgalnact2	0.145996323300654
Abt1	0.145983974985343
Mrpl53	0.145935831230153
Onecut3	0.145896141619379
Rpia	0.145870761647265
Megf8	0.145801725671467
Cyth2	0.145746484755233
St3gal5	0.145730711532911
Cmss1	0.145704165183332
Snrnp70	0.145573578268517
Pus7l	0.145550667570334
Elp4	0.145489652343193
Wdr34	0.145486346915685
Surf1	0.145448337291514
Btbd9	0.145327539508265
Phxr4	0.145271609634642
Nasp	0.145241352354895
Phyhd1	0.145130167809148
Mob1a	0.145066176795638
Ccnd1	0.145015463219669
Ndfip1	0.144988005610513
Homer3	0.144987831054341
2700049A03Rik	0.144762913396858
Pmpca	0.144752784834864
Tomm70a	0.144721477325729
Naga	0.144613518328122
Rabl3	0.144608010808371
Ccdc173	0.144595644223306
Tmem161b	0.14450482788378
Ammecr1	0.144500434890706
Gm11602	0.144316026464095
Edem2	0.144299876090024
Gm6602	0.144272234585038
Prkca	0.144224892752361
Tex2	0.144221212561684
D14Abb1e	0.144201384251715
Scyl1	0.144175382903368
Gsg2	0.144122826285488
Ppp2r2d	0.144120383686111
Stat4	0.144084886272886
Cep250	0.144004691394145
Fam108c	0.143955070705774
BC029722	0.143921030630381
D330041H03Rik	0.143826614632627
Hnrnpc	0.143814735196404
Tlk2	0.143801125338274
Actb	0.143775649794802
4933439C10Rik	0.14374797063121
Snx29	0.143648639654012
Aip	0.143641658062569
BC056474	0.143574709959472
Tbrg3	0.143553908447309
1190005I06Rik	0.143476334188062
Arhgap18	0.143476207711234
Ptpla	0.143462966581982
Rfx5	0.14339283219151
Vkorc1l1	0.143378656737057
Ttc37	0.143274747712898
Mrpl16	0.143220082282412
Jup	0.143205468600601
Ptgir	0.143155262580836
Dusp1	0.143106865076978
Ccdc130	0.143076284324441
Dhx29	0.143068050017739
Aldh1b1	0.143065131301481
Wdr3	0.142942297527338
Socs7	0.142892681543601
Appl1	0.14288230851144
Lrrfip2	0.14285376861165
Acaa1b	0.142825052766333
Hsp90aa1	0.142798514754739
Il4ra	0.14275877496988
Hnrnpa2b1	0.142407660738714
Aarsd1	0.142388813705108
Vhl	0.142356635440355
Alg14	0.142349271216711
Zfyve19	0.142294484000874
Ccbl2	0.142255071269938
Skp1a	0.142231776431503
Rpa3	0.142212233730702
Pip5k1c	0.142197146466135
Hexim1	0.142171023439595
Trp53i11	0.142144528751593
Ubxn2a	0.142143486003747
Dtd1	0.142137810251241
Adssl1	0.142033180501171
Chd1l	0.142015051063836
Fam108b	0.141842261112782
Rrp7a	0.141840922415478
Iars	0.141831844011093
Mllt6	0.141760979072653
Tex13	0.141665665650711
Rala	0.141635234522283
Thy1	0.141598375823362
Ctdsp1	0.14159426513164
St3gal4	0.141572714222885
Cacybp	0.141547781903459
Lhfpl4	0.141537802670586
Mrpl35	0.141499616474312
Fzr1	0.141379833731216
Lpcat3	0.141298347982625
Ndufa11	0.141274184092242
Rhof	0.141271080864314
Tmem248	0.141263770728243
Dbpht2	0.141213781549752
Tbc1d8b	0.141115654851876
Gm14872	0.141079480817194
Cenpn	0.141054022439703
Fgd6	0.141050662518691
Fbxl3	0.141038767606334
Zmat2	0.141020128981825
Gspt1	0.140961500879422
Mpg	0.140937184199397
Thrap3	0.140913332585875
Brpf3	0.140892786187817
Fam188a	0.140884899704629
Emc3	0.140863787375415
Gimap5	0.140819367542853
Tmem26	0.140760189776929
Trub1	0.140699670187758
Tfip11	0.140675500563313
Arf6	0.140569719955168
Aaas	0.140479796913659
Serpinf1	0.140428027642092
Ints4	0.140344886606144
Tut1	0.140329120177246
Fdps	0.140257963650577
Map7d1	0.140234226602377
Ankle1	0.140220524466726
Tcirg1	0.140134858482088
Pi15	0.140003325889724
Map2k4	0.139993689621223
Fam105a	0.139969551876457
Pik3r2	0.139916427163346
Rufy1	0.139642926956158
D2Wsu81e	0.139593275398405
Stxbp6	0.139555332949087
Gfod2	0.139551661369513
Sesn1	0.139546483877631
Dtnb	0.1395289384321
Zfp300	0.139522403894955
Hmg20b	0.139513436955371
Pik3r5	0.139393378837419
Plekhm3	0.139340291933223
Pola1	0.139328248854034
Car3	0.139153962839887
Rgl1	0.139078628883053
Ccl25	0.139035578830022
Ndufa3	0.139007230799296
Dnd1	0.138940461457169
Tm2d1	0.138920413174272
Camkv	0.138905673869582
4930526I15Rik	0.138884822694672
Ipo8	0.138875010696494
Klhdc4	0.138814516628358
Tcea2	0.138799535743869
Iglon5	0.138779739833966
Mrps24	0.138714090287278
Cltc	0.138701324248225
Aldh3a2	0.138619612197861
Nop9	0.138599945631461
Cxcr3	0.138555329702135
Rab27b	0.138414340892579
P2rx4	0.138400935212067
Emp3	0.138353226273032
Gm8580	0.13828415086965
Tmtc4	0.138234550803841
Marf1	0.138212224536056
C1qtnf6	0.138172746608454
Hnrnpk	0.138166894664843
Kti12	0.138105242750469
Ndufb7	0.138069181160836
Mbtps1	0.138047676300896
Mtx3	0.137924567328279
Rac3	0.137835114289284
Dpy30	0.137834668751221
Zfp91	0.137805302885517
Sumf1	0.13774125530063
Cdc25b	0.137612295199839
Atxn7l3	0.137607451070474
Canx	0.13753242882922
Pex10	0.137449451632163
Strap	0.137443814735196
Beta-s	0.137411069452024
Zbtb7b	0.137401800746257
Hps5	0.137388754076422
4931429I11Rik	0.137231566173998
Arpc1a	0.137228845026383
Frs2	0.137061452517643
Aff3	0.137061452335535
Gm20098	0.1370016599051
Sbf1	0.13698126740557
Ctu2	0.13690048821003
Rpl13	0.136818448309556
Dnaja2	0.136759820207153
Spop	0.136759820207153
Twf1	0.136610153092164
Ndufaf2	0.136601772259153
Tbc1d4	0.136509037017237
Draxin	0.136471150663072
Slc12a7	0.136383948975846
Brd1	0.136383642144792
Fggy	0.136358090179095
Slc35c1	0.136356538501714
Bsg	0.136349423490326
Esyt2	0.13632533924448
Abcf3	0.13631743704971
Atp6v1b2	0.136310338088724
H2-Q7	0.136210085725214
Gpr56	0.136201003162919
Dsn1	0.136169548985199
Prmt2	0.136165227797102
Atp5s	0.136124519124457
5430427O19Rik	0.136107223947677
Pdcd10	0.136034878813887
Whsc1l1	0.135981824168643
Fra10ac1	0.135978535563931
Efcab2	0.13594387740134
Nek3	0.13594047414163
Ptger4	0.135930376633274
Erp29	0.135919484072699
Chml	0.135844522842377
Fam222b	0.135789830116906
Tcaim	0.135692062206634
Rsu1	0.135656320386221
Slc30a9	0.135526860809572
Atp6v1g1	0.135499978015971
Timm10b	0.13547000195427
Emc1	0.135365823907498
Eml2	0.135365008801869
Upf3b	0.135335847902489
Rtn4ip1	0.135325246652173
Ptcra	0.135314467051498
Snx2	0.135040722303362
2310040G24Rik	0.135036410356483
Frmd6	0.134977229549628
Ubqln4	0.134903922729394
6-Mar	0.134786612197377
Sfxn1	0.13468829392222
Ash2l	0.134677881192385
Myo9a	0.13467576314103
Eef2k	0.134663124383844
Eif4a1	0.134649208520618
Clmn	0.134585435267734
Ppme1	0.134561373030753
Gm3002	0.134523362830704
Trp53i13	0.13446692138867
Cab39l	0.134235941104044
Rars2	0.13422465602478
Papolg	0.134086863176346
Nsmaf	0.134007157316262
Nek7	0.133994894881178
Fam117a	0.133963173824557
Ttf1	0.133962884646448
Nup50	0.133946325711613
Gm10814	0.133920992962165
Ddx46	0.133847957787766
Fnip2	0.133807024971141
Tmem185b	0.13372738315494
Sptbn4	0.133692330526934
Slc38a1	0.133691616181356
Abi2	0.133665650343456
Mus81	0.13362202153506
Nat14	0.133612926267872
Cd247	0.133570583761081
5430405H02Rik	0.133392624285468
Gnl3	0.133340499026894
BC018507	0.133314256215253
Polr2b	0.133179545526371
1700008O03Rik	0.133125040489903
Hmgb3	0.133085792456517
Tab3	0.133047590296703
Tsg101	0.132971134892207
1110007C09Rik	0.132965715893529
Yipf1	0.132917740615147
Nol6	0.132892962561288
Bmp2k	0.132651973287873
Mylk	0.132626254324192
Ano6	0.132529516638965
Lonp1	0.132470844592379
Chmp2a	0.132460426030877
Ppargc1b	0.132351651936402
Arl5b	0.132326211966923
Fabp12	0.132314267495142
D4Wsu53e	0.132285188027708
Il15ra	0.132268402117269
Manf	0.132264999022865
Myo1e	0.132136071133534
Hnrnpa1	0.132128200117256
Gm6793	0.132108657416455
Cby1	0.132071163813692
Stx2	0.132064356785114
Hmbs	0.132052610003916
Rbm45	0.132009919989095
Hscb	0.131923156097338
Nacc2	0.131894278129041
2810006K23Rik	0.131864123827627
Nphp3	0.13176078101787
Rexo2	0.131639632597225
Aim2	0.131619107512043
Colq	0.131576875361972
Arv1	0.131572880935756
Ift81	0.13155488504132
BC065397	0.131520831628253
Tas1r1	0.131508509547207
Plk1	0.131505403687487
Clec2g	0.131496445537773
Gm13315	0.13140144107178
Serpinb9d	0.131357046390175
Chrnb1	0.131333570938293
Araf	0.131331387774924
Abcd1	0.131307797569778
Ebna1bp2	0.1312487785812
Lpgat1	0.13121153787304
Ndrg1	0.131202809533129
Hist1h4c	0.131199894681739
Atm	0.131187210005865
Nedd4	0.131151705843396
Sik3	0.131144778742409
Kat2b	0.131002467758036
Gtpbp2	0.130986447791784
2210016F16Rik	0.130972354602499
Dscr3	0.130970715220221
Polr1c	0.130955638069181
BC005764	0.130895583435258
Slc33a1	0.130882974605361
Ube2q2	0.130876569831812
Zfp212	0.130842758613776
Slc28a3	0.130809629697451
Yipf5	0.130757544548183
Ap5b1	0.130681732482193
Ctcfl	0.130680535466125
Rab5a	0.130637156844379
Gt(ROSA)26Sor	0.130600583276406
Hoxc8	0.130561257312721
Exosc7	0.130486613249951
Ptplad1	0.130479820812611
Rhno1	0.130471313077936
Ppwd1	0.130433117617123
1600014C10Rik	0.130323006108625
Zfp385a	0.130282771971094
Itpa	0.130233194418177
U2surp	0.130213651621896
Jtb	0.130203880223756
Zcchc9	0.130180074015168
Minpp1	0.130128653712765
Phf3	0.130123692072834
Snrnp40	0.130017588430721
4833427F10Rik	0.13001351133312
Map2k1	0.129969366668381
Msi1	0.129884401589989
Plaur	0.129764387801255
Hmga1-rs1	0.129665819816299
Zfp566	0.129656726268902
Clcn2	0.129628019477051
Gpbp1	0.129591174292955
Naip6	0.129575453370207
Ptrh1	0.129561506913997
Tmem127	0.129543613654809
Zfp287	0.129519998682745
Cactin	0.129516214559269
Fsbp	0.129416292530435
Hoxc4	0.129327970466844
Ppp6r1	0.129226082465569
Atp13a2	0.129189534990199
Slc25a39	0.129157709595466
Bcl7c	0.129119714715104
Pigu	0.129066629971502
1700067K01Rik	0.129020534720885
Sec13	0.129001367989056
Ceacam1	0.128957918001733
Nsun2	0.128942739886652
Mfge8	0.128763446454336
Safb2	0.128748974072215
Rad51ap1	0.12872804437253
Aktip	0.128692983938895
Ranbp3l	0.128688751632125
Stxbp4	0.128686156615201
Swsap1	0.128667987519734
Tcerg1	0.128649599374634
Gm20187	0.128629657467779
Zfp280c	0.128594817300622
Kank3	0.128550414286751
Yipf2	0.128530668429532
Satb2	0.128498125810535
Rrp1b	0.128488451469621
Peg13	0.128456494828734
Arpc5l	0.128395544264217
Hoxb8	0.128358327738427
Fbxl22	0.128344176079774
Prpsap1	0.128336916161814
Mef2d	0.128330965477848
Tubg2	0.128322519589843
Oas1b	0.12826653653766
Pom121	0.128236236378544
Txnl4b	0.128189379221659
Fgd3	0.128112162678959
Suv39h2	0.128097080909165
Ndufa10	0.128054172632819
Nr6a1	0.128012310314586
C330018D20Rik	0.127989728319726
Dis3l2	0.127973308008672
Zfp27	0.127963770672165
Phpt1	0.127927144456991
Ergic2	0.127909946446653
Psmd3	0.127848348641782
Slc39a4	0.127837065815178
Vps13c	0.127811552569635
Cinp	0.127800116281163
Vamp2	0.127713025977641
Gpaa1	0.127711779586418
Sapcd2	0.127682065575718
Ccnl1	0.127599061098225
Mpl	0.127547726837203
Ncf2	0.127518985756546
Carf	0.12749678918379
Ppm1m	0.127438827448272
Usf2	0.12737131472055
2610001J05Rik	0.127258527958457
Tbce	0.127234417197029
Ifrd1	0.127164354113739
Igflr1	0.127106301118659
Med12	0.127095864856443
1110054M08Rik	0.127079766863743
1810043H04Rik	0.127069123907867
Nagk	0.127058484816739
Angptl4	0.126992291280172
Pin4	0.126929841704124
Aasdhppt	0.126920690448507
C1d	0.12691277924603
Dnajb4	0.126698928925206
Zfp945	0.126673680131205
Ten1	0.126671902906406
Sall3	0.126666479993042
Tep1	0.126637319902429
Ifitm5	0.126615411354633
Nploc4	0.126548489133685
Arhgef39	0.12654300132851
Smg8	0.126514732277065
Rbmx2	0.126435905962956
Cyfip1	0.126383481357479
Pdcd6	0.126206761774477
4933408B17Rik	0.126176469262028
Mbnl3	0.12614998266915
Nup160	0.126149735339183
Sfxn4	0.126142060110681
Tsta3	0.126113040090331
Cd300lf	0.126103412999213
Terc	0.126097220856669
Mgat4a	0.126091819282623
Nkx6-3	0.126063574559779
Ppp2r5c	0.126043194191211
Rhbdd2	0.126005404401045
Tspan17	0.125886887086911
Mpp6	0.125885061452338
Slco2a1	0.125868679310391
Racgap1	0.125818366613173
Icam1	0.125756123998617
Elfn1	0.125677599635111
Coprs	0.125661411907403
Arhgap11a	0.12563833938486
Dhx34	0.125626451712014
Numbl	0.125618245798936
9530082P21Rik	0.125599474631034
1110004F10Rik	0.125562466106961
Pyroxd2	0.125556758649744
Tmem201	0.125505677289499
Baiap2	0.125448622999259
C030034L19Rik	0.125443703177147
Rpgrip1l	0.125431787173668
Eif2ak4	0.125416281470994
Krr1	0.12538658094043
Ntrk2	0.125359471231173
Mrps35	0.125283556949883
Ostc	0.125268712136017
Scd3	0.125231226846123
Stk11	0.125213350288197
Id3	0.125212123749638
Rab5c	0.125170998632011
Paip2b	0.125162702489709
Slc4a7	0.125123997041191
Etv6	0.125109527213622
Acot13	0.125062501953387
Gpatch1	0.125047598378053
Ddhd1	0.125045197371531
Chic2	0.125000148311306
Uba1y	0.124990298035637
Nprl2	0.124899780253131
Gm15800	0.124858815524539
Ddx39	0.12483877271839
Hnrnpu	0.12483877271839
Ddit4l	0.124830621290638
Sepsecs	0.124825790773721
1700095A21Rik	0.124784566736306
Efna1	0.124735673881793
Bcas2	0.124506546804768
Sppl2b	0.124440433289634
Slc2a1	0.124379061092159
Ly96	0.124262540156758
Dnajc27	0.124246075024629
Ap1m1	0.124160844434123
Nol7	0.124135235489545
Pear1	0.124048839779773
Zfp954	0.124048188362279
Mrpl22	0.124017979284737
Nap1l4	0.124008813802603
4930503L19Rik	0.123988034974821
Dcun1d5	0.123981166428754
Cstb	0.123959351182333
Emc4	0.123959351182333
BC053393	0.12394813435102
Mroh1	0.123889915821889
Cnep1r1	0.123883428745889
Gm17769	0.12385561418877
Tmem39b	0.123854197796512
Nedd1	0.123755699197191
Slc39a6	0.12374438147352
Sugt1	0.123646667969513
Gm10432	0.123611199573308
Pycrl	0.123543674968209
Kif24	0.123526464088802
Eaf1	0.123367742519679
Bach1	0.123261274334831
Tpd52	0.1232182578064
5730416F02Rik	0.123205356047351
Alg12	0.123191111202406
Cpne1	0.123175197624076
Cdc40	0.123160990096968
Pcnxl4	0.123057791927458
Eif2c1	0.123046053535984
Trappc1	0.12300776874994
Gmfg	0.12296267344147
Liph	0.122929361532505
Clcc1	0.122918957870226
2810454H06Rik	0.122828716455942
Zeb1	0.122812626910094
Zwilch	0.122783173086388
Ndufs3	0.122748303442463
Zc3h7b	0.122734688755475
Dstyk	0.122711775265711
Suox	0.122681439465182
C130050O18Rik	0.122610544328818
Mdp1	0.122563465351369
Trio	0.122562262907666
Gm4890	0.122443773636863
Pts	0.122417100352209
Jmjd6	0.122415477819035
Lime1	0.122412227957197
Rpp40	0.122389540026427
Naa60	0.122379381983506
Agpat5	0.122376392417432
Gm20757	0.122318814201036
Sf3b5	0.122259136212625
Hist1h1c	0.122244985853861
Cdc5l	0.122177163384215
Spsb4	0.122131333919493
Mien1	0.122124723977278
Arhgdig	0.122010999713015
Rasa4	0.121978335143756
Zswim3	0.121975094142939
Snrpb2	0.121929293149982
Ascc3	0.121831680104857
Tbcc	0.121774340748831
Rrnad1	0.121774179370751
Exosc8	0.121722306637698
Btg3	0.121686344245937
Exosc9	0.121684313636989
Polr2d	0.121633769786985
Gm10548	0.121440716081742
Supt3	0.121382159657522
BC006965	0.121351227994757
1600029O15Rik	0.121349522716162
Map2k7	0.12127619359462
Gimap3	0.12123649784615
2900060B14Rik	0.121223779327273
Pwp1	0.121165336943682
Nudt18	0.121161420928234
Wrap53	0.121154742511752
4930441O14Rik	0.12107021085735
Rusc1	0.121038544679061
Kctd12	0.121036809665543
Dynlt1f	0.120991130383354
Gfra2	0.120960233972598
Slc3a2	0.120949775258941
Grsf1	0.120941560107058
Ccdc101	0.120932595930773
Nt5c3	0.120921597702934
Syt12	0.12090871980036
Lsm5	0.120881966397605
Pxmp4	0.120872988628158
Smim13	0.120786302839732
Dip2b	0.120750065969198
Dus2l	0.120725696477239
Ndufs6	0.120676177447723
Rhd	0.120675833268184
Lat	0.120674125107544
Cdhr2	0.120555803848808
Tomt	0.120481269021516
Epc2	0.120455476673627
Htra2	0.120343951534102
Ccl9	0.120337794794984
Papd7	0.120337514595134
Mfsd12	0.120316111798142
Ndufa4	0.120226695329295
Fam96b	0.120209501869777
Ern1	0.120208662569901
Gimap9	0.12020852459881
Gm11549	0.120205853312292
Gm5643	0.120180339421326
Rdh10	0.120169783640534
Ptger2	0.120151355689063
Gm4787	0.12014601077447
Sdf2l1	0.120128981825288
U2af2	0.120092830132329
Uck2	0.120089896423686
Ankrd39	0.120076885720443
Nxt1	0.120042612439709
D230025D16Rik	0.12001557651683
Gm21319	0.1200091127989
Mfsd6	0.119964340700193
Aggf1	0.119924153296941
Cpox	0.119918846071252
Atp7a	0.119875690802792
Trappc9	0.119847151050082
Sae1	0.119796755911667
Ppil2	0.119668522920702
Grap	0.119644423891038
Rcan1	0.119632471758653
Pde6d	0.119535341013894
Zfp599	0.119532839088558
Rps6ka3	0.119523765748184
Hgs	0.119516123689221
Rdh14	0.119476150215533
Itpripl1	0.119467335175433
Cenpk	0.119413898551351
Zfp382	0.11934130447966
Gnpat	0.119290976981486
A730082K24Rik	0.119274791608641
Slc2a5	0.119241068644886
Nipa2	0.119222125068443
Kif3b	0.119214125991978
Ubb	0.119190932186828
Rrp1	0.119151846785226
Atp9b	0.119043937072986
1600002H07Rik	0.119031901014081
Cdca5	0.118927976505849
Trip10	0.118923957223309
Abhd1	0.118916146537025
Xrcc6	0.118772599023103
4930415F15Rik	0.118734743102545
Nxpe3	0.118597109443893
Gas5	0.118585108461989
Akt1	0.118458428073027
Maz	0.118401251420431
Tma7	0.118389681453977
Zc3h7a	0.118374373102802
Rundc1	0.118369142564978
Gm13476	0.118361357015529
1700018L02Rik	0.118353742687399
Fbxo36	0.118301275045107
[truncated: 9,470 more rows]

## Sheet: FL5_mass
Gene	Spearman coefficient
Kpna2	0.538068509943247
Nusap1	0.52652539665343
Ube2c	0.504850153980132
Parpbp	0.479725956507368
Smc4	0.473376039931412
Pif1	0.471676295754637
Aurka	0.460927894471972
Aurkb	0.458573198928297
Ankle1	0.44720564923102
Ccnb1	0.433567321780822
Cdca2	0.430745103146418
Mis18bp1	0.426080150936051
Tuba1c	0.420714398111723
Tubb4b	0.417208497246263
Prc1	0.416292619719452
Kif20b	0.413985956968523
Top2a	0.409630515718701
Fam83d	0.402058395473569
Ckap2l	0.391674057683165
Kif11	0.391106229999181
Cdk1	0.386911884731009
Incenp	0.386588296149533
Cenpf	0.383318595798721
Fam72a	0.3772727767309
Tpx2	0.373870570798298
Pla2g6	0.373364404531237
Arhgef39	0.369621581119696
Lclat1	0.368577211109188
Kif18a	0.363846558035985
Ccnf	0.362569600840802
Sapcd2	0.361528280004957
Casc5	0.358642146905891
Cks2	0.358225019669552
Ap3s2	0.355529287245654
BC053749	0.34948014701325
Anln	0.348636451982857
Setd6	0.348047637501237
Rsad1	0.3478423980423
Mc5r	0.346755238090972
Aspm	0.345867052216508
Kif23	0.342294763123183
Tubb5	0.341872541306058
Fdxacb1	0.340522843853287
Kifc1	0.339184161393078
Spag5	0.338366805450418
Atg2a	0.337583516778628
Arhgap19	0.336602003247636
Mki67	0.334494171003905
Knstrn	0.332050401613825
Sgol1	0.330797881234664
Espl1	0.330723711068068
Ndc80	0.329232987505966
Kif2c	0.328838691919003
Spc25	0.328633424387689
Plk1	0.328543542277696
Rab11b	0.327238394964595
Kifap3	0.32593039503373
Hmmr	0.324816398516246
Hyls1	0.323357748550756
Trim56	0.322935215078914
Nuak2	0.320473664960206
Sec22c	0.320413370196414
Cenpe	0.319261337002521
Foxn3	0.315615857560037
Aph1c	0.31555723169718
Dcp1b	0.315167033444297
Dhrsx	0.314838743898911
Gda	0.313599388875028
Caap1	0.313264443080648
Kif18b	0.30926322019246
Dnajc6	0.307737294466585
1110008L16Rik	0.306567699182788
Gm20605	0.306369277872443
Iffo1	0.30590766495245
Ick	0.305037245825872
Rnf166	0.302371680115071
4931406H21Rik	0.302001470417151
Kif3c	0.301292575858629
Map7	0.300735258674856
A730008H23Rik	0.300527520744819
Rpp38	0.299493870673607
Lrrc14	0.299449702153524
Rara	0.297661222986754
Hspa4l	0.29730088430683
Troap	0.296969977014092
Nudt22	0.29441644956416
Prkch	0.29414029526013
Spdl1	0.293460610018172
Eri2	0.293104147528288
Mettl23	0.292974915005442
Tmem8	0.292630956578672
Eme1	0.292173533760061
Cdc25b	0.29107826269656
Btbd9	0.29097524216741
Dcxr	0.290711611030372
Ercc1	0.289441311324976
Per1	0.289417118647829
Kifc5b	0.289053879911666
Invs	0.288885503016077
Gtse1	0.288778414524625
Calm2	0.288377655389457
Sun2	0.288132133374055
Tln2	0.287918514327323
Gm4759	0.287419275531431
Sccpdh	0.287066879746661
Sh2d3c	0.286358682745451
Mbip	0.285705045259871
Ptar1	0.285447723524162
Ndufa3	0.285318646734855
Dennd1a	0.284871105808128
Orai1	0.284833137996351
Aamdc	0.284336411939013
Supt6	0.284324420444054
Rfxank	0.283667121545059
Git2	0.282090381822165
Arhgef2	0.282015937163334
Loxl3	0.281521504605875
Pik3cd	0.28078101476533
B3gnt7	0.280668321176362
Zswim7	0.279821600582314
Lpin2	0.279621789370157
Dbf4	0.27959708635515
Ppcdc	0.279487223767976
Trappc9	0.279428689255674
Anks1	0.279293365846594
Setd2	0.278996378791032
Usp46	0.278509392852783
Cpne1	0.277143072563881
Fyn	0.27705838888412
Nme3	0.276775376521267
Bloc1s5	0.275825181397265
Ccdc77	0.275535846017846
Lrrc61	0.274657528103315
Cbfa2t3	0.274156645655632
Spc24	0.274033044846578
Kdm5b	0.273880768745775
Lmbr1l	0.273445831947352
D2hgdh	0.273380130561928
Ccdc163	0.273300396329296
Zfp580	0.273143708555668
Cwf19l2	0.272529403522928
Vezt	0.272392252973335
Tle4	0.272326183295667
Angptl7	0.27180194179993
4930509E16Rik	0.271494053286223
Cenpl	0.271436112078921
Pmf1	0.271377295637308
Srl	0.271335148074545
Asb7	0.270802156062551
Fzr1	0.269950751711801
A230072C01Rik	0.269814823950307
Birc5	0.269603585236404
Bptf	0.269569917676504
Gm9897	0.269151522075674
Pagr1a	0.269058778575579
Masp2	0.269003120873971
Gtf2ird2	0.26870622511534
R3hdm2	0.268012888387239
Hmgb2	0.267965803251006
Bora	0.267736991149307
Mocs3	0.267236405314189
Dennd6a	0.267094287282121
Ccdc18	0.266610110714188
Pde4d	0.26641115897617
Tfcp2	0.266067281567733
Lyrm9	0.266003345078539
Arhgap28	0.265831531732603
Mterfd1	0.26549315101262
4932438A13Rik	0.265412149684208
Abhd5	0.265313963458078
Rnf31	0.26490828536774
Tango6	0.264850683245876
Slc12a6	0.26415433230442
Gemin6	0.2640683063383
Dennd6b	0.263718346580876
Qsox2	0.263695620607455
R3hcc1	0.263593262943283
Cep55	0.263441695382719
Snx11	0.263075386703131
Gigyf1	0.262814431325252
Mdm4	0.262453862582072
Trmt10a	0.262367897811006
Srsf5	0.262357199055862
Smarca2	0.261844579223614
Dusp7	0.261409482647182
Cox15	0.261320802907985
Narfl	0.261219260179747
Med1	0.261195817307448
Tubd1	0.260641182116568
Ccdc61	0.260569773143571
Foxm1	0.25994599201891
Tyw3	0.259758174362
0610009O20Rik	0.259746311254208
Snx21	0.259572967599389
Mrpl55	0.259089776814035
Kxd1	0.259073807417295
Zbtb38	0.258249194186915
Tbc1d13	0.258025707994282
Tagap1	0.257510199907097
Alpk3	0.25739109087627
Ankzf1	0.257277865698019
Rdh14	0.256943680712541
Msra	0.256934109776145
Pars2	0.25688751739945
Cercam	0.256769539514389
Cenpn	0.255720646826822
Arhgap11a	0.255583581129923
Ska2	0.255403681419511
Hjurp	0.255190280128696
Swt1	0.255121273416596
Tnip1	0.254912801500191
Fancd2	0.254875594911764
1700021F05Rik	0.254253516051024
Crtc1	0.254169397362963
E430018J23Rik	0.254101662961841
Bdkrb1	0.253959550064257
Trmt10b	0.253549502677584
Ccna2	0.25348269627521
Cdca3	0.25302416379168
Tmed1	0.252127464361295
Kif14	0.252073318393595
Dmap1	0.251297353214084
Wipf1	0.25109162778225
Ubtd1	0.250981013056829
Dpf3	0.250878024533664
Cdkn2c	0.250682836440389
Csf1	0.249975412044916
Coa3	0.249642800944138
Lmf1	0.249342192380485
0610037L13Rik	0.249260290506441
Rcan3	0.249239648496663
Akap13	0.248989187465628
Sh2b2	0.248732557310468
Spg11	0.247624580898566
Snapc1	0.247140340178454
Glg1	0.246250519018521
F8a	0.245999354119597
Gucd1	0.245659527414447
5830415F09Rik	0.245573318454837
Csgalnact2	0.245474413340852
0610009L18Rik	0.245144285101397
Lactb2	0.244849229405977
Ctnnbip1	0.244792292869683
Samd1	0.243927993769094
Rbks	0.243891806713052
Kcnn4	0.243805901472393
Nuf2	0.243799247607628
Ndufaf6	0.243635367063093
Gm5577	0.243403575375716
Gnb2	0.24319539416386
Rhno1	0.243104727448247
Nom1	0.243002360346184
B9d2	0.242982547631413
Fut8	0.242687647521637
Ufsp1	0.242314747841952
Cep128	0.242235451430184
Prpf40b	0.241779338731247
Mad2l1	0.241582264678115
Polh	0.241159024261066
2610015P09Rik	0.241121705555737
4930474G06Rik	0.241079379275889
Spata13	0.240454569409557
Fcho2	0.240344105244902
Sgol2	0.240341402625706
Cep72	0.240318365614478
Slc35b4	0.240297061441608
Nrip1	0.240200187184907
Coq2	0.239985143569103
Zdhhc1	0.239832353188584
Pde6d	0.239789958390346
B4galnt4	0.239762971187373
Cytip	0.239711743213516
Gmpr2	0.239703071263324
Cep57l1	0.239619452733611
Zfp36l2	0.239577074814121
2310014L17Rik	0.239556034088155
Gstz1	0.239346457147104
Zfp457	0.239233139758941
Plin4	0.239182373054331
Arhgap10	0.238702096696122
2610037D02Rik	0.238657062046772
Arl8a	0.238493920796774
Armc8	0.238401685324137
Kif7	0.23819289959772
Gse1	0.237946048528451
Reep4	0.237891089369256
Pak4	0.237839864875313
Fuk	0.237808999428873
Nacc2	0.237731507826976
Kbtbd3	0.23765316957964
Znrd1	0.237629488499703
Arfgef1	0.237342983378039
Mroh1	0.237163822212757
Zfpm1	0.236803287042302
Tfb1m	0.236661230190202
Rpgr	0.236511386390511
Nckap5l	0.236506503776247
Crocc	0.236410488835428
Dnajc17	0.236070744466904
1700011J10Rik	0.235555899806633
Cdca8	0.235412601614669
Tmem88	0.23491423161709
Mis18a	0.234385013165457
Aplf	0.234194354037595
Mypop	0.233831418802167
Nat2	0.233810509339328
Tatdn3	0.233622486461592
Zfp518b	0.233294752275716
Cd274	0.233266415620773
Nup133	0.233096088244157
Ppm1d	0.2327281499941
Nit1	0.23217352363903
Wbp11	0.232111245216962
Zfp429	0.232084929701531
Cars2	0.231238338880524
Flt1	0.231236810980508
Mrpl41	0.230809913147238
Sdad1	0.230708866801198
Tmbim1	0.230479729085722
Rnf217	0.230470176138187
Fam20b	0.230387752294994
S100a4	0.230175914325121
Zmiz1	0.230122836805734
Rnf222	0.230100195863759
Trim23	0.230059691564446
Pgls	0.229979543666404
Slc22a3	0.229814813006135
Gm20300	0.229779787950966
Bloc1s4	0.229427746224222
Gm3264	0.229223669316423
Zfhx2	0.229172154892945
Ilkap	0.2289418070522
Slc10a7	0.228927078560375
Evi2a	0.228412451310056
Qpctl	0.228401501235951
Them4	0.228346435994834
Lrrk1	0.228242782743937
Spag7	0.228008468947519
Irak3	0.227860376786892
8430427H17Rik	0.227733369602018
Poli	0.227709650780162
Fbxl8	0.227449841575534
Vcpip1	0.227360943485725
Gm16861	0.22716338456445
Mterfd2	0.227121845220681
Scamp1	0.227012820234399
Mef2d	0.226930595758045
Fbxw7	0.226897892060077
Lmnb2	0.226800594405018
Depdc1a	0.22671452929528
Spice1	0.226676181052655
Elk4	0.226103067187696
Rsrc1	0.226024594162192
Muc13	0.225996701793316
Asap3	0.225963173040335
Il6	0.225958391537251
Phf15	0.225839266093081
1700025G04Rik	0.225600383041837
Pcyox1l	0.225468766130927
Tnk2	0.225334333832617
G2e3	0.225097789418832
Hmga2-ps1	0.225039925194474
Cxxc5	0.225018049812152
Sap30	0.224912168660368
Isca2	0.224772934877789
Rnaseh2b	0.224687488202646
Trappc8	0.224655777571327
Zfyve26	0.224499951037146
Dusp1	0.224230481379952
Amz2	0.22384268640777
Kif22	0.223780097508311
4930503L19Rik	0.223700109279646
Zfp39	0.223531545170756
1700049G17Rik	0.22349871319707
Ankib1	0.223481248357427
0610030E20Rik	0.22322084366816
Zbtb8os	0.223191617684822
2700049A03Rik	0.222832972251378
Tram2	0.222784803116464
Ptov1	0.222642421636061
E130102H24Rik	0.222530177060521
Capn10	0.222458740890738
Sugp2	0.22235499194645
Tuba8	0.222298427697217
Scamp5	0.222064004434228
Micall2	0.221755024650732
Nup35	0.221600100970606
Irf2bp2	0.221520059201155
Smyd2	0.221448027455864
D730005E14Rik	0.221399874022547
Mag	0.221161053519616
Evi2b	0.221093512933586
Mpst	0.220957942202872
Tbc1d7	0.220927923466951
Fnbp1	0.220778111766716
Tmem48	0.220563509257512
Ankrd39	0.220543274437335
Prr11	0.2204779918726
Erf	0.220418267755624
Plxnd1	0.220293214346157
Pcmtd2	0.22015450417859
Ldlrap1	0.220138143198091
Fam83e	0.219690440049071
Mblac1	0.219463635135845
Cebpd	0.21945210611141
Hn1	0.219147128245476
C530008M17Rik	0.218853339794178
Rab7l1	0.218851649583434
2900002K06Rik	0.218711489090037
Pip4k2a	0.218685205992734
Fam102a	0.21858794376584
Cmc2	0.218536721327313
D3Ertd751e	0.218507658382128
Ftsjd1	0.218466025538164
BC052040	0.218382215923189
Itga4	0.218134096198691
Ift88	0.218094914886309
Pex13	0.218038481437616
Nek8	0.218026856856223
Xpc	0.217584190720601
Gm15800	0.21737486512127
Sema6b	0.217372725240141
Rpl41	0.2173217938631
Usmg5	0.217208497246263
9330133O14Rik	0.21719771742085
Hnrnpul2	0.217188911555721
Mycn	0.216965808954665
Dffa	0.21694166945693
Uevld	0.216521325324848
Lace1	0.216227717074954
Tpm1	0.216094753886584
Irf3	0.215969263833492
Sdccag8	0.215922078467521
Dcaf15	0.215822231428928
Gp1ba	0.215772726251813
B930003M22Rik	0.215686769307442
Hmgb1-rs17	0.215654987398659
Kif20a	0.215609972749153
Atg4b	0.215499390037452
Ptpn14	0.21547297431758
Ticrr	0.215405740953123
Mettl20	0.215372204491397
Syne3	0.215257485473248
Utp14b	0.214981160182112
Myc	0.214772852471161
Bub1	0.214769899193734
Gm9926	0.214638979596759
Tial1	0.214528311352203
Tgm4	0.214477299908994
Zfp174	0.214277020516272
Mrps30	0.214225013517813
Nif3l1	0.214217613968142
A430105I19Rik	0.214131459736935
Vegfb	0.213959470361095
Abcc5	0.213940998231049
Mlkl	0.213919573623492
Bysl	0.213869527628746
Snrk	0.213798716229281
Rps29	0.213771833202203
Naa10	0.213016522423289
Cep110	0.212952239362651
Net1	0.212757193657549
Nf2	0.212613597717079
Tdp1	0.212551920959968
Bfar	0.212201456324005
Tuba1b	0.212198269079465
Tigd2	0.212089764483323
Stxbp3a	0.212074918712116
Ercc6l2	0.211892130218632
Mapk9	0.211790733122922
Stam2	0.211710039173065
Extl1	0.211537096261636
Actr8	0.211521915911734
Depdc1b	0.211498688417223
Rab2a	0.211481839495698
Appl1	0.211474338911084
2310044G17Rik	0.211359560063356
Blm	0.211342367287581
Melk	0.211341551874871
A330009N23Rik	0.211208383458144
Gm4787	0.211100672977688
Syce2	0.2110597598163
Sass6	0.211005475420163
Eif1b	0.210945272343197
Rpl36	0.210898836977188
Fam134c	0.210849206571929
Dcun1d5	0.210839203126503
Pde6b	0.210701588943911
9530027J09Rik	0.21066519296416
Dlg1	0.210492483104181
Srpk2	0.210412707262737
Lgr4	0.210221854711769
Epn1	0.209755179081684
Birc3	0.20973737067695
Angpt1	0.209678292002345
Gm11128	0.209656183067838
Rasa3	0.209462769609888
Miip	0.209408737760659
BC005764	0.209384947786903
Mrpl48	0.20934899628195
Trim37	0.209236884477007
Rad52	0.209199407516404
Dock5	0.20907184745663
Pigw	0.209050083800194
Rfwd2	0.209010569076572
Stk38	0.20900861307153
Homer1	0.208739051631932
Wee1	0.208734591185199
Guca1a	0.20867146617628
Ikzf2	0.208627263388304
4930430F08Rik	0.208627241036785
Tlk2	0.20862018888012
Oard1	0.2082281859864
Banp	0.208177393978354
Dync2h1	0.208084372708143
Stk17b	0.208012758099608
Usp21	0.207539327330829
Gdf11	0.207496361410328
Rps6kc1	0.207413483099148
Def6	0.207345397324941
Slc9a6	0.207339419401935
Lgr6	0.207325482095988
Pcdhgb4	0.207187808009352
Cenpt	0.207152746878512
Hlcs	0.207069604549574
Galnt3	0.206934418893234
Srrt	0.206921186220336
2410004P03Rik	0.206902584974267
Tubgcp6	0.206900791121661
Atf4	0.206892861976987
Ciz1	0.2066821042655
Gtf2e1	0.206619774211286
Ddx56	0.20650956103988
Mtbp	0.206430311469863
Atg4c	0.206173397022548
Ube2o	0.20603836444935
Zfp599	0.20598975012653
Sgk3	0.205957740782041
Rgs12	0.205939874551514
Zswim3	0.205933801885546
Mkks	0.205926856894679
Hivep1	0.20558977356584
Ehmt1	0.205578699422933
Zwilch	0.205564475206828
Paip2b	0.205379943655897
Tbc1d19	0.205226335719838
Lmo2	0.205168653413552
Tmem177	0.205163139055322
Cdc25c	0.204863052802854
Slc39a10	0.204695774842481
Prox2	0.204676540894974
Ccdc138	0.204474117458377
9430015G10Rik	0.204471170421995
Gsdmc	0.204240158358207
Pitpnc1	0.204224543272224
Lyl1	0.204182854733305
Kansl1	0.204152286772645
Ttk	0.204133713261389
Elmod3	0.204097572544733
Gen1	0.203977972297247
Bcl7b	0.203890864577895
Pdcd2	0.203884558999896
Alg5	0.203685543325315
Psrc1	0.203543030813752
Kif21b	0.203519203033865
Xrcc1	0.203419028135559
Gsn	0.203262784837118
Cdkal1	0.203248731801004
Sdhc	0.203107813600414
Wrnip1	0.203060200809215
Cux1	0.20287309845619
Malat1	0.202870180959874
Pde4a	0.202702741931452
Zfp566	0.202637869249341
Klf1	0.202451846719064
Adck4	0.20238760801927
Qser1	0.202356221526747
Zhx2	0.202349258423182
Ube4b	0.202306140118787
Gm14391	0.202104934040658
Rnf25	0.202030468950584
Plag1	0.202007591164292
Paqr8	0.201958423429394
B4galt7	0.201893187364636
Ccdc117	0.201608247069948
Anxa3	0.201564413744559
1110058L19Rik	0.201429518207759
AI462493	0.201230228451633
Mrps5	0.201158143194335
E130311K13Rik	0.20104652747226
Ubxn7	0.200990933521449
Strada	0.200953020269207
2010003O02Rik	0.200740823417333
St3gal1	0.200681197463501
Fam3a	0.200546708313884
Fadd	0.200518657349736
Iqgap3	0.200502206880549
F630042J09Rik	0.200244209296533
Ccdc51	0.200091093640572
Oxld1	0.199995674774854
Amer1	0.199835142576356
Uggt1	0.199819254076206
Fam175a	0.199772559431553
Rps26	0.199660110149489
Nup85	0.19953170584428
Smyd3	0.199529873178928
Fsbp	0.199486352637708
Gramd1a	0.199333038388512
Htatsf1	0.199162585925557
D6Wsu163e	0.199105484609167
Spata24	0.199038568917318
Kbtbd11	0.198997495023588
Rabgap1	0.198886346476831
Slc25a29	0.198827466215422
Deb1	0.198721835363931
Tsga14	0.198664424396495
Dbi	0.198457907159717
Krt10	0.198314042836085
Slc1a4	0.198232524913923
Zfp385c	0.197998278500145
Jarid2	0.197976903930454
Slc26a6	0.197955397321342
Sh3rf3	0.197759154637034
Prkd3	0.19768237945803
Mutyh	0.197586628820896
Pskh1	0.197333155395014
Kdm4b	0.197215425157971
Fam53b	0.196938611643947
B3gntl1	0.196933155156432
Tctn3	0.196627300893232
Timm10	0.196612529104722
Noc2l	0.196501317076257
Kdm1b	0.196453771964471
Tceanc2	0.19632431155629
Zswim8	0.19631711779898
Rab38	0.196305271439811
Enc1	0.196287710990185
C920021L13Rik	0.196268902722931
Wdpcp	0.196128049913958
Nap1l3	0.196101492587688
Nek1	0.196097981566373
Pafah2	0.195757464127549
Zfp318	0.195713918973649
D17Wsu104e	0.195644374508261
Cntrob	0.195627422063971
Poln	0.195432238939686
Harbi1	0.195378835327763
Ubxn6	0.195252078725941
Ccdc176	0.195164460518393
Abcd1	0.195055930739528
Tpgs1	0.194803889310319
Flad1	0.194743470604463
Alg11	0.194610585118441
Srgap2	0.19443891171683
2210015D19Rik	0.194382124282533
Dalrd3	0.19436126797935
Hdac4	0.194325835622793
Rabgef1	0.194251008355416
Spata7	0.194086043190785
Ninj1	0.193989309885662
Sfmbt2	0.19394660456774
Sh2d2a	0.193891947784606
Usp40	0.193879745012067
Gmfb	0.193872912633794
Ptpn3	0.193706889722731
Hacl1	0.193498295259534
Rpusd3	0.193451392495801
Ubp1	0.193353920189921
Bank1	0.193239464890093
6330408A02Rik	0.19313223836407
Cenpc1	0.193126247611945
Trappc6a	0.192946496466975
Celsr2	0.192884388199947
Edem3	0.192838288696139
Gm2a	0.192838087740283
1810043H04Rik	0.192779127741721
F10	0.192685127737869
Pycard	0.192613158215576
Gpr56	0.192478363493312
Gsg2	0.192255681715767
Thap3	0.192249198757081
Slc23a2	0.192225092990097
Arsb	0.192079132264351
Rhobtb1	0.192035231489413
Zscan26	0.191979627738939
Isy1	0.191855103959299
Gmpr	0.191808784373953
4933431E20Rik	0.191547200684311
Dsn1	0.191546565949063
Fam120c	0.191500935537558
Arrb1	0.191466085902037
Myo7a	0.19126576471301
Pigg	0.191252835169077
Mrpl44	0.191134720501228
Stxbp3b	0.191067655704074
Coq10b	0.190957239976783
Pam	0.190925477918198
Cdh15	0.190856040932558
BC005624	0.190778955926914
Ccrn4l	0.19072455172352
Brf1	0.190612216331895
Pank4	0.190357306740964
Abca2	0.190312102905178
Mta3	0.190312067588409
Zfp952	0.190228406246699
Ccdc41	0.190227614925415
Zer1	0.190181515672293
Sars2	0.190058125439662
Secisbp2	0.189980535790111
Agpat2	0.18981381051098
Srrd	0.189660310366304
Wdr59	0.189604030208513
Zdhhc17	0.189591571387902
Klf6	0.18957157447525
Ddx42	0.189372419676941
Chd9	0.189340654406068
2310047M10Rik	0.189152147478734
Npr1	0.189066038059579
D930015E06Rik	0.189062426251731
Akap10	0.188998102310463
Poc5	0.188968563288593
Zranb3	0.188874262938913
Gnpda2	0.188756615231543
Ttyh3	0.188709129729246
Trim14	0.188669404093793
Traf3ip3	0.188501841435762
Dgcr6	0.188219805024353
Bc1	0.188115561795892
Cd2bp2	0.187847889364961
Olfr1251	0.187836991442834
Tbck	0.187752132730124
Rfk	0.18766384788086
Cox5a	0.187644374508261
Nbeal1	0.187602041112476
Snx19	0.187367274623935
Gpr97	0.187301745161864
Casd1	0.187283799354676
Zfp763	0.187220070842278
Nhej1	0.186979502753239
H2afx	0.186915711380383
Mtg1	0.186665509981737
Rbpj	0.186568588251663
Il11	0.186555533953802
Trim58	0.18650521995672
Tinf2	0.186459567694596
Hectd3	0.186436416361951
Ptpn21	0.186345529618322
Rad21	0.186126269231576
Frmd4a	0.186107622634362
2010315B03Rik	0.186058762625417
Nek2	0.185981584229226
Naif1	0.185876251913377
Gmeb2	0.18584559407011
Tmcc1	0.185830234955228
Zfp629	0.185815619085861
Rnf125	0.185772297058665
Hist1h4c	0.185681354215717
Kbtbd8	0.18566210141234
2310067B10Rik	0.185578902033218
Zfp35	0.185477943669489
Casp7	0.185346411382057
Fam57a	0.185312731663947
Fgfr1op2	0.18518961447679
Ints10	0.185111393160175
Pomt2	0.185092961136251
Alg14	0.185005159667437
Ppapdc2	0.184942500620794
Zfp473	0.18471937813838
Rnf165	0.184516209249017
Ppdpf	0.184482734501889
Mtap	0.184321297122647
1700066M21Rik	0.184228135269648
Ceacam16	0.184214261622772
Kptn	0.184143369090498
Map2k2	0.184088119590873
Napg	0.184081708674488
Tnfaip8	0.183950224863932
Inpp4a	0.183882564831527
Ctla2b	0.183773028117841
Gm14405	0.183738010668305
Diap3	0.183583850713802
Gaa	0.183469529897538
Kif24	0.183311799840176
Pced1b	0.183286550156145
Lsm11	0.182981810554271
Slc39a3	0.182925866339815
Crip2	0.182850982854449
Mettl1	0.182773569120911
Myo9b	0.182587225892615
Acox1	0.182491589700906
Ears2	0.182422888008076
Nbas	0.182368117471051
Prrg2	0.182275586203674
Wbp4	0.182205318849137
Pts	0.182062974613481
Trp53rk	0.181991888682894
Ddost	0.181891424075531
Rabep1	0.181754088154408
Wwp1	0.181734952701563
Eif2b5	0.181711734802986
Gata2	0.18169941421103
Nabp2	0.181652242328875
Gtf2i	0.181633645371815
Dnajb5	0.181600016052775
A830082K12Rik	0.181593997240868
Cyth4	0.18154318617904
Tfr2	0.181536281597787
Itpr2	0.181438475120183
Tacc3	0.181369548558638
Gm7444	0.181315106468366
Prex1	0.181281846644873
Il17ra	0.181238035883389
Ccdc107	0.18122128055706
Hist1h3f	0.181167183783122
Hdac7	0.181133406626164
Gnptg	0.181030490895843
Fam83h	0.18088445581887
Gphn	0.180884150224532
Cep250	0.180874726963752
Gapvd1	0.180862134385615
Pdcd1lg2	0.180855178230451
Copa	0.180762173918044
Ddc	0.18072842931334
C230052I12Rik	0.180727798835744
Cpt2	0.1806834114381
8-Mar	0.180572001998934
Dhx30	0.180560152479907
Purb	0.180466169975267
Lamtor2	0.180418568056648
Bub3	0.180405979543666
Cerk	0.180385813362583
Fanca	0.180382357775595
Ado	0.180370727995759
Specc1	0.180367182076659
Nudt8	0.180239377579246
Timeless	0.180175869212014
D830031N03Rik	0.180098573220858
Senp5	0.180057063068915
Wdr85	0.180028294380131
Ptprv	0.179988703383296
Cep164	0.179854836600924
Gm20337	0.179809119566309
Ppp6r3	0.179779288959374
Gin1	0.17976555891155
N6amt2	0.179673070248164
Ptprj	0.179657963719302
Tm7sf2	0.179606365392427
Dtymk	0.179587726199843
Rps6ka5	0.179545309773912
Mttp	0.179459384615446
Exosc1	0.179421775399837
Pip5k1b	0.179374124909716
Ctr9	0.179319894906464
Fbxl15	0.179226179258162
Zfp82	0.179182506021063
Hilpda	0.179115500313561
Polr3b	0.178924371844246
Ccdc124	0.178555749104468
Pick1	0.178431093183711
Zfp7	0.178356988886319
Cops7a	0.178348880248255
Lztr1	0.178340549285045
Zcchc17	0.178332302647432
9430083A17Rik	0.178330078429362
Naip2	0.178209426042616
Emilin1	0.178190746915727
Zfp101	0.177960349379551
Mphosph9	0.177927517385151
Gzf1	0.177817861020243
Zswim4	0.177782976309068
Btbd19	0.17773536099657
Tsacc	0.177687635597096
Zfp438	0.177651332974765
4930555G01Rik	0.177644128146082
Mbd6	0.177540465533419
Zbtb12	0.177456163449871
Keap1	0.177408397491022
Papolg	0.177349968102833
Usp2	0.177336044376587
Rpusd1	0.177166396730222
2410018M08Rik	0.177112943533503
Itgb3bp	0.176975158605338
Prdm9	0.176925898070128
2210404O07Rik	0.176873794635814
Ubl5	0.176869164026569
Llph	0.176755310778914
Lyrm5	0.176755005939147
2010107G12Rik	0.176727339109088
Rad51b	0.176405013268895
Tradd	0.176347974205013
Mrps25	0.176230572294201
Gm1821	0.176226593233674
Cwf19l1	0.17613493914157
Actr3b	0.17605169863585
Erg	0.176021319622452
Psg28	0.175995262861332
Phpt1	0.175993957447906
Klhl11	0.175918484684345
Chchd5	0.175840014765786
2610001J05Rik	0.17581906201775
Cacnb1	0.175772697477595
Lyn	0.175740723961085
Birc2	0.175652634608203
Sertad1	0.175638502705766
Rfc5	0.175622344610543
Tmem199	0.175599403747768
Cacfd1	0.175465417587624
Abcg1	0.175266428564093
E130307A14Rik	0.175222852941838
1810043G02Rik	0.175146586424556
Arhgef18	0.175123557598282
Hmbox1	0.175017837369599
Hira	0.175005063917198
Clk2	0.174997513015604
Rps28	0.174974036191975
Gm15446	0.174918236754283
Gm10406	0.174827652181762
Pef1	0.174698393356318
Cep95	0.174685975795074
Fam133b	0.174684840799705
Cd47	0.174615263571991
Pkn1	0.174540722918937
Sys1	0.174518251828565
Papd7	0.17451376657483
Wbscr27	0.174484025073393
Zcchc7	0.174405274262913
Gm15760	0.174342178278971
Pih1d2	0.174176009986779
Elp4	0.174087820382666
Dynll2	0.174064739589957
Gm16907	0.174054223915852
Layn	0.174038012799643
Opn3	0.173987086859759
Gm11696	0.173892880487429
Ezh1	0.173891596545519
Ccnd1	0.173885795243086
Mmaa	0.173853729358334
Usp12	0.173768090255216
Mkrn2	0.173760711751424
Ckap2	0.173536943289517
A330049N07Rik	0.173530924665223
3110002H16Rik	0.173519928791294
Vps72	0.173167434867458
Hmgb1	0.173098347757671
Fndc3a	0.173078771120173
Pop4	0.173060382616414
Aldh6a1	0.17303421060097
Zfp41	0.172961224399846
Cenpq	0.172899169889765
Lyplal1	0.172873800061048
BC024978	0.172810134946652
Col5a1	0.172802898539763
Fam108b	0.172609300401577
C130036L24Rik	0.172528162431647
Rit1	0.172476474017455
Zbed3	0.172465648607858
Eif4g1	0.172393391030685
Hs3st3b1	0.172293658999358
Ndufs8	0.172286388670338
1700052N19Rik	0.172272329648149
Dolpp1	0.172270372639449
Mrpl13	0.172228866454026
Atp1a3	0.172190641364132
Terf2	0.172045289609117
Bcat2	0.171994185811208
Marf1	0.17199065917765
Psen2	0.171760743418923
Pdss1	0.171606312066435
Slain2	0.171546281065048
Pik3r5	0.17150063711397
Traip	0.171433978120738
4930526I15Rik	0.171429150748015
Ccdc32	0.171368379391139
Coa4	0.171345379485252
Usp24	0.171337477707325
Ifrd2	0.171310778914241
Gpr124	0.171170098264817
Stim2	0.171150916201382
Cyb5rl	0.171096225431515
Med28	0.171034369896582
Hist2h2bb	0.17102620892651
Lrpap1	0.170999751548058
Ier5	0.170872532903593
Golm1	0.170747671733005
Ccdc142	0.170706918866026
Timm21	0.170505220206378
9130008F23Rik	0.170394592878042
Zfp120	0.170243043664219
Hint1	0.170221872541306
Urod	0.17021257076491
Lmbr1	0.170149191166899
3110001D03Rik	0.170079504125749
Acsm2	0.169866352727946
Fdxr	0.169831914429967
Fgd2	0.16968942387125
Ypel5	0.1696452310558
AW046200	0.169610976453539
Supt20	0.169575801211082
Tcp11l1	0.169500939338256
Snrnp48	0.169473733061144
Megf8	0.16943886296316
Hnrpll	0.169435173887192
Mrpl51	0.169435090479937
Rfc2	0.169423568365706
Slc12a8	0.169389001418306
Ankrd16	0.169388661353357
Hdac8	0.16935552224225
1500015A07Rik	0.169307649974086
Mrps18b	0.169296883236847
Gm5796	0.16927435303559
Lypla2	0.169208376093571
Zmym3	0.169140574847281
Gpt2	0.16908200174515
Fbxl22	0.169041650084675
Ddx39	0.168981904012589
Lin7c	0.16897064493556
Zfp592	0.168928152982512
Gpatch4	0.168862102068971
Dcaf7	0.168798388703224
Rxrb	0.168740574230983
Rdm1	0.168721731626925
Oxa1l	0.168686188630692
BC064078	0.168611496952661
Srf	0.168578198064692
Dpagt1	0.168497489731992
Mnd1	0.168255837254071
Rad18	0.168189482748059
Gm10658	0.168057736754971
Nr2c2ap	0.168048723130852
Bbip1	0.168033759105153
Cspg5	0.167987883133741
Prkca	0.167979461453053
2610002J02Rik	0.167838638772251
Wfikkn1	0.16782332623807
Kank3	0.16773191930548
Pet117	0.167679921693157
Casz1	0.167576577366466
Tmem241	0.167436408941655
Txndc12	0.16743042354974
Arv1	0.167403505251319
4933411K20Rik	0.167398238685936
Zfp217	0.167392285714677
Dnajc27	0.167222205158426
Tmem108	0.167194437808263
Sap25	0.167154993926347
Tnfrsf1a	0.166992353447026
Ngly1	0.166937425610377
Hdac5	0.166712246018641
Serac1	0.166640136633165
Ell2	0.166639837558036
4930558J18Rik	0.166616442259904
Rhoh	0.166410508955473
Mdh2	0.166407553107789
Slc4a7	0.166296832740784
Arid3b	0.166204779939287
5430427O19Rik	0.166049593266874
9930021J03Rik	0.166025978672214
Cdkn2b	0.1660231889412
Ssbp1	0.16587909658415
Cdc14a	0.165669063516799
Tbcel	0.165655162432901
Polr3e	0.165453097216309
Ino80b	0.165375662393638
Prim2	0.165373697593179
Zfp788	0.16528155481199
Dnalc4	0.165223341508125
Rsl1	0.165096586764728
Hook2	0.165094189014544
Kdelc2	0.165060424807928
Megf11	0.164954401302399
Brat1	0.164948005986523
Atpaf1	0.164875744873997
Tk1	0.164873914469388
Stx2	0.164807255997386
BC056474	0.164753200652835
Tnrc6c	0.164709569454032
Zfp606	0.164687512569987
Dlgap5	0.164686814836476
Slc39a13	0.164657423041358
Zfp689	0.164628509288475
Rdh5	0.164626434138539
Psmb5	0.164619984264359
Ccdc86	0.164605959506628
Tfap4	0.164584643020077
Atxn7l1	0.164525888218356
Rcsd1	0.164478212051438
Amd1	0.164443624345673
Dock2	0.16439927879431
Ppig	0.16439468446366
Map4k2	0.164365637917206
Acot7	0.164323246425096
Ccdc15	0.164300185943134
Gm16287	0.164270594751274
Cideb	0.164263399836462
Tnfrsf21	0.164255436834137
E4f1	0.164172591632999
St3gal4	0.164154467591812
Arl10	0.163985344156631
H2afy3	0.163928390229232
Tmlhe	0.163892700770881
Zfp148	0.163846241276095
Uso1	0.163838142712035
Specc1l	0.163806461209267
Enah	0.16380266988788
Zdhhc13	0.163794583411701
Dynlrb1	0.163772836728958
Aqp11	0.163760967556994
Aoc2	0.163717244757673
Gm4841	0.163710359130621
Gm17757	0.163705353933733
Usp11	0.163670950457466
Ddhd1	0.163461145374777
Fntb	0.163422820470678
B3gnt2	0.163396451039748
Scrn3	0.163367121511407
Spen	0.163247210513428
2210408I21Rik	0.163107204399704
Ndufa13	0.163059008654603
Uap1l1	0.162935376840049
Pcolce	0.162851132825967
Nr2c2	0.162831722185786
Tomm7	0.162813532651456
Gcfc2	0.162795084500976
Abcc1	0.162793654738603
Socs4	0.16278946133451
Mettl7a1	0.162715153934561
Cd48	0.162712770695671
Amacr	0.162712556023201
Eid2b	0.16271080052426
Rrp1b	0.162674577131385
Atp5l	0.162492525570417
Fto	0.162466003806795
2610020H08Rik	0.162422028785017
Arid5a	0.162402172745305
Vamp5	0.162309992132179
Tspan32	0.162279185358448
4922501C03Rik	0.162254149977359
Prdx2	0.162204010728694
Zbtb9	0.162184999587434
Rexo4	0.162183468110017
Plk4	0.162032172614996
1700112E06Rik	0.16196865939089
Rars2	0.161948804224827
Smg1	0.161840145544721
Dtnbp1	0.161723552910462
Map2k5	0.161673443610493
Mars	0.161667036784253
Bmp1	0.161659560367055
Osgin1	0.161575904799291
Catsper2	0.161551626065666
Hint3	0.161536937935041
Nsun4	0.161486622351407
Csgalnact1	0.161372068156524
4930539J05Rik	0.161302186738069
4930444A02Rik	0.161226565099745
Pum1	0.161207934591806
Ndst2	0.161197981594434
Rpp14	0.161190456024912
Dnajc22	0.161074448067648
Uba7	0.161018871290152
Rps19	0.160981904012589
Cmtm7	0.160856018882769
Timm10b	0.160736680939115
Tatdn1	0.160724678132794
Dcun1d1	0.160707823458866
Klhl18	0.160631663733464
Lrrc40	0.160607560634164
Mecom	0.160570135548035
Ikzf5	0.160468687176876
Dhx40	0.16041514491077
BC035044	0.160409610242988
Vgll4	0.160356411398138
Zfp239	0.160296078991106
Aspscr1	0.160287792719038
Cela3b	0.160251697910758
Tada3	0.160227599726449
Chd1l	0.160219309291535
Lzts2	0.160174701366934
Cars	0.160117608118155
Tmem205	0.160061418801711
Arrdc2	0.16004399624923
Il16	0.16003325840366
Nav1	0.159906421984923
Ccdc130	0.159881148627578
Stat2	0.159834051692398
Setd7	0.159796680124476
Alyref2	0.159707089465456
Rdh11	0.159677375295239
Phf11a	0.159633734348963
Dusp12	0.159606843237328
Lrp4	0.159583144778452
Srd5a3	0.15948341806163
Btg1	0.159432976281736
6720401G13Rik	0.159417659606895
Hpgds	0.159370527792681
Dot1l	0.159297660211208
Tob1	0.159057418852222
Glipr2	0.159043578058669
Zfp369	0.158991503547054
Epsti1	0.158951606306129
Cdc42ep3	0.15893457595541
Taf6	0.158911529184968
Nup93	0.158723664700054
Abhd8	0.15868896794936
Kctd1	0.158676387246473
Hexim2	0.158667101697092
1700037H04Rik	0.158578745707077
Nup153	0.158490714053658
Gpsm3	0.158474083915383
Rsg1	0.158433181013636
Ccdc71	0.158318033980278
2410015M20Rik	0.158294256490952
Rpp21	0.158290533855002
Amy2a4	0.158280199150799
Amy2a2	0.158280199150799
Amy2a3	0.158280199150799
Nradd	0.158253474025563
Rnf41	0.158216720454443
Pde4dip	0.158105461155815
Trim59	0.158089010491028
BC030867	0.158025062128233
Setd1b	0.158007640438421
Dpy19l1	0.15798375654333
Aars	0.157974243743452
Fbxl18	0.157953282293183
Wdsub1	0.157922126508135
Zbtb33	0.157842539625854
Mfsd3	0.157716694967331
Polr3f	0.157643071687891
Samsn1	0.157633359559402
Xcr1	0.157619799957485
AA388235	0.15757237928435
Grhpr	0.157457706998052
Bid	0.157420638779256
Ddx25	0.157394308654454
Mri1	0.157387038199186
Abcf1	0.157378689817173
Spdya	0.157356831635902
Rad1	0.157348184144926
9030025P20Rik	0.157341591566874
Acox3	0.157323825685663
Safb2	0.15723731624725
Snora7a	0.15723486035475
Gtf3c2	0.157206586996109
Ltb4r2	0.157091395201473
Chfr	0.157064000541282
Ube2m	0.156910465857868
Naf1	0.156876788579007
Gclc	0.156816589171346
Ppp2r5b	0.156813631754747
Ndufa2	0.156808811959087
6330407A03Rik	0.156807244827754
Tmem104	0.15677041169726
Eme2	0.156573190720844
2310008H04Rik	0.156467437142096
Rgl2	0.156462695003273
Kdm4a	0.156439292523854
Aasdhppt	0.1563096127849
Hspbp1	0.156272424071855
Rev1	0.156236185424045
Gm5766	0.156217551488267
Rnf167	0.156212492347495
Lipt1	0.156199588221265
Pex12	0.156111516017146
Gna15	0.156093364227479
Smc2	0.156047943579757
Rfc4	0.155961820679786
Pcsk4	0.155924547406839
Taf13	0.155814172145241
Trim68	0.155795012678421
Nt5c3l	0.155790281529847
Tbc1d5	0.155753771455984
Wbp2	0.155746062920869
Sla2	0.155669202672882
Mtx1	0.155640774293209
Gm14827	0.155619013363311
6330418K02Rik	0.155448716159
Racgap1	0.155429488877928
Igflr1	0.155427772197824
Pdzd11	0.155287270510962
Commd4	0.155269162397861
Cutc	0.155257532802524
Chmp7	0.155171629181217
Nde1	0.154885900667094
Ubxn2b	0.154872515080201
Mettl2	0.154866523530359
Galr3	0.154831429096094
1110007C09Rik	0.154811967057105
Atp2a3	0.154793081791225
Rdh1	0.154760870459764
Zbtb16	0.154751377628715
Ppp1r3e	0.154750250688861
Cenpi	0.154651763163424
Oas3	0.154642194045088
Taf8	0.15451188651772
C430002E04Rik	0.154503047701145
Tie1	0.15447964109238
Tmem259	0.154461357469811
6430706D22Rik	0.154279962659275
Il2rb	0.154272169693628
Tubgcp2	0.15425335457458
Sart3	0.154215773458655
Rbm48	0.154110211589748
2810004N23Rik	0.15409454278419
Stat1	0.154092988350946
Ncapd2	0.154057556090069
Atxn7l3b	0.154034014379224
Tbl1xr1	0.154033754699362
2610306M01Rik	0.154023437848396
Rpgrip1	0.15396237362754
Slc38a9	0.153935689437469
Cul4b	0.153933496374978
Cdk9	0.153883683694702
Nlgn2	0.153832976672141
Samd9l	0.153817608521518
Zfp707	0.153813303142631
Gamt	0.153738487460733
Ubiad1	0.153711623281891
Golga1	0.153641453086865
Acer3	0.153625238483891
Arid1b	0.153605263840496
Iah1	0.153511225847692
Supt5	0.153507715984008
Rnf216	0.153499862168801
Htt	0.153474108573585
Scaper	0.153388729324982
Pigf	0.153329172957901
Trim2	0.153308230062121
Nfe2	0.153302911093627
Esrra	0.153261644555452
Gm6710	0.153171036515594
Dtd2	0.153136030315621
Rab1b	0.153082612116444
Dpp9	0.153054001073415
Tgoln2	0.153049690634054
1110001A16Rik	0.152989187397299
Ctcfl	0.152945696307905
Atox1	0.152918961447679
Strip1	0.152846613408103
Rhbdd1	0.152824010865172
Gm16062	0.152795433344365
Ftsj1	0.152771355312683
Gm10845	0.152686073957514
Rwdd3	0.152612903796177
Stx5a	0.152567628336443
Tcta	0.152540912913309
Znf41-ps	0.152466572102316
Atg7	0.152397187684469
Fanci	0.15227192238505
Cep57	0.15225469597626
AY074887	0.152218354386158
Pet112	0.152153688117063
Mfsd6	0.152146648694599
H2-Q1	0.152145697514582
Fut7	0.15213693334728
Isg20	0.152116603750024
Ntng2	0.152064886558859
Mrpl35	0.152024826303898
Ubald2	0.151968215188968
Tuba4a	0.151955940204563
Dffb	0.151935566552846
Slc45a4	0.15191834595213
Ccpg1	0.151856026656686
Cdc26	0.151822511139744
Acbd5	0.151790907383172
Ndufv3	0.151786950668314
Myh10	0.151717769633358
Micall1	0.15169518418175
Snora28	0.151686924329149
Gpkow	0.151645132541002
Adssl1	0.151627066899267
Gnl2	0.151554258692683
Runx1	0.151455261353989
Nudt6	0.151410026327595
Mrpl24	0.151382397853484
Zfp58	0.151365684764641
Tagap	0.151290198467548
Sppl2b	0.151191035761435
Ncaph	0.151187125360232
Znhit3	0.151166719473693
Pnpla1	0.151090130171607
Bzrap1	0.150989831850678
Prr12	0.150969222816082
Rps27	0.150929114886897
D8Ertd738e	0.150841856805665
Tmem258	0.150794887167594
Stra13	0.150792214599074
Zfp568	0.150746598231382
Cog6	0.150714087597933
Sra1	0.150680038289673
Zfp748	0.150669892055994
Sos2	0.150598095397085
Synpo2l	0.150538312407159
Tmsb4x	0.15047678992919
1110032A03Rik	0.150418487050543
Cant1	0.150325488041539
Pcnxl3	0.15029809540921
Mlh1	0.150296002217061
Wdr44	0.150252885244239
Ppie	0.150170820585556
Rnf149	0.150034218069857
Hsd3b7	0.150014772563699
Rere	0.150012779184972
Gpr179	0.149958546638544
Usp6nl	0.149949039503909
Cerkl	0.149930004297012
Rnf103	0.149904944727344
Iqgap2	0.14988695598819
Exoc3l	0.149856769612781
Tmem165	0.149848257076855
Slc35a1	0.149839960959336
Elmo1	0.149751840436692
Dnajb4	0.149749495091623
Zfp598	0.149725037570292
Cse1l	0.149697244360129
Klhl36	0.149635846685096
Rgs14	0.149587903609899
Cdkn2d	0.149576250063793
Git1	0.149570260619544
Gnptab	0.149506509579985
Atrip	0.149502895218274
Cks1b	0.149501180173092
Cd200r4	0.149457098517034
Fam76b	0.149385705710017
Abr	0.149359767899447
Dnajc10	0.149354723397857
Sell	0.149324934176196
Poll	0.149270676137037
Myo6	0.149151931232594
Cry2	0.14910195001855
Rpl14	0.149003933910307
Fkbp8	0.149001021244907
Gm5108	0.148980605862055
Tcf25	0.14896663718921
Phf2	0.148923246158285
Mex3c	0.148765843672049
Taf7	0.148765213077398
Rab4a	0.148749819736013
Cldn12	0.148730489708532
Rgs3	0.148702575388457
Rhbdd2	0.148663401613271
Stag2	0.148607903083041
Fancb	0.148587439742126
Meaf6	0.148534628022254
Mettl8	0.148472146592138
Cnpy3	0.14846072500754
Tpk1	0.148315706309397
Cdk7	0.148304578091403
Tmem129	0.14829179962472
B3galt6	0.148288339390818
Kras	0.148224209395383
Jakmip1	0.148208839331761
Rbm15b	0.148182920866232
Sema4c	0.148086984770485
Gm7120	0.148068019031705
Xpo5	0.1480322499662
2610008E11Rik	0.147970504627923
Cenpj	0.147945996350556
4930539E08Rik	0.147872381393465
4833420G17Rik	0.147817534479716
Gm6578	0.147749777838186
Slc4a8	0.147654037044012
Nup50	0.147531542192838
Lrrc25	0.14751770446956
Cbx5	0.147452631711641
Slc7a7	0.147423170393717
Ptcd3	0.147381466067888
Zfp644	0.147368697234137
Zfp551	0.147341503492386
Ppp3cc	0.147203029419647
Acad10	0.147179646476882
Arpc3	0.147166242590651
Cit	0.147132283942376
2310003H01Rik	0.147069377815979
Lysmd4	0.147015532196459
Ckap5	0.14697299434322
Snx22	0.146970059045584
Xrcc4	0.146956972549585
Stau1	0.146908756788386
Bak1	0.146802464135049
Zfp930	0.146766603087132
Stx17	0.14675036790176
Hemgn	0.146735869726173
Ndufv1	0.146731707317073
Lfng	0.146626173159796
Rpph1	0.146576170520219
Zbtb7b	0.146542770724647
A530054K11Rik	0.146449621734759
Pkn3	0.14641027651708
Zfp229	0.146400710554312
Cand1	0.146319972208473
8430403D17Rik	0.146251290998658
Fibp	0.146223956683836
Wnt6	0.146159821562312
Sdr39u1	0.146147888142988
Erbb2ip	0.146145030497551
A430005L14Rik	0.146053031867606
Mfsd5	0.145989691748397
Akirin2	0.145933093105466
Aldh3a2	0.145932974422685
Oat	0.145797574478741
Exoc3	0.145771838707606
Zcchc11	0.145724304785701
Orai2	0.14570489347481
Cops6	0.145611329661684
Bub1b	0.145498056829306
Atp5k	0.14545397324941
Dctn1	0.145441388899954
Trp53bp2	0.145415341821846
Mettl4	0.145398189089381
Etv6	0.145344411434372
Pepd	0.14530228212404
Xylt2	0.145187869559861
Rttn	0.145175451826109
Pop1	0.145163959783282
Oas1a	0.145125333305595
Bhlhe40	0.145097653009839
Brd8	0.14505743509048
Gm13278	0.144957482557332
Cdk6	0.144944366553077
Tst	0.144918400455476
Pinx1	0.144820089278238
Egr2	0.144769484227042
Mast4	0.144737994456236
Chml	0.144734014300279
Ccdc167	0.144614265037603
Slc35f6	0.144600723466587
Bud13	0.144475797067084
Pcmtd1	0.144451284504953
S100a6	0.144429669831085
Nudt13	0.144360693634309
Zranb1	0.14433514521682
Cfdp1	0.144276947285602
Srsf3	0.144144767899292
Atp10b	0.144132135487529
Psmc1	0.144113296616837
Esco2	0.144088848733531
Izumo4	0.144044797352312
Smcr7	0.143952634785396
Sun1	0.143921711715248
Gle1	0.14390165020748
Pygo2	0.143843821718071
1700019G17Rik	0.143790922528815
Rnf2	0.143634498458418
Gm12942	0.143611296740549
Ska1	0.143440869157002
Fam160b2	0.143411923551409
Zfp276	0.143362735716122
Gas8	0.143348964720786
Clip2	0.143335982608987
5730455P16Rik	0.143269000458556
Tigit	0.143267076409962
Aar2	0.143197641191854
4921513I03Rik	0.143197263675104
Madd	0.143183655858087
Phip	0.143161300451588
Il2ra	0.143133392637829
Gfer	0.143125999222343
Slc25a35	0.143091073025554
Grk6	0.143074582732738
Mob3a	0.143036643659103
2700099C18Rik	0.143016161241498
Slco3a1	0.143005867587115
Mgat4a	0.142948675886897
Snora52	0.142938598097656
Sema4a	0.142822924086594
2700094K13Rik	0.142769697513469
Lima1	0.142736143664759
Hcst	0.142692677672624
Phtf1	0.142652231620136
Jagn1	0.142609668444368
Impad1	0.142607904575641
Ankrd27	0.142546644903426
Ncapg	0.142533858915973
Nt5c2	0.142509062409817
Pfkm	0.142434828320976
Gm6623	0.142382113788923
Padi4	0.142306845003934
Dus2l	0.142296303515347
C1qtnf6	0.142264974617068
C87436	0.142246541007304
Hgsnat	0.142228941434316
Nab1	0.142190335108424
Kcnq5	0.142077088078373
BC003965	0.141922127800841
Txlng	0.141877107095127
Mll2	0.141872541306058
Vps8	0.141805866007149
Adap1	0.141798284288754
Dok2	0.141767134008746
C030034L19Rik	0.141725684639915
Dennd5a	0.141625064033788
Hoga1	0.141517072508148
Ndufa5	0.141494885916601
Pisd-ps2	0.14147021977472
Nsun3	0.141445195511971
Chtf8	0.141413060582219
Prtn3	0.1413315527076
Ubqln2	0.141225191259849
Irgm2	0.141161129461136
Il12rb2	0.141123533677158
E130308A19Rik	0.141036351361943
Acsf3	0.14099398902684
Cand2	0.140923966247758
AU022754	0.140896127197746
Parp16	0.140858909274651
Mrpl17	0.140821400472069
Chrac1	0.140819659772214
Akap7	0.14067657140555
Pigo	0.14066106267863
Elmsan1	0.140615195210433
Ifnz	0.140612235075698
Ercc3	0.140559077674089
Tcf7l1	0.140517314448152
Gm5860	0.140502916366598
Kcnk12	0.140495193720732
Parn	0.14049206507287
Auh	0.140480811085642
Ppfibp1	0.14045210576399
Fbxw4	0.140443975875292
Gpaa1	0.140436373695624
Dock10	0.140392270654322
Cetn3	0.140358993484034
Nmi	0.140292427233831
Ccdc62	0.140232360511872
Ogfod1	0.140177221291114
9930111J21Rik1	0.140104204682004
Asrgl1	0.140081459670153
Zfp322a	0.140029670696526
Tmem86b	0.139987901918602
Gsdmc4	0.139976349562085
Grb2	0.139951151560669
Efcab4b	0.139908515618982
Fam89b	0.139795615848865
Zbtb6	0.139728867002664
Ccrl2	0.139713369412062
Sik1	0.139695192783868
Etnk1	0.139680333868288
Sugp1	0.139571874968562
Fbxl17	0.139541392144304
Mpc2	0.13951029150234
Prodh	0.139397632951469
Rictor	0.139336552945991
Gtf2h4	0.139327813439625
Maff	0.139317957341556
Sh3bp2	0.139302326773929
Slc25a51	0.139255521441411
Tmem161a	0.139224523644818
Bax	0.139175671401701
Sf3b5	0.139134758670131
Orc5	0.139119009368725
Lrrc24	0.139024934427673
Six4	0.138934408920284
Pacs1	0.138880067761342
Rpl3	0.138832415420928
Tmem87b	0.138824320306037
Psd	0.138658258636266
Alox5ap	0.138628599952904
Agfg2	0.13859852606427
1810014B01Rik	0.138591958720301
Atp5e	0.138549173878836
Snrpd2	0.13844846577498
Med31	0.138409805032889
Tbc1d22b	0.138379048500787
Hsd17b7	0.138284562760374
Xpa	0.138212218293711
Ppifos	0.13820206961148
Wdr91	0.138112651274739
Dtx3	0.138086534047099
Khnyn	0.13808332479963
Cradd	0.13798728157686
Acad11	0.137975078499831
Suv39h2	0.137835073123621
2210016L21Rik	0.137737841456015
Terf1	0.137714625764734
Slx4ip	0.137679093702613
Ccnc	0.13764424012322
Tnfaip2	0.137632322318406
Ccdc102a	0.137577488120949
Dus4l	0.137555469235912
Vegfa	0.137498907012388
Ptpn18	0.137472856018883
Ppp1r13b	0.137469186522821
Pet100	0.137469164377962
Slc44a2	0.137381935819494
Mvk	0.137376731091746
D030028A08Rik	0.137311550792314
Gtpbp2	0.137254540145797
Ift52	0.137211435236305
Frg1	0.137133456751272
Gm6682	0.137111203285225
B130034C11Rik	0.137100146492406
Sesn2	0.137098104381287
Mul1	0.137093477206348
Rhobtb2	0.137041682132189
Kdm3b	0.137025940525247
Klhl2	0.137002430743919
Utp18	0.136994802270957
Creg1	0.136981904012589
Gm9833	0.136968839282013
Kif4	0.136896688170552
Brd4	0.136884773831595
D630045M09Rik	0.136877421129282
Rab31	0.136853544644722
Snrnp27	0.136759537789828
Dph5	0.136721848119578
Plac8	0.136635719905586
Vars	0.136460339642921
Dhx57	0.136449338076243
Uba5	0.136352345657905
Zc3h10	0.13634906698011
Ptgir	0.13625861939169
Tshz1	0.136238792537822
Ormdl3	0.136210715105033
1810007I06Rik	0.136136638442615
Rassf2	0.136131251193109
Zfp37	0.136105219724232
Stxbp1	0.136100464783673
Spon1	0.136065484182615
Rpl32	0.13606294256491
Helz2	0.136059805154716
Tnfsf13	0.136044802644327
Entpd7	0.135997801177687
Gramd1c	0.135989842085743
Vamp2	0.135979687451622
Atp6v0c	0.135979005759182
Dock8	0.13595239910985
Fkbpl	0.135946859578145
Gosr2	0.135818321439804
Gm12359	0.135812210834958
Mapkbp1	0.135803524996419
Ccdc14	0.135661177135169
Bahcc1	0.135570198356891
Fam118a	0.135523718909541
Cnot4	0.135496870432534
Crtc2	0.135439682464469
AA987161	0.135400270380585
Crkl	0.13536892841378
Stx3	0.135344521081633
Clcn2	0.135340257960209
Gm6756	0.135333152322859
Dnajc12	0.13532831280399
Dapp1	0.135325496877445
Ccdc66	0.135274491160687
Wdr33	0.135270930538652
Fam69a	0.135255674915182
Gpcpd1	0.135228203622344
Tmem138	0.135221357606458
Senp2	0.135206841258309
Nfrkb	0.135192247249569
Taz	0.135123501104598
Pot1a	0.135076795687565
Pwp1	0.135070569123138
Arhgap9	0.135019585331272
Hist1h4d	0.13499046420363
Asb1	0.134988816450181
Cd97	0.134913409341721
Osbpl11	0.134792153351325
Tescl	0.134772156295376
Gm4832	0.134747119297911
Mtif2	0.134693488376601
Mr1	0.134660424102633
Spsb2	0.134641531203756
Ska3	0.134633497109624
Prss41	0.134614107209228
Pnkp	0.134576322998357
Pofut1	0.134572750908793
1700001J11Rik	0.134478969905859
Serpinb6a	0.134467138005871
Slfn2	0.134424947652114
Rnpepl1	0.134407102641799
Tmem184c	0.134402752480133
Zfp61	0.13437616046425
Lrrn4cl	0.134306118332722
Flt3l	0.134291105400441
Zfp91	0.134284803267811
Fam173a	0.134259303325765
Ap1s3	0.134167633124807
Ftsj2	0.134126590923592
Uba1y	0.134120113734771
Ttc8	0.134104965057507
Ttc7b	0.134087810769232
Pold1	0.134027448353916
Anapc2	0.134003551600878
Eid1	0.133966626491166
Fyco1	0.133922493049727
Ate1	0.133883908490174
Helz	0.133871860707267
AI467606	0.133869213871971
Aaas	0.133861452427901
Hp1bp3	0.133859160414303
Ptgr2	0.133706237178597
Crot	0.133623498013306
Nwd1	0.133592607227286
Dcps	0.133576759598453
Slc17a5	0.133573366098983
Mir703	0.133536439653777
Mir3470b	0.13352736767334
Senp7	0.133510562459814
Mgme1	0.133464739243826
Trdmt1	0.133453535914
Vps28	0.133404670551371
Gm3020	0.133396703121161
Syne4	0.133186300190191
Dnajc21	0.133185920388469
Gm5176	0.133093733576123
Gid4	0.133057074652724
Rpl11	0.132997639653816
Klf9	0.132947418666369
Tprgl	0.132875358426723
Ccdc101	0.132874349288649
Ppp3cb	0.132873830925389
4930519G04Rik	0.132866659700392
1700025N23Rik	0.132802432950355
Usp33	0.132799991446628
Dlg3	0.13272709995434
Rpl21	0.132701809598741
Rp2h	0.132693551445201
Zfp719	0.132639877625774
Gm6654	0.132627288879536
Hars2	0.1326267427221
Ankrd49	0.132621475870547
Cnot6l	0.13262082012786
Dhx58	0.132589059965405
Shoc2	0.132510622873887
H2-Q5	0.132495879095229
Rpia	0.132463179531405
Agpat1	0.132424862313139
Zfp397	0.132308497693248
Immp1l	0.132297380432282
S1pr2	0.132267619990765
Smg5	0.132241262664093
Acadvl	0.132233182772947
Top1mt	0.132208188958807
Slc7a1	0.132201624235607
3110062M04Rik	0.132199740383679
Preb	0.132160492434725
Vgf	0.132155713588492
Gabpb1	0.13214516861717
Ccdc69	0.132104670935427
Nat8	0.132075150331058
Mocs1	0.132041649793258
Tbc1d15	0.132028064314793
Pcbp4	0.131873432843439
Dennd2d	0.131872953047605
Gfod2	0.131852917375039
Etaa1	0.131807906578577
H3f3a	0.131764172721127
Klhdc10	0.13175931246561
Flrt1	0.131746562772429
Apc2	0.131636406783489
8030462N17Rik	0.131631696516691
Mknk1	0.131577850916001
Phf13	0.131480292701427
Notch2	0.1314654019374
Mid1	0.131396836290564
Nadkd1	0.131366119909524
Plekha5	0.13135897011646
Ccdc120	0.131341076503713
Ipp	0.131330823318766
Rtel1	0.131322516434426
Zfp97	0.131287230344934
Lmo4	0.131278991732613
Hsd11b1	0.13127539107079
Polr3g	0.131220609475463
Il12rb1	0.13113051932841
Fam173b	0.131065471166007
1700030K09Rik	0.131003142302408
Rbl2	0.130986962225206
Gm16197	0.130879752618214
Gm15441	0.130866343988437
Snx33	0.130863362429948
Cog2	0.130807562576929
Sharpin	0.130788276452885
Bckdk	0.130723438611439
Ybey	0.13071249813118
E330033B04Rik	0.130707780987517
Krcc1	0.130683843778204
Rcn3	0.130626272097449
Homez	0.130616632283394
Cr2	0.13059747417585
Ly96	0.130496516217831
Rpgrip1l	0.130488005561716
Slc25a38	0.130486676849467
Rdh18-ps	0.130442198067922
Zbed4	0.130414908155161
Zbtb43	0.130356908041873
Topbp1	0.130339701732496
Ncoa1	0.130268817723343
Brd9	0.130239695636368
Phf20l1	0.130223592813372
Med6	0.130196599366252
Thada	0.130190169320798
Sfxn5	0.130188312537485
Srcrb4d	0.130181940617006
Zfp213	0.130168952194982
Ogn	0.130167909016805
Sema4d	0.130166325118172
Aff3	0.130100432801508
Jund	0.130051107598449
Zmym2	0.130049638596472
Ap5z1	0.1299945681283
Ptplad2	0.129960371873132
Yif1b	0.129945992428382
C330018D20Rik	0.129909649636969
Aim2	0.129900987199231
Mtmr6	0.129826753006812
Ankrd33b	0.129818146908696
H2-Q2	0.129807766376524
Crnkl1	0.129778377112484
Zfp455	0.129776215428098
Acap1	0.129765470800316
Anapc13	0.129731038080902
Spag4	0.12972572139429
Ccdc22	0.129705710420697
Mrpl52	0.129568085403576
Dnaja3	0.129534816711459
Ptma	0.129529504327301
Znrf3	0.12952137751397
Haus6	0.129511688192912
Nol8	0.129498888906243
Polr2k	0.129459087377407
Mkl1	0.129415209197217
Ptcd1	0.129404878770836
Ccdc115	0.129372147915028
Haghl	0.129261824017963
Hsf1	0.129261148944
Tmc8	0.129255611446928
D4Wsu53e	0.129082612116444
Smarcal1	0.129041605050626
AI314180	0.128980884720955
Rcor3	0.128938794415967
Bloc1s1	0.128930136653056
Ano6	0.128901637172521
Tmem14a	0.128806949777644
Asph	0.128765682102533
A930005H10Rik	0.128762984266586
Gfod1	0.12875502970921
Wsb2	0.12862954744342
Rps23	0.128629425649095
Mt2	0.128560188827695
Golga3	0.128534594938032
Lemd2	0.128483041127837
0610009B22Rik	0.128434480475072
Ttf2	0.128415564278768
Lsmd1	0.128365874846759
4921517D22Rik	0.128353170628195
Pcnx	0.128314210866252
Pi15	0.128302804862855
1700030C10Rik	0.128289206818352
Unk	0.128288380134205
Cd151	0.128271154738168
Cept1	0.128165261760683
Gm10336	0.128162500476583
Nup214	0.128096429542681
H2afv	0.128073345037012
Dcun1d3	0.128065824260432
Hmx2	0.128002508611313
Gm6644	0.127952994418718
Serpina1a	0.127949115753419
Rufy1	0.127911718245055
Hnrpdl	0.12790893455395
Ppp4r1	0.127894245101825
Plch1	0.12787541560251
Zfand3	0.127814300975117
Rfesd	0.12777924433562
Rtn4ip1	0.12775952604368
Ccsap	0.127742838866877
Pcid2	0.127742081512353
Gabbr1	0.127684394832769
Tnfrsf13b	0.127679150902444
Klhl17	0.127650274516603
Dhx32	0.127578019137425
Armc2	0.127574257159597
Galnt11	0.127564017959216
Bbs10	0.127552477201148
Vamp1	0.12752816098681
Mkrn1	0.127509542282356
Gm14306	0.127505413876506
Angel2	0.127448756244493
Dph2	0.127421798936192
Zscan21	0.127381828893206
5730508B09Rik	0.127340372394005
Xkr5	0.127322217463502
Gm20752	0.127321123417899
Slamf8	0.12730924736737
Gm6607	0.127278621985489
Exoc8	0.127156890491527
Tmub1	0.127094917658622
Stat6	0.126983928764556
Tle6	0.126969007408113
2700097O09Rik	0.126949764703406
Psmb1	0.126885916601102
Aldoart2	0.126883220469352
Reps1	0.126872184326357
Ict1	0.126827583428224
Brwd3	0.126803882717316
9130011E15Rik	0.126783646649137
Ythdc1	0.126731920081786
[truncated: 9,041 more rows]

## Sheet: FL5_normalizedMAR
Gene	Spearman coefficient
Hist1h1e	0.475563785500251
Hist2h3c2	0.391089400094626
Mpv17l2	0.374722265932337
Hist2h3b	0.363545225855406
Prim1	0.355801648695397
Hist1h2ao	0.348027506376784
Hist1h2ap	0.343387867284616
Fbxo5	0.343346903520331
Siva1	0.334734854445319
Tk1	0.334668075780124
Hist1h2ab	0.329322417127655
Hist2h2ac	0.328400311648824
Tubb6	0.328072588560616
Slc52a2	0.326812894360275
Hist1h2an	0.323499170490944
Tuba1b	0.313472856018883
Psmd13	0.313032258064516
Rrp1b	0.312278410771629
Hist1h3c	0.31210252673194
Nrf1	0.310692172594343
Icam4	0.305232588471745
Srm	0.304037765538946
Utp3	0.301810548579146
Pbk	0.300472250733569
Rrm2	0.298248926828422
Kifc5b	0.294581753468943
Mrps15	0.294451612903226
Snrpf	0.291279307631786
Mrpl13	0.29089821881342
Plrg1	0.28835857399952
Wdr4	0.287857520570985
Hnrnpu	0.287490165224233
Ptma	0.286715971675846
Mrpl12	0.2866782061369
Naa10	0.28568371361133
Taf10	0.284783906959113
Umps	0.284221193459137
Mcm5	0.283616496643147
Ahsa1	0.282832860476921
Rad51	0.280144684209735
Ammecr1	0.278512909918719
0610010K14Rik	0.278335607137413
Esco2	0.278208177490439
Hat1	0.277786170178092
H1f0	0.275613336921406
Snrpb	0.275310778914241
Polr2f	0.27514441407495
Vamp8	0.274914240755311
Ing3	0.272844936147099
Rpl14	0.272742722265932
Tyms	0.272088119590873
Mrm1	0.271821961409715
Hist1h2ae	0.270902549855048
Dnaaf2	0.269977465941977
Eef1d	0.26948859166011
Plekhj1	0.269009180505124
Timm8a1	0.268957573431933
Tsn	0.268843853413163
Gen1	0.266088299915406
Mrpl47	0.265130352127766
Vac14	0.262429537444969
Hist1h2ad	0.262337392752955
Med18	0.262247306983626
Snrpa1	0.260198269079465
Ranbp1	0.259222659323367
Rnps1	0.258782468580129
Tmem138	0.256999600369105
Dpy30	0.256881195908733
Idh3a	0.256346184107002
Pold3	0.256048353586026
Mrpl17	0.25579858379229
Pmf1	0.255411888925397
Cdca4	0.254898505114083
Stmn1	0.253652641467885
Ppif	0.252789929189615
Actr5	0.250608489928941
Psmg3	0.25050317522043
Spc25	0.250486617069484
Spn	0.250023639861423
E2f7	0.248944569216135
Aup1	0.247723052714398
Polr2l	0.247546813532651
Rad54l	0.245279363858105
Snrnp27	0.245038391115311
Elof1	0.244898473008615
Pigyl	0.244691370160839
Brcc3	0.244646029307321
Hist1h2ag	0.244111816932077
Snrpe	0.243480723839496
Mapre3	0.243058461142484
Eef1g	0.242876475216365
Mrps12	0.242659705208334
Eif2s1	0.242297403619197
Gsg2	0.242196374664618
1700020I14Rik	0.24201519823164
Ddx39	0.241963808025177
Mif	0.241277734067663
Tecr	0.241183320220299
Phb2	0.240765131023321
Wdr77	0.239767112509835
Adrm1	0.239018095987412
Zcchc8	0.237922955320291
Kti12	0.237162459990307
Dnttip2	0.237029483917656
Chaf1b	0.236779116845733
Tmem198b	0.236570093727432
Clhc1	0.235625371750232
Fen1	0.235380572500778
Gps1	0.234832415420928
Nxt1	0.234322897761253
Tcf19	0.233978905938874
Cdc45	0.233944094284284
Shmt1	0.233859394945123
Pcna	0.23273013375295
Ccdc94	0.232648609292059
Syngr2	0.23186189120704
Tarbp2	0.231107324635628
Cbx3	0.230187254130606
Bard1	0.229794465190425
Hmga1-rs1	0.229476003147128
Zdhhc3	0.229105918652695
Rbmxl1	0.229016882796323
Aurkb	0.228436074863404
Ldha	0.227266719118804
Rpl35a	0.227077891424076
Srd5a1	0.226749355435599
Nolc1	0.225907159716758
Il22ra1	0.224990654208337
D8Ertd738e	0.224824547600315
Sh3gl1	0.223928721606378
Dut	0.22386782061369
Actn4	0.223774155080297
Snrpd2	0.222489378442172
Ak2	0.222218725413061
Sco2	0.220746345171373
Hist1h3g	0.220500384156108
Hist2h4	0.220480933127297
A830018L16Rik	0.219927273293081
Wrb	0.219365694668646
Srsf7	0.218996066089693
Hprt	0.218952006294257
Sin3a	0.218928574996401
Nsun5	0.218391475885109
Nasp	0.217946297069917
Cybrd1	0.217296380273953
1110001J03Rik	0.216948322294759
Gm5069	0.216944821227892
Pbx2	0.21645861460966
Mnf1	0.216305611810829
Npm3	0.216295830055075
Nup85	0.215352369324023
Gins1	0.214420630126988
Tmem97	0.21415915280626
Ecsit	0.214155316459629
Gtf3a	0.214124311565696
Ncaph	0.213440091998576
Mcm6	0.2133564122738
Uchl5	0.213104642014162
Hspa14	0.212343425547349
Id1	0.211834143515189
Mrpl18	0.211776887139345
Set	0.211461841070024
Tomm40	0.211260424862313
Cdca2	0.21115742585075
Hist1h4d	0.209617990208076
Uchl3	0.209107789142408
Exo1	0.208957678372529
Tpst2	0.208881561617988
Atp5k	0.208698662470496
Zfp707	0.208654645269626
Prickle3	0.208555331678499
Hist1h3i	0.208400980087463
Mpi	0.208144758491451
Rpl30	0.208045369290474
Mrpl15	0.207893324773388
Tamm41	0.207666863740957
Tipin	0.207540519276161
Traip	0.207331605616706
Nsl1	0.206699720868729
Srsf3	0.206590086546027
Ajuba	0.206465961650246
Rpl13a	0.206363493312353
E2f8	0.206279776676816
Rpa2	0.206262982414735
Tmem219	0.20583726922075
Uchl4	0.205815077199971
Apitd1	0.205376008354075
Wdr55	0.205273793609707
Cdv3	0.205243115656963
Tubb4b	0.204500393391031
Ctps	0.204436583718567
Phgdh	0.203575137686861
Rps8	0.203008654602675
Tsen34	0.202893525799344
Nudt3	0.202738320595563
Commd9	0.20271499035277
Abcc9	0.202264725419948
Xkr8	0.202106534639907
2310008H09Rik	0.20194400254257
Eif2d	0.201902939907156
Arl6ip4	0.201798683160372
4933434E20Rik	0.20178756884343
Pdhb	0.201730920535012
Alad	0.201252557041699
Trappc1	0.201212510280092
Psmc5	0.20113013553154
Ccne2	0.201108829899224
N6amt2	0.20098017071265
Pop5	0.199913138717658
Asf1b	0.199520336162321
Pus1	0.199162863886703
Ccdc107	0.199072910179523
Dus1l	0.19896009796449
Cycs	0.198829268292683
Akap5	0.198776489657947
Sf3b5	0.198307157053207
Setd4	0.197709186510961
Tmem68	0.197596722424317
Exosc4	0.197347862510828
BC030867	0.197042515141243
Palb2	0.196830038914102
Cnbp	0.196261211644375
Med6	0.196188386551698
Btnl9	0.195867681723737
Pole2	0.19579422467857
Pik3c2b	0.195336460968037
Gm1976	0.195289612380419
Grwd1	0.195254055949523
Rrp9	0.195167318716395
Rdh16	0.194952356216691
Gtf2a1	0.194863886703383
Slc25a5	0.194750590086546
Spc24	0.194366640440598
Ptrh2	0.193750108182944
Exog	0.193603373809777
Mul1	0.193600758899358
Psmd12	0.193485444531865
Gins2	0.193393364110284
Hspe1	0.193214791502754
Exosc7	0.193033473070531
Serpina3i	0.192458116536466
Aen	0.192392996013372
Abhd15	0.192353220468964
Mrpl40	0.192261514180433
Actl6a	0.192025177025964
Anln	0.191686863863774
4930427A07Rik	0.191503060206244
Myeov2	0.191446105428796
Ppm1g	0.191414634146341
Tinf2	0.191335503378699
Sms	0.190757784853982
Golt1b	0.190713124647167
Ung	0.190639974147945
Dph3	0.190357484608062
Pcmt1	0.190301748559229
Rpl26	0.190257160971943
Angpt2	0.189880678372229
Eif3e	0.189859952793076
Cmc1	0.189804203329495
Fancd2	0.189753135257187
Mrpl16	0.189677828593721
Srfbp1	0.189503890107539
Atpaf2	0.189466694180446
Thoc7	0.189280881195909
Polr1d	0.189217938630999
Sarnp	0.188884343036979
St3gal4	0.188739872132212
Cdk1	0.188695281591409
BC003965	0.188468681916534
Gemin2	0.188268702165861
Mis12	0.187721548233513
Dmap1	0.187633842770926
Gpn1	0.187608624774364
Coil	0.187408159554284
Fam57a	0.187323766054964
Atxn7l2	0.186916497169295
Adprhl2	0.18671752464
Mrps18b	0.186524290361034
Dgcr8	0.186126422642663
Ptpla	0.185978002867949
Odc1	0.185856805664831
Rpap3	0.185783901390269
Mis18bp1	0.185741215623885
Chchd6	0.185535327024586
C630043F03Rik	0.184975324723697
Vgf	0.184936168860677
A930016O22Rik	0.184769936297883
Rnf150	0.184597706157258
Cisd1	0.184158515556854
Timm44	0.184056937934041
Dbil5	0.183622998207661
Rad51ap1	0.183556612873308
Psmc3ip	0.183527056381181
Adat3	0.183294157299729
Lap3	0.182394964594807
Ebna1bp2	0.18236378027368
Ccdc116	0.182360327251558
Sypl	0.182219012146586
Stk19	0.182169945107594
Hmgxb4	0.182085876744211
Nme1	0.181941778127459
Arglu1	0.181629923388709
Cops5	0.181363848084462
Ccr9	0.181265446230351
Srsf10	0.18109205350118
Chrac1	0.181043948576651
Smc6	0.180932404088896
Rapgef1	0.180803212948624
Lsm3	0.180223729699247
Bzw2	0.180084972462628
Slc7a2	0.180047685438845
Eif3m	0.180015735641227
Prc1	0.180005669111065
Casc5	0.179692834348751
Fam105b	0.179411772358192
Snx7	0.179309564994437
Dctd	0.179272134128889
Tbrg4	0.179168830373565
Wdr18	0.179090761748077
Ppan	0.178744295830055
Htra2	0.178658987575032
Pola2	0.17805192761605
Osgep	0.177862544372071
Lsg1	0.177799826542611
Scamp3	0.17778756884343
Sp1	0.177695569705633
Rpl11	0.177642800944139
Fam53c	0.177532463919963
Pa2g4	0.177504327301338
Zfp628	0.177499213009013
Lrrc14	0.177411432630759
Rbm42	0.177233674272227
Eif3j2	0.177029877850585
Leo1	0.176837745687697
Psma5	0.176780487804878
Ntan1	0.176738894988303
Ncapd3	0.176501443521466
Pias4	0.176462505277871
Dcun1d1	0.176045855181907
Emg1	0.176025177025964
Med8	0.175980008825517
Thop1	0.17596877903521
Atxn1l	0.175922257381329
Atad5	0.175317043999964
Mrto4	0.175194335169158
Exosc8	0.175038080494926
Cd8b1	0.175037018639874
Dctn5	0.17500550747443
Mtmr11	0.174833291017879
Ankrd49	0.174789325574583
Hnrnpab	0.174445593148278
Nck1	0.174425442859884
Ccp110	0.17438046723635
Nelfe	0.17419055363851
Srrm1	0.173771833202203
Rnf5	0.17377100782824
D11Wsu47e	0.1737437347136
Tbcc	0.173502230283688
Timm13	0.173419627725829
D930048N14Rik	0.173367904850256
Mdn1	0.173267169230797
Fam98b	0.173201166885223
Bola3	0.17300686362473
Rpusd2	0.17287184726116
Nudc	0.172588512981904
Nfyb	0.172463919788763
Kdelr2	0.172459752100532
Cdk2	0.17238362313982
B130006D01Rik	0.172348522482698
Gatc	0.172195164432301
Slbp	0.172110420315587
Tfcp2l1	0.172077201809008
Pdzd8	0.17190052627174
Mat2a	0.171858379228954
Eif2b2	0.171839496459481
Timm50	0.171587726199843
Gpaa1	0.171405912035478
9430083A17Rik	0.171344896866311
Immp2l	0.171285849083718
Zscan12	0.17126347535367
Trmt61a	0.171231482546304
Snx16	0.171211434725792
Taf1b	0.17103813410125
Hirip3	0.171036969518429
Nup43	0.170730150468292
Sod1	0.170668764752164
Mycbp	0.170341731458482
Phf1	0.170175067533252
Hist1h1a	0.16979251383308
1810022K09Rik	0.169683980620164
Uhrf1	0.169679612345632
Trp53	0.169661683713611
Smc4	0.16953921249307
Ddx39b	0.169359559402046
Hypk	0.169296616837136
Trip13	0.169268187061456
Cactin	0.169250703683635
Rrp8	0.169236538403617
Pole4	0.169120643777776
Polr2c	0.169032258064516
Spire2	0.168912117250841
Thap7	0.168754133201316
Eif2b1	0.168727783138543
Nle1	0.168412552058323
Hist1h3b	0.168343999503475
C430049B03Rik	0.168028187024991
Qtrt1	0.167824859506491
Mrpl41	0.167421073841138
Rps13	0.167420928402832
Psmb3	0.167263571990559
Arl5a	0.167189570261192
Arpc4	0.166895620607005
Snupn	0.166875366092325
Nop56	0.166489378442172
Twf1	0.166429054765763
Mex3d	0.166363246799585
Ndufaf7	0.166293076418599
Dtymk	0.16628166797797
Rabif	0.166185101326158
Ggta1	0.166133274873712
Dhrs7b	0.166112403896567
Mks1	0.166025495271697
Hist1h3a	0.165594942277962
Rasl2-9	0.165466581001092
Lonrf1	0.165397479613416
Zfp458	0.165321741372948
Gde1	0.165319239229282
Med15	0.165166401612958
Rps10	0.165136113296617
Ssbp1	0.164843689762108
Znrd1as	0.16482197535577
Saal1	0.164698738019968
Mcm7	0.164642273237455
Aldoart1	0.164611267746406
Cltb	0.164589548954001
Zfp367	0.164411640729984
Fam222b	0.164323458268294
Purg	0.164239861945015
Sgpp2	0.16411050888087
Eif3i	0.164022029897718
Ccne1	0.163929473572033
Reep1	0.16381984442783
Nmral1	0.163726240770835
Atad3a	0.163616793565154
Actr8	0.163479873182778
Hspa8	0.163348544453187
Mitd1	0.163135276442358
Ddx11	0.163098714343642
Psmb6	0.163077891424076
Psmf1	0.162968020477026
Pet117	0.162964229995703
Lphn1	0.162784466288079
Rpl34	0.162757908786285
Ccdc59	0.162619981815257
Pdxk	0.162424343519647
Snrnp70	0.162335169158143
Hook1	0.162330329163299
Smyd2	0.161998681351391
Cables2	0.161873223702734
Dffb	0.161834382413439
Egfl7	0.161812941369505
Dctpp1	0.16160605259834
Mcm2	0.161441384736428
Rab22a	0.161403292065676
Limk1	0.16138793389267
Nop10	0.161290322580645
Ppp1r2	0.161230170806024
Lsm7	0.161186720986385
Cbfa2t3	0.161146061829474
Ppcs	0.161023268153497
Siah1b	0.160859949038713
B3galt6	0.160666841533025
Amn1	0.160206811712461
Erdr1	0.160174616066404
A130010J15Rik	0.160165454573414
Rpl28	0.160100708103855
Pecr	0.159885853627527
Psmc3	0.159811172305271
Vrk2	0.15979427651905
0610011F06Rik	0.159791382160985
Pik3r3	0.159722298851484
Repin1	0.159641154854333
Tacc3	0.159539864750654
Eif3d	0.159427222659323
Snhg8	0.159192691047451
Usp39	0.15903029008392
Mrps36	0.158985333999554
Lamtor1	0.15892618296512
2810417H13Rik	0.158878328271547
Eif2a	0.158769722690555
Slc27a3	0.158453735241221
Dpcd	0.158184125394694
Timm8b	0.158063445141138
Trmt2a	0.15801350141219
Ccdc9	0.157992122674802
Tomm20	0.157922895357986
Sfxn1	0.157897718332022
Coq7	0.157868073065571
Gart	0.157734067663257
Acsf3	0.157473174079715
Hccs	0.157335311834548
Rpa3	0.15714802752579
Ptp4a2	0.156997639653816
Lix1	0.156987033783894
Abcd2	0.156924157355387
Sap30bp	0.1569128228455
Bdp1	0.156797506102948
Fancb	0.156784242991904
Gm4841	0.156653342916485
Bccip	0.156632572777341
Pick1	0.156562772876261
Rnaseh2c	0.156505811467273
Cops4	0.156336742722266
Kpna2	0.156217397667224
Krtcap2	0.15616679779701
Txndc9	0.155960559823409
Zfp629	0.15594536581189
Znhit2	0.155931162511113
Ccdc23	0.155873114161391
Ruvbl1	0.155839496459481
Mtdh	0.155763965381589
Mir466i	0.155609214336615
Trpc2	0.155572848816748
Psmc2	0.155443447501785
Dnajc17	0.155317288657159
Impa2	0.155290638217335
Ccdc142	0.155249994005063
Cdk4	0.155222659323367
Adsl	0.155197482297404
Prkdc	0.155105240284647
Zfp667	0.155096115386561
Ppa2	0.154945955855354
Fubp1	0.15491133739018
Swsap1	0.154673036735688
Eif1ax	0.154631242535585
Gemin6	0.154607496026981
Ndufa5	0.154586939417781
Dhfr	0.154572876651425
Exosc10	0.154496888257247
Apbb3	0.154431519292047
Pdlim1	0.154420982476851
Gm15401	0.154373039034989
Mrpl54	0.154221872541306
Ppp1r7	0.154214380103056
Polr2k	0.153958492612886
Med30	0.15395606478324
Fbxl8	0.153612214687623
Nhp2	0.153598741148702
Npm1	0.15352321007081
Glul	0.153486168612786
Ddx56	0.153209461588946
Fam133b	0.153199270013424
Dnajb12	0.153169277720738
Asb6	0.153128516985983
Recql4	0.153097245139461
Rplp1	0.153019669551534
Rps16	0.152900078678206
Gm5424	0.152874961859785
Gmnn	0.152856981006842
Cntln	0.152820838793284
Exosc2	0.152812199547317
Rexo1	0.152777867939262
Nqo1	0.152641647316494
Ikzf5	0.152552969820756
Gm8580	0.152377655389457
Tiam1	0.152339291084658
Emd	0.152326971373775
Znf512b	0.152158449790728
Lrp5	0.152026243275487
Gpr180	0.152005799081223
Zfp39	0.15196156311229
Zcrb1	0.151949885051148
Cox7a2	0.15186782061369
Cog8	0.151842899804602
Ascc3	0.15173154422025
Hist1h2af	0.151691731329085
Foxj3	0.151685355392611
B3gnt9	0.15163273982456
Sox2ot	0.151529134764323
Fbxo42	0.151303567941479
Bub3	0.151225806451613
Baz1b	0.150892923178345
Sssca1	0.150823676629518
Nop58	0.150684500393391
Zfp668	0.150579865757361
Snx17	0.150349342303957
D17Wsu104e	0.150306845003934
Gpr179	0.150235563658197
2810004N23Rik	0.150179392030064
Spp1	0.15004871174373
Ccdc85b	0.149831864409099
Lmo2	0.149631842300417
Mrpl36	0.149614476789929
Secisbp2	0.149576112784127
Coq6	0.149479209135027
1700066M21Rik	0.149428148226003
Bod1l	0.149422207867667
Pcbp1	0.149073170731707
Polq	0.148984680796503
Ttyh1	0.148826549701394
Mrps5	0.148783634933124
Atp1b3	0.14875845790716
Rhno1	0.148634478933882
Rp9	0.148595742541056
Ran	0.148535245531648
Agpat2	0.148491619593406
Taf8	0.148438290357516
Rpl35	0.148330448465775
Ddx27	0.148280094413847
Srsf6	0.148248623131393
Prdx6	0.148129032258065
Mfsd5	0.148065135753622
Fam96a	0.148028324154209
Ndufc1	0.147984497222051
Pdf	0.147946346518471
Fkbp7	0.147864725290218
Dnajc9	0.147798816363387
Cenpw	0.14778109628759
Zc3h11a	0.147761328391221
Rdh18-ps	0.147727674836266
Nek6	0.14772133482211
Serbp1	0.147644374508261
Tpm1	0.147628871170712
Tubb5	0.147537372147915
Pin1	0.147292127918558
Pdrg1	0.147279893515016
Mrpl9	0.147279307631786
Ccnf	0.147241166363731
Kcnc3	0.147064712266012
A330040F15Rik	0.146582120316826
Cd74	0.146459714162675
Ppp1r37	0.146376175022234
Cox17	0.146130835768609
Rrp1	0.146089693154996
Polm	0.146062998706905
Clasp1	0.145858557564016
Naaladl1	0.145807992133634
Tmem180	0.145683367133966
Mphosph10	0.145679148561155
Mmd	0.145487861599413
Kars	0.145485444531865
Cpsf4	0.145464845543182
Nubpl	0.145446080639226
Zwint	0.145065832532695
Dus4l	0.144836561313465
Ccdc34	0.144806132864336
Rpp25l	0.144768296086506
Cryl1	0.144578179935677
A630075F10Rik	0.1445690139452
Toe1	0.144558300486312
Srek1	0.144443714853038
Fam178a	0.144265883422237
Spsb2	0.144236578942147
Slmo2	0.144138473642801
Eif4a3	0.14413217938631
Rnaseh1	0.144053677594425
Mb21d1	0.143877123779984
Zdhhc16	0.143800864569714
Nol12	0.143773529149831
4933439C10Rik	0.14375154705535
Rngtt	0.143597746358498
Rps28	0.143351691581432
Gm10767	0.143344990699206
Top2a	0.143343614346814
1810009A15Rik	0.143181746656176
Map2k3	0.142753737214792
Trim59	0.142628199404719
Dcun1d3	0.142537270495511
Pigr	0.142217318028392
Sos1	0.142140184633534
1190007I07Rik	0.14212225790085
Lyrm2	0.142087245533273
Gtf2f2	0.14195589078364
Kif18a	0.141865085339242
Eef1e1	0.141765762023405
Nme2	0.141759244689221
Slc41a3	0.14156870297669
Armc6	0.141486270194285
Tbx20	0.141459890591934
Ubl4	0.141379934593204
1700013G23Rik	0.14136160694992
Pnn	0.141316166718333
Papola	0.141306058221873
Snora43	0.141255794741852
Cep63	0.141155553809452
Crtap	0.141008877929729
Phf5a	0.140896931549961
1700034H15Rik	0.14075765941439
Iws1	0.140656097088016
Smc1a	0.140629646939036
Rfc1	0.140533803833173
Cenpj	0.140513858386321
Bysl	0.140505585011258
Fancf	0.140414021826939
Metap1d	0.140373173903814
Tssc4	0.140371605534151
Tdg	0.140288673474802
Gmppb	0.140271653721088
Arhgef39	0.140268831279785
Ncapg	0.140214213682986
Isyna1	0.140176459758568
Phldb1	0.140163339981366
Khsrp	0.140095148873095
Trim36	0.139942859203558
Adk	0.139929079001441
Bid	0.139927358422269
Cox18	0.139913593612421
Pycrl	0.139773505785128
Hmgn1	0.139763965381589
Ing5	0.139593791389933
U2af2	0.139496898496044
Rbm38	0.139474429583006
Slc25a29	0.139290260368131
Lrp12	0.139254012889281
Zkscan8	0.139211544484598
Il6	0.139192332285276
AI597468	0.139129340125
Polr2j	0.139128245476003
Armc8	0.138984037737809
5430427O19Rik	0.138980697381423
Ppp2r2a	0.13892279129924
1700028J19Rik	0.138906686618776
Rps19bp1	0.138895009383569
Kcmf1	0.138878821749218
Ankle1	0.13884657294587
Cacybp	0.138763178599528
Vapb	0.138490919627171
Zfp961	0.138455664741457
Rpgr	0.138440799353791
Lipa	0.138393124512335
AA465934	0.137845071550935
Pabpn1	0.137702813065179
Adprh	0.137695378046313
Akap1	0.137590795687235
Naip1	0.13755335704656
Praf2	0.137547636801929
Tmem42	0.13752762073824
Rnf103	0.137524923345013
Ccdc138	0.137386264826637
Syce2	0.137370022008354
Pold2	0.137337745614247
Tbp	0.137335246802071
Paics	0.137249625884711
Mrps26	0.137195908733281
Rbpms2	0.137164437450826
5730455P16Rik	0.137047148029278
Rapsn	0.136979098642248
Coprs	0.136939527382448
Cr2	0.136898202600644
Atg4d	0.13688082457932
Spns1	0.136825580947223
Lrrc57	0.136630706917021
Atp2a2	0.136626592807266
Romo1	0.136623131392604
Micall2	0.136464388207289
Mettl18	0.136424219811224
Hnrnpf	0.136339889850511
Pea15a	0.136260687604306
Nip7	0.136251770259638
Triap1	0.136142758297424
2700038G22Rik	0.13603847248258
Donson	0.135861809392096
Gm6525	0.135859497598169
Csda	0.135825315827966
Ctdsp1	0.135721357057574
Edc4	0.135709839881498
Sec62	0.135696870299492
Elmo2	0.135509704006566
Mterf	0.135422788593054
Eme1	0.135377055857113
Fkbp4	0.135250983477577
Ier3	0.135112159745453
Tmem223	0.135097065596219
Fxn	0.134679053844077
Bola1	0.134611691692585
Noc4l	0.134588028014033
1110008P14Rik	0.134470795534846
Pno1	0.134451824471959
Pkd1l3	0.134358833367296
Cdc123	0.134300550747443
Gas2	0.134177997837262
Psma3	0.134130605822187
Fam129c	0.134106546530292
Dnase1l1	0.133988008572528
Tll1	0.133840960216564
Nup62-il4i1	0.133704552430787
Phf2	0.133447132052995
Gmps	0.133004143201019
Atp5e	0.132953579858379
Eif1ad	0.132944347670263
Akr7a5	0.132849765412574
Ankrd26	0.132695028140902
Kif14	0.132684687560816
Pms1	0.132634233090918
Prpf4	0.132602954683451
Cdc5l	0.132569488341231
Mthfd2	0.132539201728742
Cnot10	0.13244829849367
Zmat2	0.132428634597705
Gm3264	0.132259290290486
Smim11	0.132118552679941
Stk38l	0.131993099649977
Vipas39	0.131992254688807
Mybl2	0.131949922203648
Ranbp3l	0.131919719235596
Imp4	0.131864673485445
Zfand4	0.131864102378006
Vamp4	0.131846497452449
Cox7b	0.131763965381589
Fech	0.131717413981787
Eny2	0.131680028957883
Dbr1	0.131661074882296
Dck	0.131649072883696
Gtf2ird1	0.131628443419307
Haus7	0.131529208026435
Chaf1a	0.131379719720857
Cenpk	0.131328148896316
Plp2	0.131106421882809
Dhodh	0.131092829499605
Tm2d1	0.131090756151764
Cdc7	0.131080880109298
Txnl1	0.131052920618448
Cyb561d2	0.130955452276117
Rfc4	0.130948244320962
2310011J03Rik	0.130906367996442
A730098P11Rik	0.130869522853055
Neil1	0.130739122307076
Mettl13	0.130728556777035
Zdhhc12	0.130595110020064
Scaf11	0.130555468135327
Gm3604	0.130342204605304
Nup62	0.130303697875688
Fastkd2	0.130163847195146
Lage3	0.130094752911773
Fam58b	0.130039935060768
4931428F04Rik	0.129933084268074
Ppp1cc	0.129913014904158
Cdk13	0.129786924015543
Birc5	0.129782091471282
Nefh	0.129634593089069
Itga2	0.129608951047259
Zfp808	0.129575649592212
Txnrd2	0.129522749492285
1700101E01Rik	0.129518480411589
Srsf11	0.129334382376082
Rpl21	0.129296616837136
Gm3002	0.129275300650245
Olfr862	0.129223738193265
Ppia	0.12912667191188
Alkbh3	0.129108600729543
Pfn1	0.129107789142408
Cdc25a	0.129064538488692
Map9	0.129054710724074
Tmem120a	0.128938898285775
Gtf2h4	0.128923340821115
Wnt4	0.128909301143769
Tomm5	0.128648308418568
Sgol1	0.128593790386372
Psmb10	0.128538361193489
Cdc6	0.128437115846324
Tmem177	0.128425264254105
Timm17b	0.128400922722935
Dennd6b	0.128380936470202
Ntmt1	0.12820944507417
Tctn3	0.128132300958834
1110051M20Rik	0.128109620001366
Apex1	0.127993705743509
Acot8	0.127979868748143
1110007C09Rik	0.127972856696305
Mrps34	0.12794556634683
Mir5109	0.127855032835618
Anapc16	0.127797257217549
Dhx16	0.127641381013284
Rsrc1	0.127571158698489
Nhp2l1	0.127509047993706
Slc35b2	0.127465714276725
Aggf1	0.127312367062663
Surf2	0.127168082072232
Cmc2	0.127143944155884
Ppig	0.127082038414936
Zfp213	0.127047243861318
Galntl6	0.127001833371201
Wdr61	0.126984376974131
Itgam	0.126763949813762
Zfp511	0.126732392677037
Ccz1	0.126489668275553
Zfp428	0.126432253457168
Rapgef4	0.126230207885155
Dcakd	0.126179431320695
Ube2k	0.12601730920535
Cbx5	0.12594197630539
Rpl37a	0.125825532377075
Slc39a14	0.125815075781893
Slc25a25	0.125701165862406
Stk16	0.125652242328875
Kat6b	0.12561720759906
H2afx	0.125606023654743
Timm23	0.125557828481511
Slc25a10	0.125476040477086
Lig4	0.125418426339876
Onecut3	0.125410117026833
Brpf1	0.125305167508646
Prpf38b	0.12525904840149
2310061I04Rik	0.125058725938684
Hist1h2ak	0.125006946690177
Yipf6	0.12491832184552
Gm5766	0.124898595469203
Kcnk6	0.124837800866383
Ncl	0.124604444696369
Scd1	0.124573042346622
Hnrnph3	0.124557914594255
Dnajc2	0.124472265102066
Rpl29	0.124468922108576
Socs1	0.124443549699743
Pih1d2	0.124344756954129
Jrk	0.12412617498809
Poc1a	0.124123167679022
Prdx1	0.12383320220299
Srsf4	0.123500399283303
Fam212a	0.123437994896455
Pola1	0.123421507619055
Sdhd	0.123405192761605
4921524J17Rik	0.123360225676434
Tuba1c	0.123354838709677
4-Mar	0.123334187347872
Rpl13	0.123323367427223
Syne3	0.123292184488153
Cdcp2	0.123261515795622
Itprip	0.123227759305291
Gm11974	0.123196078411035
Pdap1	0.123046420141621
Trmt11	0.12303698171793
Pla2g12a	0.12295563110244
Stoml2	0.122952199767579
Cep152	0.122925228488127
Itpripl1	0.122925073339784
Trp53rk	0.122784171807728
Wdr12	0.122606015115833
1500011B03Rik	0.122503199634169
Rbak	0.122472032779641
3010026O09Rik	0.122471527980735
Exosc6	0.122467089451009
Copb2	0.122411470727654
Mrpl38	0.122358354293614
Hn1	0.122341463414634
Ddc	0.122320866654327
Azi2	0.122316912089585
Txn1	0.122278520849725
A730008H23Rik	0.122259399433987
Gm5779	0.122139324075519
Stx18	0.122040947636179
Gal3st3	0.122005616786219
Calu	0.121971505434526
Clspn	0.121652388689183
Stx6	0.121394859342216
Gtf2a2	0.121337918086681
Odf2l	0.121213564753245
A630020A06	0.121101280370062
Tex30	0.121008033111795
5730408K05Rik	0.120966376599477
Cope	0.120944328787449
Klf16	0.120909676123902
Mcin	0.120890204425883
Raly	0.120881195908733
Traf3ip1	0.120857385029965
Kif4	0.120849370381025
Rce1	0.12080402658306
Gcsh	0.120786972127564
6030458C11Rik	0.120735864516372
Mrps22	0.120592442490714
Cbx6	0.120340748382639
Ube2v1	0.120296019348724
BC068281	0.120294444634835
Zbtb24	0.120288797614614
Rbm48	0.120258405832599
Slc43a3	0.120174541838569
Icmt	0.120105458439256
Hnrnpa0	0.1200959337247
Nr1h2	0.120018341751078
Snrpd1	0.119962234461054
Haus3	0.119935788607498
Gon4l	0.119928870662169
6030440G07Rik	0.119900480026774
Cntn2	0.119622529189271
Ppp1r2-ps3	0.119594768572931
Dalrd3	0.119519439285435
Rph3a	0.119419356171979
Atp8a1	0.119402687254863
Pip4k2b	0.119362012609686
Slc25a53	0.119265849655505
Zfp820	0.119204572127371
Eif3l	0.11913768686074
Gabbr1	0.119017302778576
Hyls1	0.118854028968845
Ckap2l	0.118786893104083
Dhx8	0.118753340560794
Eif2b3	0.118726621118688
Tacr1	0.118654836893309
Tmem147	0.118609155954759
Cdk10	0.118533309983703
Ccdc47	0.118489751345202
D930028M14Rik	0.118489413206022
Fbxw8	0.118355288038784
Txnl4a	0.118029897718332
Chtf18	0.117959585551812
Actr1b	0.117935911257368
Spata1	0.117803961886575
Hdac2	0.117765857197427
Hnrnpc	0.117690007867821
H2afz	0.117608182533438
Kif22	0.117507392325285
Fkbp1a	0.117469708890637
Scap	0.117447532803214
Ccdc14	0.117430425857297
3200001D21Rik	0.1174073604896
Ttll4	0.117405855370386
Bag5	0.117302467899549
Ngdn	0.117240337499676
Dda1	0.117238666240577
Znhit6	0.11715406115186
Exosc1	0.1171524019796
Prelid1	0.117142407553108
Ppp1r8	0.116918179470877
Hist1h1b	0.116905503123217
1810043H04Rik	0.116811988611052
C230052I12Rik	0.116668621299895
Zw10	0.116634688007102
Cdca5	0.11651961046149
Smarcc1	0.116466508052712
Psmc1	0.116437450826121
Mettl1	0.116435247505341
Nusap1	0.116298269125461
Ppme1	0.116281347503417
Was	0.116180483219811
Gdf11	0.116132570344862
Kbtbd7	0.116087979504171
Ehmt1	0.116047971353808
Nfyc	0.116047894643673
Ptplad1	0.11600274567225
Dusp22	0.115970226538552
Anapc15	0.115905903758552
H2afy	0.115852267273577
Hspbp1	0.115811669976158
Wipi1	0.115802800532175
Edem2	0.115709255807496
Mcee	0.115616935742341
Ppil3	0.115296658409047
Grpel1	0.115273376155964
Blm	0.115143433017303
Rfc5	0.115115656963021
Map3k6	0.115108413589333
Fem1a	0.115006415173934
Ddx20	0.114931677656847
Csnk1e	0.114855319746421
Rpl41	0.114851298190401
Dazap1	0.114836876512199
Kif20b	0.114776088813195
Mrps28	0.114628032459674
Snrnp40	0.114391817466562
Aarsd1	0.114338767602419
Angel2	0.114256680935903
Tpm3	0.114221872541306
Mki67	0.114209998940427
2310022A10Rik	0.11412957735999
Tmem55b	0.114115029260586
Klk1b22	0.114094076494203
Pfdn1	0.114045633359559
Slc17a8	0.114039472450844
Mad2l1	0.113986441419337
Fbxl6	0.113907177790985
Hmgb1-rs17	0.113904808731973
Pigx	0.113880978218451
Hsdl2	0.113861702198274
4930577N17Rik	0.113802671266495
Ube2v2	0.113709248495444
Gpam	0.113493403353475
L1cam	0.113436973627938
Atxn1	0.113427969439316
Ltbp2	0.113336896640486
Brix1	0.113293647983851
Fbxo48	0.113253671536137
Stard5	0.113142946591075
Clp1	0.113043114345879
Wdr43	0.113039263821366
Utp15	0.113015726118785
Cct7	0.11286231313926
Rbm8a	0.112849724626279
Ndufs7	0.11273013375295
Mtch2	0.112686073957514
Hist1h3e	0.112670716786124
Srpr	0.112648308418568
Ap1s1	0.112626632971865
Tmem256	0.11239677846619
Dgcr6	0.112358368792036
1810037I17Rik	0.112302477742422
Impdh2	0.112169944925256
Il1f9	0.112142395617959
Eif5a	0.112100708103855
Fam114a2	0.11198863185365
Haus5	0.1119336446075
Tmem237	0.111925907346719
Mcm4	0.111902858908303
Pcgf1	0.111744342065035
Commd5	0.111669464447878
Nsmce1	0.111512580613185
Ggct	0.111497062875456
Pdp1	0.11142262552807
Scaf1	0.111323309645724
Zc3hc1	0.11118386046132
Ndrg1	0.111174465187066
Lsm2	0.111172480208604
Ddx49	0.111165872246823
Taf5l	0.111131091040985
Hbegf	0.111099069592405
Fam122b	0.111069867949302
Camk2g	0.111051340659309
C1qtnf6	0.111051322658353
Gm6548	0.111044302005826
Setd1a	0.111031118996227
Itgb1bp1	0.110973853960428
Gga1	0.110961838376707
Cox19	0.110831951335883
Ofd1	0.110796632200768
Rab5c	0.110779088558892
Nfkbid	0.110656843871998
Wdr76	0.110655131162858
Uqcc	0.110512048921335
Xkrx	0.110477240851962
Edf1	0.110429756773948
Rnf219	0.110303388707433
Naa60	0.110300873133515
Arhgdia	0.110243902439024
1700008J07Rik	0.110096277296774
Tmem161b	0.110018572611115
Hyal3	0.109982003056377
Polr3a	0.109913432800362
Ciapin1	0.109910652748468
Armcx4	0.109699628414549
Eif3g	0.10968371361133
Zfp830	0.109665310144435
Gtpbp1	0.109597251189992
Pura	0.109590876280058
Bola2	0.109350290087138
Ldlrad3	0.109316294685545
Fignl1	0.10929314571973
Eed	0.109279831737285
1110038F14Rik	0.109151610811415
Zfp131	0.109127777867439
Cyb5r1	0.109111306847724
Fbxl19	0.10909453172047
Clcn2	0.109053348800598
Smarcd2	0.109039478181321
Dolpp1	0.108970288743429
Atp5f1	0.108893955773472
Gna11	0.108867499682607
Gpc6	0.108687571271263
Glis2	0.108642819997135
Atp6v0c-ps2	0.108621693509806
Ndufs3	0.108620155185272
Enkd1	0.108547115405272
D330045A20Rik	0.1085065402771
Snora68	0.10843046106722
Lgmn	0.108428051624709
Cebpg	0.108325743667316
Ttc26	0.108322746065291
Drg1	0.108236034618411
Tmem203	0.108208384230678
Uck1	0.108179432760036
Rbm19	0.108158606996189
3110062M04Rik	0.108141096736209
Eif4a1	0.108135326514555
Nadk	0.108129489194804
Magohb	0.10798608713622
Trmt6	0.107932432837
Tmem179b	0.107846452630095
Icam2	0.107802121506359
AY074887	0.107750442798374
Mast4	0.107704007292289
Nedd8	0.107694728560189
Cerkl	0.107637795421696
Unc13c	0.107627051553496
Rad54b	0.107476337148863
Gm5506	0.10743666404406
Nab2	0.107406918400525
Yars2	0.107332329443063
Atn1	0.107306256361711
Spata5	0.107300631371157
2210404J11Rik	0.107279438819731
Nbn	0.10725291246029
Taf12	0.107238622826447
Ptger4	0.107178650048657
Unk	0.107092908633771
Ddx31	0.107041471117616
BC026590	0.106940611429285
Cep78	0.106911674787592
Nufip1	0.106836166657002
Agphd1	0.106627806334128
Kif5b	0.106580812873166
1700034P13Rik	0.106557505542202
Mrps11	0.106532777640992
Fam120a	0.106505449270234
Cspg5	0.106505104735284
Arpp19	0.106435877261998
Rrp7a	0.106395132014502
Zfp763	0.106386345986504
Fbxl15	0.106300094352724
Higd2a	0.106266601208092
Leprot	0.106226077105618
Trub2	0.106103277716686
Dnajc18	0.106091870636289
Hdac8	0.10603973925972
Nf1	0.106019861576226
Gm6307	0.105909723727966
Wnk1	0.105744762131476
Cd200r4	0.105636844790441
Ccdc53	0.10557760102932
Dnajc19	0.105504493319554
Zfp91	0.105490076309269
Atat1	0.105441331127069
Pom121	0.105434123884833
Trim52	0.105332193645265
Fam173a	0.105311473187295
Lrrc40	0.105268637173939
Cdr2	0.105234943979404
Pi4k2b	0.105065956117521
Prpf31	0.105063894671876
Slc25a20	0.104955503666177
H3f3b	0.104903390878794
Babam1	0.104819902765185
Nup133	0.10478544870167
Timmdc1	0.104770995618061
Hars	0.104767899291896
Appl2	0.104741649158384
Macrod1	0.104713411084906
4930579G24Rik	0.104641210146397
Ube2t	0.104532816495699
Sumo2	0.104503540519276
Eif4e	0.104497246262785
Rps3	0.104415420928403
Fam46d	0.104355910848896
Ggh	0.104325568063145
Rpl36	0.104289699905243
Twistnb	0.104286716874527
Uck2	0.104176403110126
Psmc4	0.104169944925256
2210015D19Rik	0.103980485620992
Clec4d	0.103896077869295
Tm6sf1	0.10389040502295
Zfp385c	0.103874614414944
Igsf8	0.103862795473006
Raph1	0.10386136100072
Gm10548	0.103814439530233
Gk5	0.103786648019788
Lzic	0.103745909253292
Ms4a6c	0.103710591906679
Kbtbd3	0.103698535487971
Cenpo	0.103697045547292
Ddrgk1	0.103561580119579
Gabpb2	0.103557254442137
Gm15545	0.103544210328066
Zfp947	0.10353335402643
Rbm10	0.103528582400681
Rfk	0.103512520889642
Abhd12	0.10346380880311
Itpk1	0.103458303507219
Mtbp	0.103455279558981
Cyc1	0.103433516915814
Pgap2	0.103386821906958
4930481A15Rik	0.103380820897364
Trmu	0.103289165625857
Hspd1	0.10320692368214
Snhg6	0.103166735442757
Zfp839	0.103145549609287
Tbca	0.103143981117231
5530601H04Rik	0.103126644460846
Bcl7a	0.103109190029386
Apba3	0.103095749407325
Mettl4	0.103039383645208
Tmed4	0.103033989988903
Pdzd11	0.102979346315242
Efha2	0.102906124179918
Gfm1	0.102882394442105
Cspg4	0.102881045958527
Gusb	0.102867033831629
5031439G07Rik	0.102695921382006
Prmt1	0.102638262521609
Dis3	0.102541830945343
Tmem109	0.102521495023243
Tuba4a	0.102508261211644
Eea1	0.102407771171657
Blvrb	0.102392651902292
Actr6	0.10234225147354
Bms1	0.102281400946239
Snhg4	0.102256722937314
Kbtbd4	0.102175902107566
Ldlrad2	0.102140274181698
Ict1	0.102078434506367
Oraov1	0.10207421294802
Filip1l	0.101963802947161
Ints8	0.10194454641602
Bbs12	0.101907979101146
Zfyve27	0.101821154354797
Rprd1b	0.10176837302507
1110004F10Rik	0.10175295043273
Mtx3	0.101729036154125
Cenpi	0.101708854872082
Odf2	0.101535264604224
Usp28	0.101526448722826
Dancr	0.10152327096698
Bop1	0.101413220162549
Ino80d	0.101356425724393
Stil	0.101355068954579
Srprb	0.101320241086361
Dock6	0.101302923609494
Zrsr2	0.101269758454736
Stxbp6	0.101155860772481
Chmp3	0.101149790531303
Rnf135	0.101135516883617
Mir17hg	0.101119561031214
Qrsl1	0.101053151645192
Alox12	0.101034649157578
Lingo2	0.101003456268847
Gtf3c3	0.100949546921841
Bloc1s1	0.100844291694368
Pkd2l2	0.100820648902545
Zfp692	0.100781683106442
Tor1aip2	0.100763190621297
Pced1a	0.100645970314933
Socs3	0.10064195088265
Dnaja3	0.100633527440082
Myl12a	0.100456333595594
Wbscr22	0.100368214004721
Med29	0.100299354980636
Fcgr1	0.100240978260509
Tcof1	0.100207868147832
Tcp1	0.100179386309992
Mrpl28	0.100154209284028
Dhx37	0.100113867215222
Naa15	0.100048938706295
Fam219b	0.100019223740827
Polr2g	0.099981274022732
Ndufb4	0.0998900076948643
Ppil1	0.099808025177026
Mlh1	0.0998030073543282
Lypla2	0.0997898779983292
Rad23a	0.0997796941389233
Fam50a	0.0996601643046492
Ccdc157	0.0996478670114763
Mutyh	0.0995673554974075
Rpl4	0.0994744295830055
Gm2381	0.0993098726425578
0610009O20Rik	0.0992304026466844
Phf7	0.0991880004058751
Trub1	0.0991644468136108
Nfic	0.0991252317121138
Nup54	0.099050266707003
Zbtb32	0.0990144974873534
Ppm1h	0.0989943087229749
Zfp317	0.0989474289129882
Mcm3	0.0989142407553108
Zfp457	0.0989060756438198
Arl16	0.0988994358102115
Mllt11	0.0988719549600663
G6pc3	0.0988360389866862
Elovl5	0.098807393874857
Zfp276	0.0987713131313696
Atrx	0.0986248601493906
Aagab	0.0985760829326258
Isca1	0.0983393994958107
Crot	0.0983343550108927
Nt5c3	0.0983132939628188
Trappc2l	0.0983111685388407
4930422G04Rik	0.0983108559841298
Nkap	0.0982789097455134
Sema3e	0.0982522402572532
Tyw1	0.098191669703527
Nlk	0.0981767949394846
Rps5	0.0981274586939418
Rbbp9	0.0981198371453952
Fbxo38	0.098104763541234
Rps19	0.0980771046420142
Impad1	0.0980704205001535
Ppm1m	0.0980666695351994
Tex9	0.0980356488703657
Timm21	0.0979504195886403
Bsg	0.0979323367427223
Pqlc2	0.0977473872920031
Nuf2	0.0976943164048458
Pced1b	0.0976676076815595
Smyd4	0.0975943810161622
Nudt12	0.0975649786768863
Cct6a	0.0974791502753737
Znf41-ps	0.0974230059585035
Vps45	0.0973669334278714
Tagln2	0.0973658536585366
Clcc1	0.0973085898756777
4833427F10Rik	0.0972961143885763
Lrfn4	0.097198199617658
1110020A21Rik	0.097173908964903
Gatad1	0.097138532092309
Slc26a10	0.097094635965825
Tmem222	0.0970007802644429
Yae1d1	0.0969416264028045
Ache	0.0969058603507687
Taf1a	0.0967964251686979
Cox5a	0.0967616050354052
Ikbkap	0.0967303793806879
Kcnj15	0.0966789398587168
Aimp2	0.0966420141620771
Lrrc8e	0.0964686189182218
Gm9958	0.0964023498258805
Gp9	0.0963916611720197
Taf6l	0.0963894882279864
Rcl1	0.0963303330243554
Tcerg1	0.0963021243115657
Bub1b	0.0962977012786657
Ctcf	0.0962512315596508
Slc9a1	0.0962072863044485
Hspa4	0.0962015675871649
Zfand2b	0.0961747061030593
Acp1	0.0961324819280353
Itgb3bp	0.0960920086723903
Commd7	0.0960440597954367
Nop2	0.0959976081666862
Mum1	0.0959663192196567
Acap2	0.095965939472628
Gm7616	0.0958947238446734
5830418K08Rik	0.09588652585399
Sys1	0.0958523866326907
A930001A20Rik	0.0958204824159611
Rab3ip	0.095801124808408
Anp32a	0.0957741603032028
Gpatch3	0.0957621763909565
Wdr34	0.0957608182533438
9130011E15Rik	0.0956565457006146
Cep128	0.0956441245072301
Uba52	0.0956412273800157
Atp5g3	0.0954398111723053
Ddx47	0.0953445080734963
Zbtb49	0.0953255156473177
Psmb1	0.0951880409126672
Rcor3	0.0951862289632121
4930478L05Rik	0.09518038015845
Zfr	0.0950597565706572
Rdx	0.09504716795863
Gmpr2	0.0949802699098617
Mst1r	0.0949672191486937
Znhit3	0.0949496224196294
Gm16039	0.0949416548296198
Gm9846	0.094888293998094
Aimp1	0.0948292682926829
Nfkb2	0.094782296278159
Rundc1	0.094687111118742
Cx3cl1	0.0946852154728941
Bbs2	0.0946356764091482
Slc2a4rg-ps	0.0946076661664614
Polr1c	0.0944628380247975
Ocel1	0.0943817073232147
Zcchc2	0.094214624789477
Utp20	0.0942123073430213
C330027C09Rik	0.0941895996187786
9630033F20Rik	0.0941164958914886
Hspa1l	0.0939500120377083
Dexi	0.0939035533299928
Psmd7	0.0938725413060582
Ado	0.0938486967264752
Ccdc124	0.0938443648220907
Hist1h1d	0.0937640633669491
Pank2	0.0937471205781625
Acad8	0.0937307226960736
Rad21	0.0934488314436805
4930432J09Rik	0.0933480527587597
Cct5	0.0932808811959087
Zfp69	0.0932462212825002
Dnajc30	0.093230252631667
Ugp2	0.09321414533831
B4galt7	0.0931897487382651
Ifnar2	0.0931663812873079
Gm9833	0.0931498180757954
Tmem14c	0.0931361132966168
Mdm1	0.093130909723955
Trmt10c	0.0931162123321925
Ube2l6	0.0931002246733952
Wfdc12	0.0930502377603539
Gm14326	0.0930497477167676
Numa1	0.0930479500559764
Ptcd2	0.0930010808143694
Cstf1	0.0929841658347832
1810032O08Rik	0.0929622421727456
Brwd3	0.0928466119819525
2410004N09Rik	0.0928192123769342
Tsta3	0.0926722952315599
Slc46a1	0.0925310307097327
Oma1	0.0925148468622442
Glrx2	0.0925137097881489
Pop4	0.0923858960447662
Ficd	0.0923687860382652
Pfdn4	0.092307804357156
Fam185a	0.0922409706586213
Tbc1d10a	0.0922315324592734
Psg23	0.0922245175484342
4930526I15Rik	0.0922086682206837
Msi1	0.0921944859854728
Dtx2	0.0920968690167474
9530080O11Rik	0.0920686134794196
Saa3	0.0920274604745777
Nup188	0.0919995698511815
Vps16	0.0919677196580165
Coro1c	0.0919472648550306
Ndufa9	0.0919213217938631
Mccc2	0.0918857264194529
Ankrd39	0.0918750535483599
Yaf2	0.091857454261513
Alkbh4	0.0918205456488996
Spin1	0.091765872374481
Lrwd1	0.0915402530824098
Mrps9	0.0915168891640455
Aco1	0.091489321753116
Psma7	0.0914807238394965
Trmt10a	0.0914219383481271
Rexo4	0.0914101933110594
Ccdc15	0.0913357659457733
Emc4	0.0912418292430301
Foxk1	0.0912337894280234
Ppat	0.0912013469843097
Acadvl	0.0911841127212024
A230056P14Rik	0.0910964650956594
Sh3glb1	0.0910654462085254
Glmn	0.0910636526408745
Acat1	0.0910275373721479
Smarce1	0.0909897718332022
Tuba8	0.0909147212607451
Llph	0.090882769472856
D030040B21Rik	0.0908632884030947
Btbd2	0.0908624083570366
Zfp101	0.0908587885376039
Nudt5	0.0908388526182912
Ssr4	0.0907883556254917
Fxr2	0.0907495365662267
Hnrnpr	0.0907035258907903
Alkbh1	0.0906941696737439
Nudcd1	0.0905616742713089
Letm1	0.0905560381200511
Stx4a	0.0905203580097724
Rufy1	0.0904923395369112
Kpna6	0.0903477950239426
Sf3b4	0.0903477576711251
Rpl10a	0.0901841070023603
Srcin1	0.0901711059694055
Rcc1	0.0900348565015872
Med20	0.0899816422490901
Ptpn4	0.0899721441702535
Arfgap2	0.0899218366716251
Farsa	0.0899071597167585
9830107B12Rik	0.0898909077275774
Slc25a39	0.0898756884343037
Sart1	0.0898750974206975
9130221H12Rik	0.0898423061238083
Maml2	0.0897913016024556
Vcpip1	0.0897861774365107
Rhbdd2	0.0897109449835312
Ecd	0.0896473587421571
Uqcrq	0.0896365066876475
Wdr89	0.0896107646860747
Gm14057	0.0896014466245448
Med23	0.0894938986208837
Tsen54	0.089484885123369
Rnpc3	0.0894740622611504
Rnaseh2a	0.0894714399698043
Mrps21	0.0893721479150276
Smurf2	0.0893282881180559
Isg20	0.0893121900363004
Amz2	0.0892757733531211
Hcfc1r1	0.0891552013549673
Mttp	0.0891296700234685
Tbcd	0.089039412428258
Clpp	0.0890391127577843
Zbtb18	0.0889972625262588
Tsfm	0.0889944925255704
Brms1	0.0889206989767521
Tmem248	0.0888506345042226
Gm6607	0.0887383040735295
Galnt1	0.0886893370463269
Rtca	0.0886673307118812
Usp21	0.0886019738166797
Avil	0.0885853531919548
1190005I06Rik	0.0885716875816616
Drg2	0.0885455554404761
Trak2	0.0884978194234081
C2cd2l	0.0884855242893752
2510002D24Rik	0.088482457122304
Vbp1	0.0884407371216471
Mxra7	0.0884118943716594
Gip	0.0884053648717626
Krt10	0.0883755949804063
Actb	0.0882769472856019
Adck1	0.0881409887305215
Gm15800	0.0880854534161817
Hn1l	0.0879321468582015
3230401D17Rik	0.0878548753923237
Nup37	0.0878412718479529
Gm5803	0.0878168029444187
Cacnb1	0.0877231136422445
Mrpl27	0.0877167584579072
G730013B05Rik	0.0877049912025109
Snrpd3	0.0876475216365067
Zc3h15	0.0876413652894323
Unc93b1	0.0876172088997276
9930012K11Rik	0.0875747052525928
Denr	0.0875689812258853
Med10	0.0875168469360514
Bud13	0.0875079163170036
Mei4	0.0874651834148474
Pitpnb	0.0874556844307683
Impdh1	0.0874406247678507
Trafd1	0.087393041520233
Rpl22l1	0.0873894571203777
Gins4	0.0873685677182101
Pgm2l1	0.0873484578410149
Anapc5	0.0873391030684501
Hist1h2ai	0.0872771436901594
Tbcb	0.0872731507053019
Stra13	0.0872262182207275
Atp2b4	0.0871904517482299
Ppp2r1a	0.0871691581431943
Nop16	0.0871130581484331
Cdkal1	0.0870913130953568
Slc9b1	0.0869439561417575
Fam35a	0.0869261350060052
B3gat3	0.0868479691114236
Creld2	0.0867699746733737
Emp2	0.0867416140535649
Klhl41	0.086730493669852
Tango6	0.0867168153937356
Hilpda	0.0867027656658358
Tubg1	0.0866598688285858
Cmss1	0.0866204973525496
Smndc1	0.0865866535794952
Cask	0.0865827212580713
Ptpn14	0.0865803725831497
Lcorl	0.086510317667866
Ankmy2	0.0864556232866575
Chchd3	0.0863760818253344
Gm11602	0.0863139416966718
Pelp1	0.0862827870912962
Abhd16a	0.0862570027110969
Psmb7	0.0862124311565696
Pcolce	0.0862021987508755
Mrpl32	0.086061504424189
Rragc	0.0860566565077227
Ammecr1l	0.0859824659968877
Depdc5	0.0858833816736808
B230216N24Rik	0.0858731158813119
2700099C18Rik	0.0858453599127144
Cplx2	0.0858305175666189
Slc35b4	0.0857456537893366
Phc1	0.0856861257730227
Hsf1	0.0856525888075908
Dusp4	0.0856131040623719
Ppp5c	0.0855892997639654
Mrps18a	0.0854855790490107
Lbr	0.0854635491166268
Mtcp1	0.0854442726012318
6430571L13Rik	0.0854101496667489
Msrb2	0.0853489479568389
Nudt4	0.0853338190859334
Gle1	0.0851908351158265
1700027J07Rik	0.0851191063110449
Sephs1	0.0850436336622447
St6galnac4	0.0850403165265497
Ptges2	0.0850268666296624
Rabepk	0.0849837905730684
Iqgap2	0.0848722350262302
Dusp2	0.0848288784403843
Lepr	0.0848276947285602
Atp5d	0.0848276947285602
2810410L24Rik	0.0848254308447948
Sbk1	0.0847433617814556
Tchp	0.0847101233486493
Jhdm1d	0.0846907758791847
Zwilch	0.0846755304343309
Abcf1	0.0846515887516213
Nans	0.0846453440994926
Psmd9	0.0846343190443937
Birc2	0.0846083234187832
Tlcd1	0.0846041099369069
Upp1	0.0845326204811729
C130036L24Rik	0.0844272277514485
Adat2	0.0844153139709178
Pprc1	0.0843874301358201
Gm20257	0.0843217207433786
A630072M18Rik	0.0843209327765958
Ccdc32	0.0842566890461975
Ppp4c	0.0842108575924469
Cep120	0.084180498797431
Tapt1	0.0841771450510045
Dohh	0.0840945461756292
Mrpl3	0.0840097057744704
Tsg101	0.0839446726252258
Ncapd2	0.0838582569460623
BC037704	0.0838169190507787
Rbm12	0.08367065423772
Ccdc115	0.0835940204563336
BC055324	0.0835436765711251
Serpinb9d	0.0835342006255008
Oas1b	0.0834694038971991
Tcea2	0.0833586022827364
Arid3b	0.0832874576896483
Ppp1r12c	0.0832850962792784
Rps26	0.0832730133752951
Gm5088	0.083271264598827
Gm8709	0.0832616574225807
Klhl23	0.0832209954439137
Aurka	0.0831923869388665
Slc35e3	0.0831879234940512
Rsrc2	0.0831812173887125
Thg1l	0.0831533862011148
Rps25	0.0830841856805665
Rab8a	0.083014948859166
Qdpr	0.0829907910135043
Chek1	0.0829803039122219
Armc1	0.0829363276966164
Tmem57	0.0828580276445316
Hibch	0.0828464134219621
Stard7	0.0828455367764145
Ndufaf2	0.0828445300857857
Fbxw5	0.0828193496607428
Glb1	0.0827651825871822
Rbx1	0.0827191188040913
Ndufaf4	0.082654148698316
Gatsl2	0.0826484088756171
Ndufb7	0.0826372934697089
Mak16	0.0825807751075375
Ubc	0.0825302911093627
Map3k4	0.0824972804340782
Mycn	0.0824677968095541
Arsa	0.0824631988201403
1190002F15Rik	0.0824481270609931
Sec11a	0.0824139770480596
Dopey1	0.0823776447584765
Meis2	0.0822634496020996
Lmf1	0.0822380663584556
Ppp2r5a	0.0822316160527083
Rn4.5s	0.0821909281704786
4930515G01Rik	0.0821465911237851
Brd7	0.0821079832987976
Fbrsl1	0.0820967591834069
Tmco1	0.0820019606710664
C330006A16Rik	0.0817560975609756
Cela3b	0.081708054426238
Gm15421	0.081653436016655
Fam92a	0.0816317441225083
Cmas	0.0815921058906326
Erp29	0.0815672698662471
Rbm26	0.0815542292165404
Foxk2	0.081497327993995
6330549D23Rik	0.081490645397494
Cnih	0.0814383657567739
Slc25a17	0.0814247629118228
Gm6225	0.0813688041156538
Mettl10	0.0813286675701639
Slc50a1	0.0812231581583504
Gm11346	0.0810931202473068
Shank3	0.0810614594598396
Atp5g1	0.0809378442171519
Gm5595	0.0809008052333028
Ythdf2	0.0808308418568057
Gm11944	0.080824994008108
Zfp951	0.0807674240951796
Rrn3	0.0807630029909075
Ift57	0.0807429450428409
2310057M21Rik	0.0807322154675444
Ddx19a	0.0806370258758925
Arf2	0.0805701782063717
Rad18	0.0805168475135159
Gapdh	0.0805098347757671
Noc2l	0.0803443558107553
Apip	0.0803129455648153
Uxs1	0.0802875280648344
Eml3	0.080285863018456
Gm9199	0.0801653388815205
Atpbd4	0.0801645446998377
Nck2	0.0801642020673075
Zfp142	0.0801315407447106
Tnfrsf18	0.0801283859920998
Cherp	0.080096934640285
Trmt1	0.0800508579141454
Cotl1	0.0800464519163388
Tsr2	0.0800392161082758
Apol7b	0.0800112589003644
Apol7e	0.0800112589003644
Gfra2	0.0800004489459466
Spata7	0.0799158347250633
2310036O22Rik	0.0798096871749761
Zbtb14	0.0797608980321459
Fam219a	0.0797218698783656
Mbd2	0.0797112338299957
Trappc13	0.0796833939263709
Zfp345	0.0795520837322742
Ptpn9	0.0795457399844339
Sipa1l3	0.0795082240033342
Asph	0.0794801694423254
Rpl19	0.0794586939417781
Ifi203	0.0794586770929006
Psmb5	0.0794146341463415
Apeh	0.0792998995790508
Srsf9	0.0792960338341584
Gm13498	0.0792095601141325
Slc25a4	0.0791787241208284
4833417C18Rik	0.079157692304105
Acot2	0.0791331830440375
Lsm5	0.0791286190187527
Taf5	0.079080315337558
Usf2	0.0790428952115226
Hs3st3b1	0.0789283319068974
St13	0.0789110936270653
Gm15787	0.0787885505723304
Ssna1	0.0786489988530247
Tfam	0.0786142828929959
Atp5l	0.0785900865460268
Smc3	0.0785655276619727
Ldlrap1	0.0783972272347321
Prkrip1	0.0783755683065604
Rnf20	0.0783466628866208
Utp6	0.0782814428635765
Kctd6	0.0782496972467776
Dhps	0.0781814519697751
Sirt6	0.078165949054505
Erh	0.0781557828481511
C2cd2	0.0781383740562354
Shox2	0.0780977219908663
Tma16	0.078061159314238
Zfp706	0.0780457561696579
Ttc37	0.0780427121083593
Pfas	0.0780207018751366
Ppil4	0.0780111377044832
Hdgfrp2	0.0779208926929177
Mphosph6	0.077892767860904
Mapk9	0.0778691812656354
Kctd20	0.0776391968288466
8-Sep	0.0776149181962906
Ncoa3	0.0776142998419473
Ndc80	0.0775895523140104
Jmjd8	0.0775568611703708
Wdr46	0.077470156935163
Naa38	0.0774699526988973
Med31	0.077422236262376
4930539J05Rik	0.0774073565242106
Tatdn3	0.0773877137830464
Atp5o	0.0773501180173092
Tymp	0.0772715313240426
Lrr1	0.0771813216158772
Lrrc61	0.0771772766743033
Them4	0.0770874807002181
Batf	0.0770749832162227
Elac2	0.0770686954250699
4930455C13Rik	0.0770555500310329
Dis3l	0.07701989142145
Zfp85-rs1	0.0769044595520502
Nat10	0.0768856900687842
Mepce	0.0767705523249709
Gsto1	0.0767143981117231
Gmds	0.0766840144196018
Crip2	0.0766111256611538
Taf4a	0.0766072474880962
Cldn25	0.0765320949040689
Mrps17	0.076440718238833
Mapk3	0.0764392664721577
Nup35	0.0763914564351012
Gm7694	0.0763054250439898
Gm17801	0.076290487212294
Smg5	0.0762844419361469
Acat3	0.0762250504513328
Igbp1	0.076205042991552
Atad2b	0.0761866546118308
Orc6	0.0761421000304621
Ssh1	0.0761264831736189
Rnf19b	0.0760718969735659
Ntf5	0.0760546414620636
Dclre1c	0.0759087332808812
Gm6756	0.0758988186854267
Mospd2	0.0758884709779992
Ttc33	0.075838235387115
Rtf1	0.0757559347576861
Gls2	0.0757335305419865
Sec61g	0.0756507878062114
Ticrr	0.0755072258418354
Poln	0.0755015484178691
Gemin7	0.0754939691842385
2410002F23Rik	0.0754830994268211
Wasf2	0.0754651069475473
Efhd2	0.0754501547526615
Dscc1	0.0753843912789929
Akap11	0.0753590297655305
Cks1b	0.0753422501966955
Skiv2l2	0.075327775046634
Rfng	0.075263896064902
Rccd1	0.0751643065825145
Psmd1	0.0751597167584579
Fam104a	0.0750972468763696
Pou2f1	0.0750540122381624
Hells	0.0750254933033273
Fkbpl	0.075024707676944
Tmem189	0.0749601085143855
Snhg5	0.0749461776475904
Ddx46	0.0749398894736448
Scn2b	0.0749065213145627
Snora78	0.0747502191267259
Ncbp2	0.0747417367587001
Cebpz	0.0746468523161464
Naca	0.0745524383202155
Zfp455	0.0745178576401773
Tmem238	0.0745101558165933
Lmnb2	0.0744909686562724
Ddx21	0.0744736428009441
Snrnp25	0.0744345813199489
Tnfrsf13b	0.074423631096173
H2-DMb2	0.07440338752074
Chmp7	0.0743805663313746
Map4k5	0.0743086374281515
Nop9	0.0742242085090956
Tradd	0.0741982274202618
Hsp90aa1	0.0741211644374508
Rwdd2b	0.0741017359122139
Ptpn18	0.0740645161290323
Tfip11	0.0740549341955154
Mtor	0.0740394679376722
Arid1a	0.0739640407998653
Nfkbib	0.0739467232654686
Lrrc8a	0.0738378808706309
4930429B21Rik	0.0737159165050115
Haus6	0.0736962346393441
Rmi1	0.0736409699228621
Cfl1	0.0736365066876475
Adamts10	0.0735917954458986
Sgta	0.0735138843649759
Grap	0.0734751906791809
Dkc1	0.0734666773670105
Sh3bp5l	0.0734517179777706
Gar1	0.073450941701022
Nab1	0.073397572031916
Sirt3	0.0733824434059826
Rfc2	0.0733726097425061
Sfxn2	0.0733688244540596
Myg1	0.0733597827643346
Beta-s	0.0732842503813859
Smarcd1	0.0732637702588155
Gpatch2	0.0732384065027607
Lgr4	0.0732160224894434
Orc2	0.0731929919531302
Ttc38	0.0731858647312497
Gm14204	0.0731824513931791
Hmbox1	0.0731807260355959
Magoh	0.0731014948859166
Mgat4a	0.0730525322304623
Cd97	0.0729785769024629
Phb	0.0729378442171519
Abl1	0.0729335139142185
Wdr83	0.0728604393210852
C1galt1c1	0.0728488329822789
Orc3	0.0728281819035715
Cox7c	0.0727301337529504
Cd2bp2	0.0726860640487065
Pigm	0.072639915895041
Csl	0.0725549871901069
Cdk18	0.0725514416142309
Ndufb3	0.0725163572508934
Pycr1	0.072492120004643
Ttc8	0.0724581579787126
Nelfb	0.0724346653072757
Dusp16	0.0722838131732273
Muc13	0.0721703991856889
Ccnl2	0.0719534263899839
Zc3h18	0.0719380987995987
Nup160	0.0719337456234854
Kcnip3	0.0718951505004746
Znrf3	0.0718827270585927
Atrnl1	0.071869905791076
Ppa1	0.0718144324382202
Il15ra	0.071814167296075
Sumo3	0.0717859952793076
Cers5	0.0717641693832157
Ribc1	0.0717117110126765
Cox20	0.071698154753952
Actn3	0.0716800756603456
Eif6	0.0716726986624705
Slc25a32	0.07163286932132
Zfp7	0.0716281008970511
Uvrag	0.0716215707996975
Pip4k2c	0.0716128273913101
Eif5b	0.0715719905586153
Pkmyt1	0.0715560225357246
9530027J09Rik	0.0715190411819063
2610002J02Rik	0.0714250084015062
Rev3l	0.0714162500489668
Mrps6	0.0713587688838566
Pole	0.0713557692998046
Osbpl1a	0.0713281085120978
Dnph1	0.0712383949645948
[truncated: 9,041 more rows]

## Sheet: CD8_24h_mass
Gene	Spearman coefficient
Cenpf	0.572234406227044
Ngly1	0.52309305261202
Hmgb2	0.513325540619521
Pttg1	0.500442355976569
Arl6ip1	0.49948128996112
Dapl1	0.495345959056863
Klf13	0.494623027469316
Ankmy2	0.493248774668848
Calm1	0.490298071303331
Decr1	0.488526693839848
Grap2	0.486170623323277
Cdc25c	0.481604776482671
Gtpbp10	0.480219388010071
Atg10	0.468630255019069
Ebpl	0.467844169292428
Tmem154	0.467244987462298
1110012L19Rik	0.462533006328314
Ikzf3	0.461136202142642
Arf2	0.457551609800565
Tmsb10	0.457276446522502
Aurkb	0.457085014206513
Sgpl1	0.44931917433249
Pnpla6	0.446050516927708
Plekhj1	0.439284190344208
Ppp1ca	0.438515488018703
Prkd2	0.436914314019269
Ccnb2	0.43450812993031
Vwa9	0.433874275652867
Ccnb1	0.433727333076206
BC030336	0.432132486993232
Coro2a	0.430550618847982
Ddrgk1	0.427715602029457
Egln1	0.424815487482159
Capg	0.419526580768691
Zfp942	0.417800041746625
Rangap1	0.416253890370126
Cenpe	0.414130036810404
Vim	0.411923143492107
Cdk1	0.411866144979391
Trim39	0.404431514115886
Klhl18	0.403974839662492
Tuba1c	0.403741053558424
Traf3ip1	0.403096921846778
Galnt6	0.402400581587946
Nkap	0.401129405554497
Ckap2l	0.399708909278532
Iba57	0.399080622020502
Ccdc77	0.39868801623814
Mical1	0.398501645845541
Gm14295	0.397750343990645
Ftl1	0.392752776154296
Nusap1	0.392504246269457
3110001D03Rik	0.391664620878384
Poglut1	0.389945428710739
Ube2c	0.387705834313572
Hddc3	0.387113189789983
Mad2l1bp	0.386973261515458
Smad7	0.38665768566178
Dus2l	0.385682836466902
Cdca2	0.385163372519767
Glrx	0.383987618448774
2900008C10Rik	0.382043652525666
Qsox2	0.381718011862032
Zscan12	0.381545009516061
Dclre1b	0.38077839703972
Itfg1	0.380127153115844
Plk1	0.379350113599207
Dhrs11	0.3782900876433
Fbxo38	0.377622689675898
Itm2b	0.376091382438318
Tmem62	0.376088044398032
Emp3	0.375326490703071
Traf4	0.374278983112841
Plec	0.374116635427023
Stx8	0.373484869654783
Fam108c	0.373105843378275
Arhgap26	0.372993984085554
Aff3	0.371943862684232
Tmem50a	0.371899984315376
Lxn	0.371513863331932
Atxn7l2	0.371219244883612
Axl	0.371073506314357
Gbp10	0.370486963693549
Appl1	0.368574251542556
Rhno1	0.367571484969774
Lsp1	0.367426924302819
Flot1	0.366751933564447
Ddx39	0.366218585622443
Snrpg	0.365809468147282
Usp11	0.365075894404723
Tubb4b	0.364486528181185
Cnot7	0.364382551987998
Lyrm1	0.364013431859954
Sra1	0.363187119563382
Sell	0.362674509813136
Atpaf1	0.362503874350778
Ube2cbp	0.361424312691613
Ppp1r15a	0.361284189541177
Arl4c	0.360683060560642
Wasf2	0.36063656283422
2700097O09Rik	0.360446549037425
Zcchc7	0.359155230563398
Birc5	0.358888937632373
Rnf14	0.356827300298513
Asns	0.356611405498242
Slc30a4	0.355608307174413
Tbc1d10a	0.354757175344974
Atp5sl	0.352959274971416
Rn4.5s	0.352015663738376
Hgsnat	0.350779416158772
Ralgps2	0.350032918146091
Sgol2	0.349537544419902
Zswim1	0.349373721754105
Cwc27	0.348205994487664
Sft2d1	0.348126432863572
Bcl2	0.347892808302178
Zfp944	0.347715900831789
Bora	0.347059770991996
Pja1	0.346947796225453
Cdca8	0.346601204636695
Gimap6	0.346335342564024
Casc5	0.346141788022094
Zfp933	0.34595995866232
Pih1d1	0.343614915584216
Nek7	0.343335064125984
H2-M3	0.34301583682689
Lrp4	0.343008418840181
Patz1	0.342500655382447
Igfbp4	0.342261924688617
Snrnp70	0.342218328950021
Lrrc8c	0.34178989033044
Myl6	0.34163305920767
Fbxl5	0.341631311240869
A730008H23Rik	0.341458158697661
Kdm3a	0.341435329731279
Scaf1	0.341321140074594
2310022B05Rik	0.34122971614474
Cdc20	0.34084023612089
Mki67	0.340719102542582
Bc1	0.340518624373657
Bfar	0.339589171798455
Smc2	0.339431310235825
Slc25a12	0.33922756295942
Cdkn2d	0.33903246289037
Apaf1	0.338723405602422
Mapk8	0.338376584670557
Gm20337	0.338302194802038
Mrpl51	0.338082087734624
Asb13	0.338001450453761
H1f0	0.337342451930515
Cdca7l	0.337176711095685
Iigp1	0.337113987517372
Atg12	0.33683335298815
Pnkd	0.33670179458952
Tnfaip8	0.336157352755183
Derl2	0.335945552442916
Sp140	0.335863438720072
Lif	0.335501000276114
Prc1	0.3352451475032
Vti1b	0.334311427791327
Rabgap1	0.334231184472399
Anapc2	0.333776827104033
Hilpda	0.333692268615307
Klf2	0.333624937649081
Gopc	0.332927316079577
Stk38	0.332743502759866
Nxt1	0.332690091131933
Efcab2	0.332098406171412
Mrpl19	0.331891274044997
Mrrf	0.331871162639874
Ska3	0.331440792291927
Rit1	0.330999029966273
Lamtor4	0.330819277282229
Gramd4	0.330755132178078
Srp9	0.330410895415048
Txnrd2	0.330191058371563
Nsdhl	0.329976488610659
Zfp260	0.329823977600392
2010016I18Rik	0.329384711244912
Gm5523	0.32928895801742
Ash1l	0.329017740914027
Tgfb1	0.328075002887812
Atf6b	0.328000272160295
Rcbtb1	0.327907511902332
Fcho1	0.326518794717361
Clint1	0.325998129862202
Erlin2	0.325706919854272
Endod1	0.325679883634431
Hist1h1e	0.325302327887382
Paip2b	0.324917236652839
Tacc3	0.324520464451354
Gimap5	0.324397317082238
Tex261	0.324180452149024
Dap	0.324164019069146
Rnpepl1	0.324137357296937
Hmgn2	0.3239625949737
Btbd2	0.323788713271508
Gpr107	0.323704931431285
Crip1	0.323668721169257
Plac8	0.323447855051564
Vezf1	0.322991218230246
Def6	0.322923351015368
Cdca7	0.322879050050493
Prr12	0.322846966320594
Etnk1	0.322725767744515
Mtmr14	0.322637200381798
Mrpl45	0.322623065830258
Diexf	0.321616452422347
Sft2d2	0.321536017293149
Ndfip1	0.321366472367332
Ciz1	0.32120751707115
Mettl21d	0.320881351672238
Hps5	0.320839479077206
Pced1a	0.320356899045736
Zfp398	0.320323279082378
Peli1	0.319629811814323
Dgke	0.319602571655457
Kif22	0.319574811685235
Blvra	0.319377327914574
Clec16a	0.318947656950247
Rad18	0.318430849446963
Hist2h3c2	0.318381402408419
Irgm1	0.318327987876521
Cks1b	0.317785961148349
Sap30bp	0.316910889046415
Tubb5	0.31677381648159
Mecp2	0.316685845398789
Nckap1l	0.316094777096747
Cdca3	0.31592195899455
Ube2l3	0.315448010358219
Shfm1	0.314615935392079
Coq9	0.313110810231462
Gng12	0.313093545995912
Vipas39	0.312752338119068
Ctsa	0.312601641824214
Rptor	0.311961262801713
Trim65	0.311485666666564
Pak2	0.311442537296048
Fam107b	0.311405899542069
Ivd	0.311089164745279
Abcb1b	0.310953115595411
Cpne3	0.310824482518654
Ifngr1	0.310357926536083
Ifi27l2a	0.310156779103462
1700123I01Rik	0.310064744538583
Inpp4b	0.309780942060208
Tmem19	0.309495677029694
Abcb9	0.309178026717453
Zbed3	0.309009643535812
Fam63b	0.3089686093728
Fam132a	0.30887099789251
Osbpl2	0.308701236364318
Akirin2	0.308158208243725
BC021785	0.308071445955413
Hcls1	0.307963004320003
Ing4	0.307775534134789
Ankrd44	0.307163867922322
Gpd2	0.307103976523916
Hipk1	0.306649133772621
Flt3l	0.306153903428935
Tmtc3	0.306075668269338
Inpp1	0.30600059356091
Atp1a2	0.305953301662091
Fam71b	0.305806780022471
Nek1	0.305684030033439
Hdgfrp2	0.305671430980947
Tmem161a	0.305439506415172
Mkrn1	0.304588601858148
Gramd3	0.304523346894099
2310067B10Rik	0.304350667865008
Ddhd2	0.304157377840763
Yif1a	0.304108986049466
Mutyh	0.303326002847449
Gtf2ird1	0.303074304816775
Ppm1h	0.302518031049706
Prkch	0.302477274309125
Zfp646	0.302408780025554
Phactr2	0.302299559979931
Kif15	0.302026795005987
C330007P06Rik	0.301760303928777
N6amt1	0.301756905753858
Glod4	0.301699323517353
Cops4	0.301649609800943
Ctsw	0.301260896190466
Utp15	0.301146911603781
Hrsp12	0.300259888525106
Fopnl	0.300251102747655
Fermt3	0.300006842387477
D19Ertd737e	0.299810386129425
Zdhhc13	0.299793601892664
Mlkl	0.299734248892192
Usp3	0.299667184670327
Ddx31	0.299442967833287
Dync1h1	0.299376187747036
Cep85	0.299244592191491
Mndal	0.298804508512981
Idh2	0.298556989507822
Rab43	0.298442599411626
Hnrnpk	0.298305084745763
Sys1	0.298082879145797
Ist1	0.297964399451673
Pms2	0.297899241524434
Pom121	0.297853188322033
Ankrd32	0.297433183445062
Sec62	0.297248702078451
Metap1d	0.296948087386321
Tubgcp4	0.296938044822509
Pnn	0.296897413480368
Iqgap2	0.295584702166937
Ndufb4	0.29539083372014
Dock2	0.294794396531109
0610010K14Rik	0.294402434051119
Acat1	0.2938018924978
Cenpa	0.293376077327159
Mbip	0.293067318916395
Mtmr1	0.293000469977267
Cdk10	0.292806353642751
Il2rb	0.292740498403044
Nck1	0.291979861347275
Scoc	0.291905297268791
Zfp553	0.291811827482097
Scap	0.291779746014786
Kpna2	0.291610652622238
Nudt5	0.291470293094262
Ccdc111	0.290960380071798
Gtse1	0.290893072388528
Cyb5r3	0.290757380658514
Zfp296	0.290533520416437
St8sia1	0.290447972309143
Pdik1l	0.290307582532076
BC017158	0.290089127727812
C920025E04Rik	0.289983848094142
Tnpo2	0.289647577430878
Necap2	0.289543036043404
Pigh	0.28951492932544
Mthfs	0.289510734753935
Lrrfip1	0.28943530366125
Jarid2	0.289417279516399
Tsen15	0.289413213902922
Dpagt1	0.288608082611633
Mast2	0.28845889568679
Traf3ip3	0.288246226928744
Nicn1	0.28821781137215
Abtb2	0.287681609781157
Ms4a6c	0.287648997465037
Grhpr	0.287562563709558
Ddx19b	0.287520469539717
Celf2	0.287300894489598
Hsd17b4	0.287246166211506
Fam78a	0.287175327336919
2810004N23Rik	0.286967364513015
Sec24b	0.286918525893629
Rhog	0.286892164824027
0610011F06Rik	0.286861782924497
Lrrc33	0.286757751998746
Nt5c	0.286720546164604
Chmp5	0.286593131923439
Fam84b	0.286553516186316
Dennd6b	0.286553516186316
Ly6c2	0.286242749384063
Asb6	0.286123693361599
Bub3	0.286031760268041
Pkp3	0.285574661144868
Zscan21	0.285511550775569
Ece1	0.285288388103529
D130040H23Rik	0.28511867181659
Stap1	0.285011980034018
Grn	0.284465528417711
Alyref	0.284341354917596
Depdc5	0.283962152840209
Selplg	0.283952072932279
Espl1	0.283894348210987
Gpr108	0.283627091674402
Spn	0.283101623068064
Timm50	0.283092214041327
Paf1	0.283036541092954
Golm1	0.282944709062059
Rbpj	0.282825317376032
Minos1	0.282295182601476
Sypl	0.282244473490873
Trappc3	0.282186030856767
Nob1	0.28199142844393
Msrb1	0.281927778677511
Mtfr2	0.281733251329286
Herc2	0.281700012389771
Gmeb1	0.281543609721534
Utp3	0.281385221597136
A430093F15Rik	0.281048214074335
Mrpl46	0.280984097787345
Depdc1a	0.280932639626276
Mrpl1	0.280518385346774
Sesn3	0.280246923078246
Wwp1	0.28017102117208
Uap1	0.280096819499531
Tbc1d15	0.279916687505126
Syt15	0.279805131243623
Trim56	0.279761827019505
Rabl6	0.279750165111992
Capn2	0.279521759144687
Saal1	0.279084667149761
Morc3	0.279058712633604
Dpy19l1	0.278673061782156
Fam210b	0.278382212344764
Dusp7	0.2778387519567
Crtam	0.277442080862281
Taf4a	0.277334753948098
Nus1	0.277067984539066
Stxbp3a	0.277012459056816
Tsc1	0.276997658207652
Zfp263	0.276963261584745
1110007C09Rik	0.276727191452703
Incenp	0.276401319985184
Mettl6	0.276075855137195
Gas8	0.275508343123763
Ncoa4	0.275486213858666
Ano6	0.275104900113356
Zmat2	0.275009172756945
Slc9a3r1	0.274935055305386
Gm7334	0.274819468322724
Syne3	0.274706181925574
Myo1c	0.274688457373218
Golim4	0.27468662802107
Gm5617	0.274528241827353
Klf6	0.274234301197849
Ino80c	0.274211460649444
Tmem189	0.27414116064733
Fam227a	0.273901033060571
Elk3	0.27381833536776
Ascc1	0.273591832884608
Sept10	0.273516871846295
Rgs10	0.273229060944495
Cnot2	0.273059037905848
Thy1	0.272719499029266
Nprl2	0.271650976617549
Tgds	0.271493702330893
Tmod3	0.271149805246429
Cnpy2	0.270953113764416
Psmb3	0.270910047806253
Srp14	0.270868949019987
Lasp1	0.270684182927621
Ttc37	0.270480940252517
Acn9	0.269858152137888
Tnk2	0.269709731981622
Os9	0.269611739654258
Hif1an	0.269566875689222
Narfl	0.269564204003357
Clk3	0.269332278939629
Calm3	0.268677216235814
Cd160	0.268338076396886
Tbc1d22b	0.268327419920615
Map1s	0.268032744638768
Tlk1	0.268011736280277
Mrpl33	0.267540725150049
Mll1	0.267516422673951
Atg4a	0.267426527240097
Gm5177	0.267403121621059
Fhod1	0.267401962216236
Dcaf17	0.267231680409311
Gm14305	0.267155205140643
Zc3h7b	0.267114330512161
Sil1	0.267045776059454
Ppp2r5c	0.26697837521917
Anp32a	0.266939502781303
2310001H17Rik	0.266871065511195
Psma6	0.26682257790054
Xaf1	0.266319696223326
Atg5	0.266301742875204
Tpst1	0.266177427636258
Mrps18c	0.266158621124464
Prorsd1	0.266093512110412
Nfrkb	0.266051536165485
AW146154	0.266030700438046
H2-K1	0.265984804208066
B4galt5	0.265828903255042
Nmral1	0.2656955684283
Sntb2	0.265613910631094
Nek2	0.265600014905586
Ube2j1	0.26497614843726
Capn1	0.264866526248354
Gm15800	0.264832823055492
Tmem129	0.264748153237112
Leng1	0.264314346494233
Bcr	0.263891275038382
Zc3h11a	0.263649330088265
Fam65b	0.263593733047372
Aspm	0.263469242402362
Cldn25	0.263408212531444
Mis18bp1	0.262853941280655
Ss18	0.262646775167211
Pmaip1	0.26263004953336
Ctu1	0.262500300449427
Sfrs18	0.26217713722022
Tgfbrap1	0.262076999032391
Rprl3	0.261876988717395
Atp6v0d1	0.261814676933633
1190002F15Rik	0.261620852199917
Agpat1	0.261416459977073
Zfp84	0.26114714266185
Zfand3	0.261097109361493
Ctla4	0.261022931893274
Cyb561d2	0.260847873772349
Zfp442	0.260845221484851
Ly6e	0.260202516137012
Akap9	0.260165697788559
Slc35c2	0.259959785300802
2410089E03Rik	0.259493543834421
0610009B22Rik	0.259396030234935
Gclm	0.259304096589731
Ugcg	0.259238520190156
Pitrm1	0.259172049011924
Pik3r5	0.259106361068839
Eva1b	0.259084805729259
Stat1	0.258945922674086
Ppp2r3c	0.258368238515406
Syt11	0.25832426465545
Rrs1	0.258304619527825
Reep5	0.258168216000047
Zfp329	0.257909121782436
Vps45	0.257136441871392
Dgat1	0.257076720735256
Cyth4	0.257055457158695
Ifngr2	0.256869124281276
Kctd13	0.256812534408112
Slc20a1	0.25666386553036
Pycard	0.256579149931314
Tnpo1	0.25628636503705
Ccng2	0.256136292600414
Tiprl	0.256083380203321
Hmg20b	0.255958480643539
Pdcd1	0.255818164979577
Phf20	0.255780085546262
Fbxw7	0.255681336222121
Fam219b	0.255632476886106
Kdm4b	0.255580166463441
Dnajb12	0.25522261068397
Tmem30a	0.255119104178634
Ccdc107	0.255037833156925
Aurka	0.254836476809643
Rap2b	0.254825465039841
Map4k1	0.254559513050426
Atpif1	0.254508589311607
Ctnnbl1	0.254472152892596
Arl5b	0.254090528234552
Fuz	0.254089234914389
Rfx1	0.254025455623087
Gm10052	0.253811027868811
Cmc1	0.253643077552389
Gtf3c6	0.253557297321914
Rnf19b	0.253555230971056
Lrwd1	0.253260843098458
H2-T10	0.252940679015986
Mllt3	0.252774374976768
Acyp1	0.252610590567042
Coro1b	0.252610123054582
Rpusd1	0.25258795409254
Aurkaip1	0.25239830643612
Vps29	0.252382355126343
Gm7367	0.252316007517308
Obfc1	0.252249950545207
Gimap8	0.252186384825843
Rmdn3	0.251836778272726
Psmb8	0.251786262245788
Herpud2	0.251650745409554
Wrap53	0.251510250386504
Pfkfb3	0.251505948716119
Lrig2	0.251454257510542
Clec2h	0.251227758978812
Cd2bp2	0.251178678289922
Mxd3	0.251027433447211
Rnmtl1	0.250737223373806
Btbd19	0.250527318533325
Ncan	0.250456053387904
Sgms1	0.250284982519288
Kctd10	0.249953875074706
Mafk	0.249927534645577
Zfp707	0.249818827604904
Amer1	0.249611801489832
Slc25a44	0.249596795593647
Aldoa	0.249561659848042
Tpx2	0.249429645877534
Zfp710	0.24925481154516
Rnf166	0.24924140465067
Dpp3	0.24880552717331
Pnpo	0.248785026234169
Fen1	0.248783016265027
Fbxl18	0.248764001600512
Ppp2r5a	0.248585927305834
Tmppe	0.248540148664398
A130049A11Rik	0.248434538620216
Sp100	0.248370283739509
Gm6644	0.248302490745462
Cenpc1	0.248163579818519
Cs	0.24793920965736
Ndufb11	0.247705910798399
Tnfrsf13c	0.247683017977334
Mbd2	0.247671217261449
Haus4	0.24764325758201
Pdcd11	0.247628212852794
Card11	0.24752247650452
Gm7102	0.247507298292142
Rnf38	0.247443207960486
Atxn3	0.247397426810273
Nelfe	0.247090034950764
Cdkn3	0.247047516146986
Nufip1	0.24698293772771
Mrps9	0.246558380793385
Naip2	0.246554249361306
Lta	0.246383395488182
Cd48	0.245969284034234
8030462N17Rik	0.245738932881762
Fastkd2	0.245623842609195
Nono	0.245470485096435
Racgap1	0.245383861717861
Palb2	0.245347004151785
Snapc3	0.245332571907704
Gtpbp8	0.245192565700456
Zfp512	0.245048205578895
1600014C10Rik	0.244833717716035
Gpx4	0.244724998956803
Prmt6	0.244680731264735
Trim12c	0.244601265300857
Il21r	0.244201152322084
BC018473	0.244154642477143
Coasy	0.244142083534928
Zfp97	0.243973011175085
Asrgl1	0.243738097737573
Fbrs	0.243712298719502
Trex1	0.243676050555305
Wac	0.243298559744025
Mt1	0.243273235988409
Gm14124	0.243207081440324
Fam117a	0.243188054848609
Anapc5	0.242963615044967
Mut	0.242934210744235
Gna11	0.242695102117136
Leprotl1	0.242607812092478
F8a	0.242581385978772
Mboat7	0.242293307226182
Bnip1	0.242278141828616
Ptrh2	0.242027242546238
N6amt2	0.241973263524861
Prkcq	0.241953630776524
Midn	0.241861310573074
Phf15	0.241861310573074
Zfp599	0.241719501209468
Gpatch8	0.241561448594288
Mfsd7b	0.241479447292984
Ece2	0.241347012512049
Sit1	0.241328645044442
Liph	0.24126507501983
A430078G23Rik	0.241112190054765
Mark2	0.240997079815517
Ggta1	0.240886497915877
Pop7	0.240836985142146
Galnt11	0.240803137294953
Utp23	0.240703742086922
Fnbp1	0.240685413938722
Fastkd5	0.240622556957626
Gfm1	0.240587869648042
A330050B17Rik	0.240568982418988
Ttk	0.240337709357989
Lonp1	0.240193446260502
Gucd1	0.240147312309051
Arid5a	0.240122549076687
Alad	0.240024616675296
Acad9	0.239997740743314
Shkbp1	0.23987403169608
Fam108b	0.239818948600849
Rgs1	0.239358104670677
Fancb	0.239015921611907
Bsdc1	0.238830723777435
Ankrd46	0.238799342153086
Ndufv3	0.238605644940719
Ralbp1	0.23846640999912
Pkn1	0.238125422705044
Snx13	0.237958934314469
Gdi1	0.237792082380521
Uckl1	0.237757729136727
Ttc32	0.23773524068945
Map4k4	0.237565127592796
Cish	0.237309195400413
AI837181	0.237267853697914
Cdk5	0.237121662379323
Oas3	0.237118350678055
BC030867	0.237082717354029
Tstd2	0.236739574373961
Ccdc36	0.236703486134588
Slc35b4	0.236675391038413
Ndufa8	0.236672892141158
Sdad1	0.236643109098527
Ap1s1	0.236309734381794
Gnptg	0.236242155309652
Ngdn	0.236241582211257
Tuba1b	0.236060783167738
Trmt112	0.236036828473855
Cbx3	0.235827001753361
Trip4	0.23569503512066
Mfsd4	0.235691334817296
Med8	0.235644883747322
Acadvl	0.235611055228267
Mat2b	0.235338892762674
2610001J05Rik	0.23491039849477
Casp2	0.234794641106067
Senp6	0.234743932835179
Tagln2	0.234599649327878
Clasp1	0.234464536165862
Cpt1a	0.234450363970167
Snhg11	0.234382390240911
Rpl31	0.234307422559907
Asxl1	0.23417527800498
Lgals4	0.233663796179397
Coro1c	0.233355929708431
Nup205	0.233252658180891
Rab8b	0.233204135485078
Tbl2	0.233203696965457
BC052688	0.233019206396833
1110058L19Rik	0.232707509321649
Gm13242	0.232650368023618
Polr2k	0.232585925340844
Fam134a	0.232573935144686
Tmem173	0.232543925604667
Ap3s2	0.232501532978404
D1Ertd622e	0.232310181546307
Armc1	0.23218784544295
Pafah1b1	0.231967570934572
Bud31	0.231947342607576
Atp5c1	0.231911163062537
Cox7a2l	0.231903738794761
Dars2	0.231883715724256
Nr2c2	0.231879404593597
Trrap	0.231841603117245
Dph5	0.231735827001753
Dcaf10	0.231454963516939
Cenpm	0.231296187050312
Gsdmd	0.231204142120166
Tada3	0.231147207053339
Cdc25b	0.231053253038521
Tuba1a	0.230913705140321
Etaa1	0.230762197030008
Atg16l2	0.230738555932477
Mapkapk3	0.230526601438256
Abi3	0.230489927338834
Acot9	0.230383238723323
Cwc25	0.230347968184087
Mob3c	0.230323720524325
Rnasel	0.230291874803348
Tmem134	0.230222695971345
Npat	0.229836724540981
Cd151	0.229768095036829
Itpr1	0.229715683761193
Pgm2	0.229440322953808
Akr7a5	0.229273226595431
Net1	0.229187045715819
Slc38a7	0.229101350963086
Traf5	0.229100472124868
Inpp4a	0.228999395270211
Pet112	0.22863845782731
Lrrc2	0.228630329252778
9330159F19Rik	0.228484560838414
Ppp2r1b	0.228424571096792
2610301G19Rik	0.228288396561032
Usp25	0.228141057687387
Styx	0.228123298911225
1600002H07Rik	0.228063044474112
Pdzd11	0.228022108038869
Usp15	0.227862437361755
Vrk1	0.227693559657888
Mbnl2	0.227634714205616
Gsg2	0.227417560559876
Unc45a	0.2272732682722
Hnrnpul2	0.227223011127905
Setd3	0.22716097779979
Rpp38	0.227127839521099
Crebbp	0.226969264435559
Txndc9	0.226965971546213
Gm14288	0.226771278782173
D17H6S53E	0.226533177814248
Anxa2	0.226361256762279
Arpc1b	0.22635885447107
Pias1	0.226250177989361
Ubr1	0.226213862822513
Zbtb25	0.22619336224713
Mt2	0.226076894528046
Trpv2	0.225891996023086
Nfil3	0.225775937562811
Tmem91	0.225719069014511
Sass6	0.225505166396647
Lmf2	0.225446303814479
Fbxo6	0.225416852336084
Swi5	0.225365283459965
Hyls1	0.225363959598182
Acad8	0.225343690592684
Nudt9	0.225339609998843
Ndufs4	0.225234539471302
Gm8898	0.225022758976278
Fyco1	0.225017104046517
Slc1a7	0.224995991246797
Gm6981	0.224854543515256
Marc2	0.224779989265026
Fam105b	0.224603504616552
2810428I15Rik	0.224531378419682
Slc7a11	0.224475339965233
Scd3	0.2243480325835
Ftsj2	0.224337163848258
Lrrc8a	0.224316544684154
Ptplb	0.22422236380205
BC024386	0.224180673677051
Snx9	0.224096930210246
Hist1h4h	0.224047855979201
Zfx	0.223942793667173
N4bp2	0.223636548096077
Notch1	0.223556996479511
AW554918	0.223541567893229
Kif23	0.22335037698172
Egln3	0.223308961134754
Dctpp1	0.223215851687612
Pop5	0.223151732915709
2700099C18Rik	0.223109967815984
Znrd1	0.223090920498786
Slc39a3	0.222874500641648
Zfp414	0.222863437464806
Pomt1	0.22283108401608
Cggbp1	0.222692450849327
Hist1h2bk	0.222671751695528
C920009B18Rik	0.222477621378145
Zbtb21	0.222432160344658
Igtp	0.222397568911066
St6galnac2	0.222145460779009
Lman2l	0.222020228622353
Cpsf2	0.22194050507858
Dpm1	0.221435056391641
Secisbp2l	0.221230479052759
4930427A07Rik	0.221160787344657
Exosc5	0.221148174834349
Foxp4	0.221048810757209
Gm20767	0.220966988718648
Gnptab	0.220813043862637
Rps24	0.220806545879603
Zdhhc12	0.220644664304205
Slc39a6	0.220642373709706
Il16	0.220580656923253
Cox10	0.220470985397827
Tmsb4x	0.220397428404442
Hist2h3b	0.22025725946664
Trove2	0.220128143451578
Snx30	0.219730644150204
Bloc1s3	0.219700588406504
Cwc15	0.219556605591204
Wdyhv1	0.219377000799114
Pacs2	0.219376793926719
Hadha	0.218789722571803
Cabin1	0.218694081767694
AY512931	0.218686635611064
Eno3	0.218566678932722
Haus8	0.218500387601408
Rsph3b	0.218457629664413
Nudt14	0.218370313842658
Rtf1	0.218262120162938
Sco1	0.218173888816513
Fam160b2	0.218061677486666
Ddb2	0.217978493473173
Cox11	0.217931540772246
Tmem256	0.217861867267899
Mipep	0.217861347230095
Polr3g	0.217740780860832
Ctse	0.21772523998554
Mrpl22	0.217686336283738
Nol7	0.217650496785506
Fam49a	0.217305571491421
Arap2	0.217297863607598
Dennd4b	0.217273315025561
Ccdc163	0.217126338243244
Srek1ip1	0.217092434528733
Zfpm1	0.217004548511267
Traf6	0.216999853160005
Enkd1	0.216743494841622
Crlf3	0.216742791329208
Tnfaip8l2	0.216723806007894
Stra13	0.216624932280089
Pla2g16	0.216507030781648
Hiat1	0.216156561477617
Pgpep1	0.216126576383595
Ltb	0.216038712168802
Kifc1	0.215915400423818
Gm12250	0.215877965520657
Mcrs1	0.215840774911253
Zfp410	0.215781264628526
Zfp606	0.215770017844845
Cnot8	0.215602721323873
Slmap	0.215512999336092
Samhd1	0.215505271313462
Mon2	0.215314486004414
Gm12657	0.215255372299251
Pars2	0.215215377055914
Pex6	0.215185777956695
Dcp1b	0.21504232820266
Alkbh6	0.215019237416926
BC021614	0.214897554022166
Sgol1	0.214830228732929
D10Jhu81e	0.214749264483479
Dtymk	0.214730383704484
Pdk1	0.214508192053447
Dusp10	0.214456250703071
Rpp14	0.214265638984314
Prkag1	0.214204523938036
Frmd6	0.214034672755042
Gcat	0.214012995217678
Fgf13	0.2139850446105
Ccnd3	0.213902520507103
Gnai3	0.213881663727715
Gm14431	0.213871680633088
Man2a2	0.213843490827344
Pomp	0.213679334904968
Taf5l	0.213629104179993
Dctn4	0.213610144180549
Fuca1	0.213581906983236
Heatr5a	0.213539901180279
4632428N05Rik	0.213495284120047
Ccdc85b	0.213302021253432
Atp2b4	0.213277303822422
Senp3	0.213222400077927
Mmadhc	0.213150651539052
Itfg3	0.213125182620407
Nanog	0.213031935675581
Vasp	0.212904320005811
Blmh	0.21254874521559
Fibp	0.212369482887107
1810030O07Rik	0.212266098671603
Las1l	0.212188641457599
Chd1	0.21208269854489
Zc3h12a	0.212060549649811
Rsph3a	0.211866946927196
Prosc	0.211831761529205
Leng8	0.211802235073828
Chuk	0.211775100196348
Zfp217	0.211732807605329
Gpi1	0.211692163847318
Gbe1	0.211583468798451
Rcsd1	0.211221865697598
Map1lc3b	0.211183420670148
Armc7	0.211133743799389
9330175E14Rik	0.211058327757716
Iars2	0.21101524815181
2810474O19Rik	0.211000058809185
Kpnb1	0.210540192751729
Adck2	0.210511679671892
Ogfr	0.210322934601235
Thoc3	0.210245335274993
I730030J21Rik	0.210136269115816
Rad54l2	0.210127451885693
Polr3c	0.210006761050647
Nvl	0.2099322182617
Nol3	0.209900827514669
Jrkl	0.20984559987542
Mrps14	0.209815231792899
Cd47	0.209701928696669
Arl8a	0.209594705262667
Kctd20	0.209483582568439
Smad4	0.209309875555061
Commd2	0.209143151220513
Slc2a4	0.209103813182513
Zdhhc24	0.20909409335193
Mars2	0.209075105380298
Zfp426	0.208923617300282
H2-DMa	0.208851174511515
Vamp5	0.208847089550689
Ttc19	0.208766515827868
AI467606	0.208678801805832
Rcc2	0.208526109814567
Pkp4	0.208480352412266
Mgat4a	0.208456671435228
Stat2	0.208266563678338
Fth1	0.208240794856809
Arpp19	0.20812390414962
Bcl11b	0.208041618145469
U2af1l4	0.207996121869396
Gpcpd1	0.207978648362197
Ckap5	0.207564843603638
Mcmdc2	0.207432754816378
Dhx32	0.207211548936617
Dscr3	0.207133656033354
Deb1	0.207095770510749
Sgsm1	0.207039006835061
Sh3bp1	0.20699791646909
Pgap2	0.206993893925818
Bloc1s1	0.206986273987909
Uqcr11	0.206723189188499
Gm10785	0.206592434287066
Tgtp2	0.20646265620076
Macrod1	0.206460578828832
Zfp362	0.20641196254798
Dscc1	0.20634187204511
BC056474	0.205973088699391
Zfp386	0.205958499098323
Ctdsp2	0.20593060652702
Cramp1l	0.205873907677606
Dmxl1	0.205836138575685
Aip	0.205709585656116
Psme1	0.205584535155422
Ccdc174	0.205441541157292
Rnf130	0.205382419469408
Anapc7	0.205264759774182
Armc6	0.205150734686686
Gm20594	0.205143191116306
Ppp2r2a	0.205126617602597
Rbm43	0.205019837716716
Bcat2	0.204971868772761
Exoc3	0.204880805790194
8430403D17Rik	0.204863202511494
Gas2l3	0.204822353079245
Trpc4ap	0.204274319785644
Comt	0.20426651081239
Atr	0.204226731032343
Cep120	0.204214820562999
Usp4	0.204025932608421
Cbx6	0.203979807262582
Stag2	0.203966895708308
Panx1	0.203901015191649
Rnf19a	0.203888545988666
Pilra	0.20378782737756
Tbc1d5	0.203778776591893
Cd3g	0.203566217407905
Kri1	0.203511635770663
Rrp36	0.203449380758191
Cspp1	0.203418531997877
Mtfr1l	0.203254614546446
Aldoart1	0.20322709167371
Stx6	0.203020054927581
Wdr74	0.202973862592221
Atp5o	0.202863822326125
Cyb5b	0.202856689053418
Abi1	0.202751206234388
Cnot6l	0.202750337018116
Kbtbd2	0.202695926449382
Txn1	0.202630040911748
Iqsec1	0.202621273947385
Tab1	0.202599560641606
Ski	0.202572676384875
Rpl31-ps12	0.202545332361369
Slc41a1	0.202532169067881
Pdss1	0.202491619525485
Arhgap10	0.202438322213445
Fbxl20	0.202175457570183
Cln3	0.20215115498231
Rab12	0.202062646187245
Nip7	0.202045587375804
Slc38a6	0.202026274372275
Txnl1	0.201998948267187
Ptar1	0.201992898677546
Gm20139	0.201814018564149
Zc3hc1	0.201761288366585
Nfs1	0.201633684521886
Swt1	0.201602487869497
E2f7	0.201595454496845
Tln1	0.201514796736201
Sec11a	0.201461349513408
Slc43a3	0.201454042145326
Hmox2	0.201405462901295
2700070H01Rik	0.201380078290734
Ptk2b	0.201338853715471
Bag6	0.20130709636898
Tusc2	0.201258926023419
Wdr44	0.201251664067323
Prss43	0.201243474721371
Rnf20	0.201158133379146
Slc4a11	0.201026306234275
Huwe1	0.200951668552523
Zfp53	0.200949638835762
G2e3	0.200855539894403
Adpgk	0.200826062904657
Hjurp	0.200801607956721
Sh2b3	0.200381749152089
Arl4a	0.200297849517494
Skint4	0.200236198174988
Adnp	0.20005663519772
Hist1h4d	0.200036445334658
Rasa1	0.199969751967507
Ube2e1	0.199951036874473
Mtif3	0.199915917359995
Stk10	0.199912922974583
Trim11	0.199873025569654
Tjap1	0.199779095003666
Chic2	0.199757033874263
Chmp3	0.199651824997405
Wapal	0.199592172631785
Acaa2	0.199502441282373
Ccz1	0.199432457029489
Thg1l	0.19932416537939
Dync1i2	0.199224878118921
Ubl5	0.199192613388182
Parp9	0.199178242812231
Rsf1	0.199141904455292
Slc7a6	0.198906596172625
Ndufs5	0.198717770975665
Pigl	0.198658938845518
Wbp1	0.198504008530852
Yaf2	0.198446801103999
Gm6531	0.198090497554154
Anxa7	0.197950390494929
Anapc16	0.197518225209625
Mrpl55	0.197301907807894
Tpi1	0.196960399589563
Alg14	0.196876245058906
Mlec	0.196776162467178
Parpbp	0.19674108331193
Nlrc3	0.19673220875372
Ints5	0.196640232888924
9030025P20Rik	0.196568880771541
Ccl5	0.196557357378221
Ilk	0.196489859306635
Kxd1	0.196453436933562
Ddx58	0.196403903599605
Tab2	0.196275967299188
Epsti1	0.196237301929283
Glce	0.196179186809319
Mtf2	0.196164846380373
Zfp960	0.196157025507628
Lgals1	0.196028371535755
Dnajc19	0.196019037730679
Kif20b	0.196019019284521
Rpp21	0.195854269236619
Pold4	0.195815536078433
Rab1	0.195776855536893
Rprd1a	0.195755238352775
Ska1	0.195748739130475
Med11	0.195679809801708
Arfgef2	0.19567328586954
Pdia4	0.195659787480958
Ggps1	0.195601375833693
Ckb	0.195433179719869
Hist1h4m	0.195412783149567
Bbs12	0.195411473056156
Bcor	0.195349057045273
Rbm18	0.195197303787739
Gm2a	0.194796851350701
9030617O03Rik	0.194786974918515
Lix1	0.194720906479808
Oaz1-ps	0.194713540545925
Sec22a	0.194670876590875
Cux1	0.194666114334284
Spag5	0.194463564328608
Ttll12	0.19445642077829
4921508A21Rik	0.194385034320097
Ect2	0.194343781996783
Dpcd	0.194229589557167
Arhgap19	0.194181884646731
Znrf1	0.194114346990125
Arnt	0.194077931157328
Tubgcp6	0.193722809231526
Gabarap	0.193541392718546
Fam192a	0.193528818198651
Ydjc	0.19351710585643
4933426M11Rik	0.193491511625941
Ssu72	0.193399408709736
Eif4e3	0.193374535000638
Strn4	0.193282913537363
Cc2d1b	0.193151948824266
Dynlt1c	0.193080635736891
Ckap2	0.193064373924471
Ttc27	0.192927609107492
Pex19	0.192712664679402
Mms22l	0.192649459476162
Slc37a4	0.19264707939228
Nomo1	0.19252775433523
Insl6	0.192515932506612
Atp13a1	0.192345968161646
Socs6	0.192257474568896
Kat2b	0.192126604666236
Polr3e	0.192011924945974
Aacs	0.191833251894887
Irf2bp1	0.191825922777443
Tomm7	0.19177041356037
Gimap3	0.191763762637034
Sec61g	0.191673150749997
Nrf1	0.191638813866934
Bin3	0.191630054793341
Urgcp	0.191611155750527
Zbtb11	0.191440862956371
Fli1	0.191172180047056
Gnpda1	0.191024185392804
1110008P14Rik	0.190919123345379
D630045M09Rik	0.190879541842515
Mtss1	0.190857990695229
Lrrc47	0.190850649396016
Zfp87	0.190814548362132
Cks2	0.190707188778492
Zfp931	0.190556854470439
Larp7	0.190524174094358
Trpc2	0.190496200202936
Gemin6	0.190279900988962
E330033B04Rik	0.190209979588023
Aaas	0.19010301180009
Auh	0.190058394028566
Gss	0.190006415051202
Gng2	0.189966484546718
Tet1	0.189835459660148
Zdhhc16	0.189738148296423
Gm9846	0.189731838510108
Smyd3	0.189671331858216
Slc39a1	0.189655172413793
Ccdc137	0.189632887364168
Wars	0.189564163664001
Ankrd40	0.189440965569405
Sike1	0.189348208618471
Carhsp1	0.189261768919498
Ifi27l1	0.189204721644722
Ero1l	0.189150467024953
Abca3	0.189128011769997
Rbmx	0.18907716447949
2010204K13Rik	0.189000127356226
Meaf6	0.188950833678746
Ntpcr	0.18884096572409
Sf3b5	0.188672628763449
Tmem229b	0.188659510496938
Cog5	0.188654013074449
Smim14	0.188582798261338
Ppp1r10	0.188534255189092
S1pr1	0.188519867934165
Aasdh	0.188470436485745
Atp5f1	0.188369374634717
Mthfd1	0.188365982908751
Alkbh4	0.188324319027323
Tmed9	0.188263487375176
Ammecr1l	0.188230627205736
Trim25	0.18808090466513
Nedd8	0.187929272794315
Cbx5	0.187854345986903
Rab11a	0.187852468149316
Gbp7	0.18778174859928
Prr5l	0.187438442952308
Ppat	0.187225271874352
Hn1	0.187200467562829
Cox17	0.186977614440605
Ccdc71	0.186850926273338
Daxx	0.186849009488565
Col4a3bp	0.18684343127673
Gm16039	0.186809874562112
Rpl28	0.186732904734074
Tbc1d25	0.186690744097748
Tmem38b	0.18665869992879
Tnf	0.186623383741275
Rpl23a	0.186618740796379
Zdhhc3	0.186579643354523
Snhg5	0.186548089129653
BC031181	0.186499351976167
Letmd1	0.186354017607486
Gnb4	0.186282594623705
Rps26	0.186265341905319
Cep68	0.186104822344581
Taok3	0.18606111747989
Pkd1	0.185957245615911
Cox6b1	0.185917386305444
Psip1	0.185850687462064
Trp53bp1	0.185807144954479
Ptpmt1	0.18576895721617
Gm11602	0.185767458240386
Rnf216	0.185757394450529
Golga1	0.185734408892584
1700016D06Rik	0.185669387231545
Tusc3	0.18565499235877
Grpel2	0.185583328550504
Zfp934	0.185578306741312
Ewsr1	0.185566709059976
Ndufa2	0.185559785770446
Ndufb2	0.185510143312764
Trim30a	0.185416044796018
Igf2r	0.185304735489127
Strbp	0.185294773881809
Tmem88	0.185257616438672
Anapc10	0.185059927995304
Ncoa3	0.185015739443541
Fam96b	0.185015219830114
Bin1	0.185001629884096
Med30	0.184986501810886
Gga3	0.184974698401071
Tob1	0.184913449395172
Lamp2	0.184875219477616
H2-T23	0.184862653419053
Cbll1	0.184832218337662
Psmb5	0.184831216353227
Krt10	0.184821598380238
Phkg2	0.184821598380238
Cpne8	0.184693758500192
Gins1	0.184689872296817
Sidt1	0.184423092836089
Dffa	0.184354324586142
Pramef8	0.184151243506211
Cuedc2	0.184145242922416
9430015G10Rik	0.184143724913195
BC005624	0.184048508934498
Mrpl21	0.184011627380493
Il6ra	0.183876237547368
Arhgap31	0.183876237547368
Rasl2-9	0.183622004259598
C87436	0.183572816493007
Tmem165	0.183509831155683
Gltpd1	0.183489018519539
Plscr3	0.183398298878099
Sdhc	0.18330716806038
Rpusd3	0.183057722220672
Ccbl2	0.182954630575075
Ier3ip1	0.182895567903867
Dus4l	0.182876277414229
Polk	0.182827500663201
Runx2	0.182766753800478
Cbx7	0.182706788102864
Mpp5	0.182692157081234
Fyb	0.182535669158708
F2r	0.18253471696046
Tmem48	0.18227830480318
Stat5a	0.182277946073396
Parp8	0.182233803352408
Lsm3	0.181900775181305
Ogt	0.181860858686761
Ccdc25	0.181815439487479
Spry2	0.181814605544417
Zfr	0.181740655469732
Tmem184b	0.181728087439697
Sh3bgrl	0.181593042719003
Vgll4	0.181558908688417
Fam105a	0.181531824835322
Rnf125	0.181456953978663
Mettl22	0.181418131872964
Med15	0.181249384072398
Ankrd54	0.181184506292183
Eny2	0.181161665601937
1300018J18Rik	0.181161197247902
AA465934	0.181039112055821
Id3	0.180980067371226
Ddx19a	0.180891325837542
Gpsm2	0.180868824930375
Dnajc30	0.180847621899776
Tug1	0.180540767696848
Ddx10	0.180496258794854
Nup43	0.180382874212749
Dcaf6	0.180345724096767
Eomes	0.180178536103719
Ipcef1	0.180147268732071
Snhg9	0.180090779801876
Ncapg	0.180064384392723
Adarb1	0.179894805782909
Tmem194	0.179777217691521
Ppie	0.179712237617509
Wbscr16	0.179704661247893
Stx1a	0.179682071652301
Dnajc1	0.179667965993923
4930579G18Rik	0.179640320159011
Rcor1	0.179619047325959
Psma7	0.179544126241964
Btg2	0.179458026130088
Xcl1	0.179442598792067
Klhdc5	0.179425121677609
Ldb1	0.179423064385035
Coa4	0.179272143916118
Zfp758	0.179272143916118
Dnahc8	0.179178111826901
Ypel3	0.179119060548395
Tmem192	0.178997459013739
Tvp23b	0.178936658246411
Nedd4	0.178866673563194
Orc3	0.178836113598717
Ippk	0.178809756607498
Ttc14	0.178718097010417
Rpl13a	0.178667445938048
D3Ertd254e	0.178459208335936
Serhl	0.17833179408517
Bptf	0.178319896850507
Tap2	0.178314764357645
Gm5141	0.178253440924324
Pkig	0.178207037103298
Smarca4	0.178135055842012
Dap3	0.178043260835161
Cpne9	0.178018107334206
Neurl3	0.177937951910917
Fam83a	0.177748656189884
Ado	0.177589380749063
Prkaca	0.177458759032969
Skap1	0.17734640286866
Bard1	0.177302275519991
Snai3	0.177262099739397
Tmem140	0.177209077584903
Eml5	0.17701826840976
Camta2	0.176962735470909
Micall1	0.176935161241493
Ireb2	0.176838199837103
Gm16287	0.176831313492904
Mrs2	0.176798819480152
Zfp51	0.176633462970529
Zfp60	0.176542577886152
Tmem168	0.176541793444176
Usp47	0.176304482993725
Alas1	0.176088092381414
Rhebl1	0.175801152815691
Narg2	0.175778655004775
Ralgapb	0.175726829769437
Cd27	0.175676968295629
Ntan1	0.175592119225213
Ms4a6b	0.175418150528383
Lrpprc	0.175410213741385
Lrrc20	0.175404750282831
Cetn3	0.175374702604091
Tapbp	0.175367320667251
Atp10d	0.175297976750594
Zfp119a	0.175240657817973
Ormdl1	0.175115410373252
Alox8	0.175110144366611
Hyal2	0.175086699688907
Ash2l	0.175079617465763
4930413G21Rik	0.175009870039656
Clcn3	0.174966112093103
Sh2d1a	0.174893518192555
Actb	0.174810052600818
Rassf5	0.174702766397086
Adrm1	0.174689465550796
Zhx1	0.174595566448816
Irf8	0.174517825832846
Tex2	0.174500799958755
Ppp1r35	0.174500799958755
Zfp687	0.17443795457481
Fam210a	0.174276374462626
Tbc1d17	0.174189524896395
Cul7	0.173986245124872
Timm8b	0.173942433400814
Nif3l1	0.173873386564421
Mettl14	0.173592257804087
Nab2	0.173585362736416
Pde4c	0.173580528884101
1110004E09Rik	0.173488520302661
Tgoln2	0.173469143439469
Rps21	0.173435241686112
Camk2g	0.173416492742842
Dlgap5	0.173405496287696
Rhbdd3	0.173152930341215
Tbxa2r	0.173112889140709
Rev1	0.17310787009795
Taf1c	0.173082132308497
Brd8	0.173032525863652
Zmat3	0.172812360586717
Ptpn1	0.172774919688413
Tbkbp1	0.172691906653195
Opa1	0.172646508870241
Abhd10	0.172606464446115
Tgif2	0.172536027202921
Mtmr3	0.172434604504399
Rnaseh2a	0.172394252225646
Tspan6	0.172387479974421
Magt1	0.172299419939783
Tep1	0.17229174132676
Aldh2	0.172186198746064
Fam65a	0.172114945481978
Slc27a1	0.17195146924579
U2af2	0.171858804748599
Ift46	0.171841229871899
Lrrc8d	0.171831654770984
Uqcrq	0.17177089421391
Glb1	0.171674216016959
Csnk1a1	0.17166026186082
Pi4kb	0.17154281592816
Lemd2	0.171366980967571
Gbp2	0.171366300499999
Trappc4	0.171194292829186
Aldh9a1	0.171172668623492
Rnf169	0.171138287498836
Slc7a2	0.171073779825594
Ube2z	0.170964925535422
Zfyve27	0.170906869561529
Rad50	0.170859874085029
Crtc3	0.170786923887278
Ly6a	0.170718832648373
Tmie	0.170708111660967
Arhgef39	0.170660371699551
Capn7	0.170601884870221
Zfp872	0.17046034219206
Sema4b	0.170377830114747
Myl12a	0.170368205727645
Adcy3	0.170359055197564
Xrcc3	0.170347344551398
Csk	0.170306752993869
Zfp703	0.170202017970725
Commd9	0.170176558782111
Gvin1	0.17007325394394
AW112010	0.170042380889164
Ube2v1	0.169969022442413
Naa60	0.169817581618187
Pbxip1	0.169632955010508
Mrpl53	0.169621792938394
Mtx3	0.169455516097418
Caap1	0.169380399077304
Gm5860	0.16935208124767
Dot1l	0.169349478251193
Adal	0.169323506657142
Brf1	0.169287470784089
Nedd1	0.169266315203984
Ccdc66	0.169202968583015
5830418K08Rik	0.169107034710038
Psmc2	0.168897990261757
Mtmr6	0.168876375526033
Stat6	0.168683820126926
Ubn1	0.168651808953202
Dctn6	0.168587551589317
Tchp	0.168581115943363
Dynlt1b	0.168534226034734
Runx3	0.168449354428829
Zfp68	0.168388950928594
Mmd	0.16834523051524
Tmem138	0.168223722197316
Stk4	0.168150085164652
Vopp1	0.168117072664935
Bcl2a1c	0.168102493710811
Tex10	0.168064001196968
Naip5	0.168034655555309
Zfp385c	0.167915638357884
AI662270	0.167787203894511
Ddit4	0.167697326450247
Rpusd4	0.167563956148042
Arhgap9	0.167526688767193
Ifi35	0.167433655142841
Rbl1	0.167420590781014
Smarcc2	0.167322246690924
Ostf1	0.167290650384079
Taf13	0.167290204641798
Ifng	0.167224446913038
Trim28	0.167212953218781
Dnajc25	0.167211622554196
Acp5	0.167080942517718
1200011I18Rik	0.167012686220582
Phf21a	0.16701024800993
D17Wsu92e	0.166997765935027
Zfp677	0.166971352833799
Adam9	0.166940082850045
Slc37a1	0.166878953436737
Nap1l4	0.166571786010793
Cops7b	0.166374817544072
Emc1	0.166303428396176
Kdm3b	0.166167773549599
P2ry4	0.166141265449159
Hist1h3f	0.166076834411291
Adprh	0.165772699063128
Tmpo	0.165711333055279
Polr1a	0.165699674282531
Atp6v0c	0.165688358567721
Polr3f	0.165515706005266
Ilf2	0.165478330175127
Ovca2	0.165336545561733
Cyhr1	0.16518752174165
Abcg1	0.164993643992539
Slc20a2	0.164969146233295
Rapgef6	0.164886741384166
Pofut2	0.164776697258837
Nudcd1	0.164716293426255
Tspan32	0.164691543388426
Lcmt1	0.164613953957825
Zfp654	0.164612115722244
Thop1	0.164590162094203
Gpn3	0.164452279302307
Twf1	0.164432446054121
Rbm7	0.164359504165421
B3gat3	0.164239665602236
D17Wsu104e	0.164227419604108
Pik3cg	0.164177624594342
Aimp2	0.164116948374741
Nipsnap1	0.164041957863474
Hdac7	0.16401043938467
Acadl	0.163936769725364
Ctsl	0.163930963584734
Csda	0.163865632732882
Tmem59	0.16380694160368
3830406C13Rik	0.16379021068897
Apmap	0.163754569543495
Gm14391	0.163615970669569
Tmem237	0.163511860782425
Ndufs6	0.163457086630768
Rfk	0.163278721440859
Arf3	0.163230149968228
4930453N24Rik	0.163189259508449
Mier1	0.163188965151037
Itfg2	0.163168512224186
Gm13154	0.163108338525284
Cmtm7	0.163101850001467
Gm13826	0.163083773063398
Nipa2	0.163069424359743
Mapkapk2	0.163048506828784
Cd3e	0.163031424250307
Xiap	0.162997730265314
R3hdm1	0.162825905605593
Cisd2	0.16278859881351
1500032L24Rik	0.162705169012412
Gtf2a2	0.162646620912731
Wipi2	0.162552459413599
Pdcd4	0.162509680170477
Zfp433	0.162496146789109
Irf1	0.16244596245765
Ncaph2	0.162443374524231
Fads1	0.162082009534573
Psmd5	0.162081525640832
Rnu12	0.16202700292491
Gimap4	0.162012233118702
Vcpip1	0.162005659345466
Egfl7	0.161935654187364
Cope	0.161917144901616
Oip5	0.161906972865751
Arhgef1	0.161800381677967
Gabpb1	0.161694853485805
Crip2	0.161674419065721
1700097N02Rik	0.161606286997643
Aak1	0.161552499481978
Zkscan6	0.161442161399917
Tmem242	0.161201496008803
Snapin	0.161162208912974
Txndc17	0.16115251587068
Ptdss2	0.161107158779553
Tprn	0.161094098699081
Skp1a	0.161075394506137
Scamp3	0.161065822221355
2310039L15Rik	0.161059120256641
Etv6	0.161025128337899
Cep70	0.161019621335278
Icos	0.160998834784049
Gltp	0.160830173489129
Ric8	0.160730831839855
Trmt2a	0.160725657320558
Aldh7a1	0.160651685414875
Tmem180	0.160499318238876
Fam118b	0.160382361549972
Vps9d1	0.160233866345624
A430033K04Rik	0.16015367467354
Snx10	0.160108185710044
Cnot4	0.160033068099971
Dnalc1	0.159943281495473
Eif2d	0.159885641176561
Trappc8	0.159675924912452
Pim1	0.159672706019871
Susd3	0.159565763073587
Armc10	0.159497051272563
Rnf34	0.159489099211185
Hmbs	0.159394094939792
Dapp1	0.15923972462297
Ndst1	0.159229249920331
Dnmt3b	0.159192168242417
Mnf1	0.159168645834745
Rsu1	0.159114803458387
Gpr35	0.159114159757262
Cops7a	0.15899426900909
Cnot1	0.158972230276622
Lrrc8e	0.158878276119573
Ergic3	0.15876600422865
1810022K09Rik	0.158750638161675
Tmem167b	0.158749175123722
Eme1	0.158734691390912
Dera	0.158726663632055
Dtnb	0.158705448926139
Sbk1	0.158672953952977
Impa1	0.158649932919507
Lrch4	0.158501261753475
Trim59	0.158427630731467
Utf1	0.158408915171054
Carkd	0.158402262717842
Smchd1	0.158385998889535
Zfp866	0.158373946722189
Cpsf3l	0.158347594544189
Apol7e	0.158326004580426
6030408B16Rik	0.15828584264979
Trp53i13	0.158272485456201
Arf6	0.15823469407596
Nat2	0.158196602051805
Sars	0.158117117400549
Abr	0.158069834044772
Ptcd2	0.158069391946737
Gemin5	0.15806024727833
Polm	0.157998460844151
Tmem68	0.157998460844151
Chd3	0.157942518576243
Zfp119b	0.157920299240233
Sgk3	0.157699221308608
Cic	0.157661772226639
Slc25a19	0.15761010417805
Dido1	0.157488660764242
Haus7	0.157442644494663
Cdt1	0.157438954085228
Mnt	0.157326251403055
Snora78	0.157313962316899
Sfmbt1	0.157309721905939
Fem1c	0.157186667210657
Shoc2	0.157085750623208
Med21	0.157074634027017
Trim30d	0.157063181868069
Ubash3a	0.157031802164641
Ints1	0.156938519645443
Gnpnat1	0.156937960910792
Mlh3	0.156906333689027
Gm13157	0.156805178939006
Creb1	0.156772252747697
B9d2	0.156675015654984
Unc13d	0.156581198390042
Phc2	0.156549615370022
Thoc5	0.156541027620539
Tmem60	0.156512309011294
Pofut1	0.156495790751083
Slc5a6	0.156478385103149
Ndufb3	0.156415656275598
Fbxo33	0.156368917065338
Rnf40	0.156341534071128
Aprt	0.156334942484726
Map2k3	0.156168947155858
Pgs1	0.156157344515706
Txndc12	0.156031248521188
Ehbp1l1	0.155859380178345
Slc25a20	0.155785134292754
Tsc22d4	0.15575719425904
2900060B14Rik	0.155558540713133
Il12rb1	0.155476817868487
Rab27b	0.155462187142171
Slc52a2	0.155349339863663
Pcnxl3	0.155272175097892
Pxmp4	0.155251252684597
Angpt2	0.155137141802265
Pigc	0.155094359435199
Erlec1	0.155022840486161
Ahnak	0.154970087442152
Map3k5	0.154885364199123
Igbp1	0.154847790627711
Hmmr	0.15473548651695
Casp8ap2	0.154690001968236
Rpl22	0.154529514903565
Ap1g2	0.154432122321571
Lbh	0.154418613317201
Zfp287	0.154405764696167
Pus3	0.154350618182159
Zfp598	0.154339064316015
Efha1	0.154304423308846
Trak1	0.154257277660494
Hp1bp3	0.154124067021373
Atl2	0.15402895563349
Zfp444	0.153956645843026
N4bp1	0.153889267962084
N4bp3	0.153803803940184
Fxr1	0.153756266766922
Cercam	0.153716319514666
Psmb10	0.153703747446157
Faim	0.153653258793148
Ablim1	0.153603233534473
St13	0.153578441197792
Prickle3	0.153486247065673
Parp10	0.153465684418082
Rbm27	0.153463684581708
Xpr1	0.153415488936187
Hddc2	0.153245279130032
Ssna1	0.153195435692134
Sri	0.153110303445998
Cenpv	0.153093454765274
Krit1	0.153018644555194
Mbd4	0.153007765962273
Cirbp	0.152950082644235
Chfr	0.15294726860651
Setd1b	0.152915687357489
Nae1	0.152863186706897
Socs7	0.152750975275652
Rnf4	0.152725835018472
Fem1b	0.152681403917383
Dom3z	0.152661383917896
Cbfa2t2	0.152570852406066
Gm3435	0.152488380650736
Smap1	0.152435710457301
Setd4	0.152324622992121
Ppp2r5e	0.152324539808907
Fis1	0.152272396774243
Zfp644	0.152252884352383
1110032A03Rik	0.152245025869713
Itgb2	0.152019127900553
Aph1a	0.152001918320091
Zdhhc20	0.151886199673931
Lgals3bp	0.151849009588831
Dpm3	0.151847312602416
Rasa3	0.151770072558424
Pdha1	0.151769026135127
Tbc1d10c	0.151713333794932
Ercc4	0.151708043055496
Rdm1	0.151649909219966
Unkl	0.151560492999907
Cnppd1	0.151440651866527
Mbtd1	0.151438602341788
Ptdss1	0.151352935113628
Cotl1	0.151206967351624
Asl	0.151193034701346
Il4ra	0.151184513080707
Gsk3a	0.151175802164188
Scpep1	0.151110102119788
Lgals9	0.151106460223168
Tbl1xr1	0.151100170047055
Socs3	0.150959340736533
Zfp958	0.150907504508186
Htatip2	0.150859221357522
Whsc1l1	0.150847457627119
Dph3	0.150775006843048
Pitpnm1	0.15073172571302
Dus3l	0.150719385194486
Rspry1	0.150704499105324
Irf2	0.150641654920803
Nr2c1	0.150569199919345
Ptpn18	0.150568384868126
Lrif1	0.150518801720189
Kdm8	0.15048984728113
Stat5b	0.150467833653607
Eif3h	0.150314191287895
Pisd-ps1	0.150277858353718
Slc33a1	0.150258724984352
Hectd1	0.150093499052608
2410015M20Rik	0.150070009822478
Rictor	0.1499714507476
Alg8	0.149935096354771
Bloc1s4	0.14992567213775
Usp7	0.149866197069166
Gemin2	0.149842657975078
Ube2s	0.149797630022274
Rgl2	0.149794485751465
Batf	0.149745992182005
Zfp446	0.149634797085079
Pdgfb	0.149588405532459
Btbd6	0.149557799632414
Commd6	0.149476876547961
Suv39h1	0.149442574044168
Gm9926	0.149407945693915
Rdh16	0.149277043717664
Acsl6	0.149273347148966
Mphosph6	0.149265883790329
Tnfaip1	0.149228448585829
Ttc3	0.149129513552999
Hist1h2ag	0.149127783703229
Atp6ap1	0.149109882664367
Fam178a	0.149086828976021
Zfp12	0.149075765722648
Erap1	0.149065734547962
Slc44a2	0.149065631634462
Foxn3	0.149034814461974
Mll3	0.148984231848589
Gtpbp5	0.148943687966792
Phf3	0.148870887017763
Sla2	0.148756105295003
Sept1	0.148754804582607
Rp2h	0.148729492165221
Swsap1	0.148707870002363
Pcm1	0.148632007245733
Gne	0.148596173667604
Stil	0.148577992848605
Urod	0.148553104523506
Ccdc50	0.148548934849092
Tma7	0.148518323942975
Cdyl2	0.148499233140042
Heatr5b	0.148487697953445
Ciao1	0.148416400299392
Cox18	0.148385492656227
Stoml1	0.148380630958554
Dctn3	0.148282632880627
Zc3h7a	0.148110669211096
Rpl7l1	0.147925189947399
Atg14	0.147893068236994
Treml2	0.147837096280938
Prpf3	0.147731144595835
Heg1	0.147659107232981
Mrpl42	0.14757843039127
Thoc6	0.147544334600459
Celsr1	0.147539001872748
Cyp2j13	0.147538380732254
Ccdc12	0.147500599971998
Tmem11	0.14748302656995
Ctsd	0.147410020394319
Mitd1	0.14738276015036
Ranbp6	0.147303942390211
Mettl21a	0.147147236068519
Tmem2	0.147056943673045
2510002D24Rik	0.14701673655146
Nde1	0.147011649411829
Gm4070	0.146734516152726
Tmem181b-ps	0.146731119619575
Ptpn6	0.146584045406469
Gtf2h3	0.146351564654478
Gpr180	0.146282733381698
Ccni	0.146117495778581
Atg9a	0.146116392929463
Klhl7	0.146047056944509
Aim1	0.146008322754456
Golga5	0.145973725949166
Lpin2	0.145947466487016
Pank3	0.145845115349557
Lrmp	0.145759419373966
Kbtbd11	0.145735442893547
Gm4636	0.145723581504614
Dennd5a	0.145623798693826
Uso1	0.145601828032387
Tars2	0.145526799135333
Homez	0.145511635753318
Fam195b	0.145461870345055
Dlst	0.145454211191679
Ubp1	0.145427709134374
Wdr91	0.14514534746157
Hivep2	0.145117675813358
Ndfip2	0.145116434072015
Zfp825	0.144895094259723
Lifr	0.144829702378148
Ubr4	0.144766627008054
Med16	0.144741369783146
Esyt2	0.144635125546733
Edem1	0.144595275436869
Zfp672	0.144468471398216
Msl2	0.144290260621994
Smim11	0.144253471243601
Nrm	0.144230429713923
Mbtps2	0.14421264562038
Pttg1ip	0.144155598689542
Mier2	0.144088267723316
Atp5j2	0.144069901679635
Rif1	0.144064416442463
Aggf1	0.144045792089612
Nsd1	0.144001170615488
Slc2a3	0.143999890931538
Ncor2	0.143955331952819
Pddc1	0.143791467536533
Phf17	0.14367221319615
Yars2	0.143573605016318
Fam98a	0.143558979765359
Ubxn6	0.143488896969399
Psd4	0.143432600065255
Klf16	0.143412606152038
Map3k8	0.143374158909393
9430037G07Rik	0.143359865261426
Trip12	0.143307408592182
Ms4a4c	0.143282772033119
2700029M09Rik	0.14326719991845
Lrrc41	0.143237841700742
Scyl1	0.143222990542317
Smad5	0.143159152028921
Slc25a30	0.143142880533458
Pctp	0.14312847816956
Gimap9	0.143030240585058
Cab39l	0.143012960705272
Gadl1	0.142984412353765
Fbxo30	0.142897497422124
Zfp534	0.142889947435359
Cdc73	0.142876310331251
Smap2	0.142833792689234
Dnalc4	0.14274668219949
Lamp1	0.142740783896623
Ift57	0.142713146767076
Pcsk7	0.142687540706753
Tmem167	0.142685957975404
Zzef1	0.142646113820059
Mtmr12	0.142524399578613
Gm4944	0.142490457318002
Asb3	0.142349163239394
Dhrs4	0.142329809843419
Gpr174	0.142318832800476
Med13	0.14230892375952
Grpel1	0.142147408039872
Zfp280d	0.142063845774086
E330023G01Rik	0.142051473332509
Rpl6	0.142022209234366
Traf7	0.141954114770731
Cdc42se2	0.141823700501349
Nktr	0.141785180469018
4932438A13Rik	0.141758629024816
Sema7a	0.141662514809309
Trmt13	0.141654387842015
Pprc1	0.141642860461312
Tmem66	0.141613744190788
Rhbdd2	0.141601373389686
Slc5a3	0.141576825463763
Smpd4	0.141526827308201
Dctn1	0.141512865781817
Ppp1r8	0.141498530907883
Samm50	0.141439822338628
Ipo9	0.141422584805012
Afap1	0.141391991820098
Fam129b	0.141365293223006
Mlst8	0.141325468984797
Rxra	0.141179282826033
Syvn1	0.141178350504849
Strap	0.141153778954067
Tlcd2	0.141032864549936
Elp5	0.141015098549929
Flcn	0.140996979433716
Frmd8	0.140990289209728
Snrpb2	0.140968694904067
Rpl30	0.140934337830981
Snrk	0.140899864604158
Coa3	0.140780562003485
5031425E22Rik	0.140730350754695
Gtpbp6	0.14066763127036
Rrnad1	0.140637883607525
Oxr1	0.140508263955083
Nacc1	0.140425806702604
Hsdl1	0.140322798111678
Gm4841	0.140222597648433
Rassf2	0.14013489158536
Wrnip1	0.140109891994212
Med12	0.139999525177066
Hsp90ab1	0.139918176504968
Zmym5	0.139905536843419
Abce1	0.139905205331281
Pla2g6	0.139846968172186
[truncated: 7,016 more rows]

## Sheet: CD8_24h_normalizedMAR
Gene	Spearman coefficient
Dna2	0.530374567249599
Tor4a	0.435534774985389
Mrpl12	0.406089619384703
Snrpe	0.386674459380479
Il17ra	0.376417550527873
Ndufaf4	0.373720117783835
U2af1	0.36843950905903
Spire1	0.368266028583974
Npm1	0.362594973699591
Clspn	0.362163216468964
Eid1	0.360901710501602
Tmco1	0.35562593626567
Fbxo6	0.353334838782705
Fam133b	0.352703711191773
Srsf2	0.351043311137941
Snap29	0.349714817013205
Prkci	0.346164264616995
Ptges3	0.33874926943308
Stxbp5	0.338088949943196
Ccdc134	0.33492568838692
Smim13	0.332639514450625
Lamtor5	0.332551391355034
Xrcc5	0.330391369660549
Rps6kb2	0.330129273186934
Gmds	0.327994235145731
Gm14308	0.327792035019676
Mib2	0.327115429156786
Mia3	0.324770565306818
Grsf1	0.323638418713946
Mtch1	0.322335073125859
Snrpa	0.321847860270939
Cyb5r1	0.32100215894604
Spata13	0.318753921207695
Rnu12	0.317341904572583
Trnt1	0.316841691869578
Sra1	0.315641879146843
Ly75	0.3156193597615
D030028A08Rik	0.314748821210963
Tnks2	0.313959807675316
Mrfap1	0.313909994155465
Irak1bp1	0.313902414332334
Gm14393	0.312732274190577
A630001G21Rik	0.312617676186616
Galnt1	0.312540229166315
Slc35f6	0.311517554273447
Mrpl32	0.309286574459721
Dynll1	0.308493318225746
Piezo1	0.308067508191168
Brd9	0.307428037260982
Mrps36	0.307376400101454
E130309D02Rik	0.307067373946446
Mcm5	0.306545879602572
Rab33b	0.305084745762712
Nudt4	0.303958741283113
Clcc1	0.303407760004702
Ccdc38	0.301950026269755
Ppp2r2d	0.298139254727962
Lars	0.297855135638289
Rab14	0.297377774759881
Sytl3	0.296680777458569
1810064F22Rik	0.296331511342523
Crbn	0.294921297423805
Zfp428	0.294781488143103
Rrp12	0.293771718427819
Bcl7a	0.293106369353212
Alad	0.292935085725685
Psmg1	0.292692661331979
Atad2	0.292474064207264
Sumf2	0.291893156147665
Ccdc91	0.291656773554442
Cinp	0.291646195504095
Mcmbp	0.291583869082408
Eml4	0.290450579748205
Dclre1c	0.289542512341141
Tbca	0.288872529389825
Vps53	0.287773290352678
Tmem106c	0.287475081208795
Ahcyl2	0.287214067750456
Sod2	0.286123409197831
Pramel4	0.285926053161859
2700029M09Rik	0.285773274541052
Ctbp1	0.284920544762535
Tbl3	0.283709423403424
Ankrd26	0.283388660951036
Errfi1	0.283360001366788
Cbx2	0.282833710387514
Hnrnpu	0.282758620689655
Thoc7	0.282228547112574
Cyb561d1	0.281655236594233
Pgm3	0.281524690253605
2310033P09Rik	0.281329550246231
Slk	0.281062540984427
Tnfrsf4	0.280736083143835
Bccip	0.28010271730495
Nsa2	0.279402095326367
Prps1l3	0.279257924337671
Rnf168	0.278350063589964
Yaf2	0.278221960218183
Hnrnpa1	0.278141437755698
Sucla2	0.278096983588034
Creld2	0.276963261584745
Rybp	0.276853584372763
Rab6a	0.276645005106869
Sfxn4	0.276405578592155
Ubxn8	0.276145636703046
Hspe1	0.275398530107278
Cdk2ap1	0.275126123287567
Exosc5	0.274615793537664
Coq4	0.274529155347371
Rnf187	0.273890935063668
Ube2i	0.273699590882525
Pgd	0.273615104037925
BC005537	0.273366940834675
Ccny	0.273157604934411
2010204K13Rik	0.273038110659644
Churc1	0.271946230274693
Isyna1	0.271507147099753
Eif4a1	0.271127995324372
Ado	0.270915904185186
Ppp2r2a	0.270290014600959
Syngr1	0.270199523142933
Txlng	0.268319103753918
Cd6	0.268157243839477
Filip1l	0.267905852491039
Ppm1g	0.26573140719221
Purb	0.264822542613503
Mknk2	0.264123925076551
Snx19	0.26408814009192
Llph	0.264071541745124
R3hcc1	0.263948366417558
Psmc2	0.263724068560328
Atxn7l3b	0.263632127134365
Fam53c	0.263537097711241
Ap2a1	0.263346372359468
Slc5a6	0.263241351853526
Serp1	0.263121453344151
Rbfa	0.263029339357113
Aar2	0.263019728382331
Plod3	0.262713078905442
Fbl	0.262536528345997
Pgam5	0.261642141390287
Nup160	0.26154652630601
Ndufaf3	0.260776853908489
Mfsd5	0.260475054764461
Tomm20	0.259906487434249
Rnf146	0.259292126945492
Heatr5a	0.259147410971737
Ctdspl2	0.257451499901029
Bri3	0.257447408317429
Hsph1	0.257035392651131
Eif2b4	0.256775513870911
Rdx	0.256773556858796
Prpf4b	0.256697008980432
Mtpn	0.256680015001121
Zfp191	0.256678729294076
Exoc5	0.25644288435451
Donson	0.25627837784306
Tbc1d1	0.256175899550022
Dusp3	0.255104475828162
Smpd4	0.254855596774456
Ppa2	0.254704423804767
Galk1	0.254520643928289
Rpl27	0.254412624196376
Pop1	0.254302266508301
Eftud1	0.254196125776018
Zfp51	0.25359643891531
Extl3	0.253566639847503
Mak16	0.253116230672909
Mfsd11	0.252732480412996
Ddx18	0.252309852760112
Phax	0.252140155236858
Ubtf	0.251520907920119
Ndufb4	0.251052962044919
Nol9	0.250951093570863
Papss2	0.250382843664647
Rbm25	0.250336169712996
Nans	0.25030337316311
Zbtb7a	0.249576157988038
Gm14440	0.249573681936928
Arpp19	0.24926943308007
Wrap53	0.249020049887627
Cox19	0.249003168275651
Dusp11	0.248914986449365
Gnpda2	0.24867868709529
Chordc1	0.248675760128894
Ppp6r3	0.248496340388542
1110046J04Rik	0.248393389401896
Tnnt1	0.248392468473774
Hsf1	0.248226450311355
Aplp2	0.24750863184622
Gsto1	0.247504669264003
Zfp26	0.247218590673796
Adam19	0.247037315082639
Zfp783	0.246792053542994
Stip1	0.24665380835866
Zc3h8	0.24640332538805
AI662270	0.246302261326682
Syngr2	0.246064905786517
Rmi2	0.245075691575322
Slc12a2	0.244564428699892
1110065P20Rik	0.244427188129079
Snrpg	0.244418468731736
Nudt16l1	0.244330519476872
Slco4a1	0.2437677914473
Smg8	0.243207081440324
Hipk3	0.242742116627106
Nip7	0.242314436002338
AI846148	0.24212535725234
Wasf2	0.241877000917748
Ube2d1	0.241543732963376
BC026590	0.241126137665256
2610318N02Rik	0.240663661192551
Vps36	0.240479528590886
Fam173a	0.240267831564266
Zbed4	0.240223060480725
Hemk1	0.239967563628925
Rps6ka1	0.239794249910112
Ppap2a	0.239747120220401
Itgb1	0.239465546790787
Trafd1	0.239420081326669
Mb21d1	0.239279561704465
Ebna1bp2	0.239237328696113
Kcnk5	0.239215222490929
Slc30a7	0.238957599135537
Med20	0.238890268169312
Timm23	0.238781981059695
Tigit	0.23838373430843
Zfp689	0.238319985324505
Phlda1	0.237972226129851
Cyb5b	0.237686523462734
Lrrc42	0.23753133487478
Pno1	0.23723513332371
Foxr1	0.237178351806147
Trib1	0.237168753122088
Gm10778	0.237126658888882
Cab39	0.237053470848178
Fam32a	0.236973832366449
Zranb2	0.236936219626542
Pced1a	0.236760966165468
Cenpi	0.236517842730847
Pcbp1	0.236425273651843
Prdx6	0.236124509316527
Dtwd1	0.236103181732835
Wbp1	0.235969404735548
Hnrnpr	0.235885131586847
Tyw1	0.235877151983732
BC003965	0.235784955926683
Wdr75	0.235527816630255
Myc	0.235480456915409
Rbmxl1	0.235385513323725
Mettl5	0.235055766490188
Eif3g	0.234788708098752
Suclg1	0.23457352679449
Stk39	0.234493202867027
0610009D07Rik	0.234253984672851
Gm15645	0.234077061349671
Dpm1	0.233967979311222
Gpc1	0.233934400561594
Tmem126b	0.23375166786314
Lrrc33	0.233636505851056
Scoc	0.233563657841673
Cd82	0.233473311966836
2700050L05Rik	0.233414622710708
Asah1	0.23328691813378
Ktn1	0.233125803786318
Rac2	0.232787843366452
Snd1	0.232529594766963
Hcls1	0.232377407632337
Topbp1	0.232223913807023
Slc25a15	0.231577992719414
Zfp637	0.231339734129822
Ntmt1	0.23114142824945
Iws1	0.231062665797125
Insr	0.230872680192189
Trmt2a	0.23053875550672
Copb2	0.230490791018616
Blmh	0.230373522745394
Hiatl1	0.230156781108639
Arl8a	0.229966527082589
C87436	0.22996096405976
Eif2s2	0.2291642314436
Aars2	0.228688141977797
Ankrd46	0.228440321037262
Ppp1r14b	0.228337588754375
Atp6ap1	0.227653496738353
Dock11	0.227538756115683
2310009A05Rik	0.227538731664758
Eif2s1	0.226709526592636
Ndufa5	0.226664329103053
Ranbp2	0.226608245397741
Acp6	0.226257461278722
Nmd3	0.226248292584802
Zc3h18	0.226075990807543
Zbtb8os	0.226053656209582
Gzf1	0.226035550542338
Nif3l1	0.225827348908799
Abl1	0.225768323293305
Smim14	0.225646710758759
Ccl5	0.225586426870535
Usp36	0.225394558731702
Nop56	0.225378456168481
Klhdc3	0.225281616920149
Faf1	0.224741946801991
3110082I17Rik	0.224638471051948
Atp10d	0.224499257620089
Exo1	0.223905751314886
Mpdu1	0.223436116990541
Prkrip1	0.223212100747094
Wdr55	0.223110425948164
Wdr73	0.222860799035245
Pik3c3	0.222671482127918
1700021F05Rik	0.222437159562123
Sipa1	0.222320159231089
Pola2	0.2221053250623
Leprot	0.221944377221588
Hars	0.221338398969705
Zmynd19	0.220905992016804
Abhd6	0.22088131192381
Adck1	0.220864991448109
Lats1	0.220857305600982
Mrpl2	0.220550691496854
Slc39a14	0.22006761413834
Cct7	0.219812974868498
Gpn2	0.219517668413106
Dancr	0.21949851738368
Ift140	0.219490743998644
Ssr1	0.219345412039743
Ankrd10	0.219241048162493
Flna	0.219198898723922
Stmn1-rs1	0.219085224177691
Trak2	0.218986220802982
Wdr36	0.218611941716141
Stag1	0.21844639213411
Dennd5b	0.21830615502834
Celf4	0.217961180235211
Arl4a	0.217881248520938
Rnf149	0.217877332396561
Fam98a	0.217814770641908
Mrpl50	0.217758793242212
Rpia	0.2176727130487
Tmem126a	0.217532674788546
Pex11b	0.217335746874895
2510039O18Rik	0.217305571491421
Pigq	0.216732433303891
Mrto4	0.216540921191966
Fam108b	0.216451974121792
BC030867	0.21622500028476
Txndc11	0.215948270610178
Xpr1	0.215941311291181
Bcl9l	0.215446398799331
Fbxw17	0.215413847960558
Rrs1	0.215243881843168
Tra2b	0.214974575152405
Mios	0.214899236866439
Vegfa	0.214598928141461
D2hgdh	0.214394956658367
Rabgap1	0.214343158526463
Letmd1	0.214281401639262
Nt5c	0.214262752543565
Zfp639	0.214259063105499
Zcchc17	0.214199908201273
Stxbp2	0.213922497296847
Cyfip2	0.213912778894199
Ipcef1	0.213908001253073
Gm14306	0.213596017046019
Arid2	0.213507176545431
Adipor1	0.213383808429326
Txlna	0.213180198507109
Eif2b1	0.213166181262833
Pick1	0.213134483904095
Ltn1	0.212999543944501
Rmnd5a	0.212868143855702
Wnt10b	0.21277395408055
Chsy1	0.212702564469656
Dnaja2	0.212578175592522
Cc2d1a	0.212194875980611
Eif6	0.212110585434497
Gm20767	0.21200499209638
Med12	0.211990251667666
Rhot2	0.211972329940791
Ppil1	0.2118040017625
Cep290	0.21170977992187
Pofut2	0.211005062157892
Mcfd2	0.210941543829301
Wdr12	0.210727673060519
Mms22l	0.210726147602862
Ece2	0.210719662032522
Grhpr	0.210664614458868
Ofd1	0.210642768609795
A330050B17Rik	0.210524042822451
Slfn5	0.210231008657869
Mettl16	0.210186044430302
Thumpd1	0.210177374713925
Cnst	0.210139190569684
Fhod1	0.209691291762075
Tmem109	0.209675672521641
Zfp202	0.209663063772066
Sppl3	0.209656454365991
Cad	0.209500766019522
BC056474	0.209301946698573
Cisd2	0.209219508320972
Rpl22l1	0.208914221140554
Sec24c	0.20868382195792
Pum2	0.208350558157644
Gnl3	0.208344741116096
AI413582	0.208202499768125
Cnep1r1	0.208172512734565
Grlf1	0.208106209199795
Arih1	0.207915479610968
Fbxo11	0.207910380301024
Gemin4	0.207807978209265
Tmem60	0.207703233717691
Arl8b	0.207472799873031
Derl2	0.207443277271785
Zfp934	0.207435491995663
Mrps23	0.207209472387647
Dync2h1	0.206929249115156
Stx1a	0.206705299711351
Mtf2	0.206626971520659
Yars	0.206481117432098
Irak1	0.206382605998679
Canx	0.206370543541788
Use1	0.206225559008294
Traf3	0.205839138420259
Zfp932	0.205734635604472
Hook3	0.20565047458245
Tnk2	0.205212303685989
Wac	0.205144703298202
Ppp4r1	0.205036901361502
Mrpl35	0.204979835524602
Mt2	0.204952994586693
Acyp1	0.204893515611915
Grina	0.204815162451069
Tpt1	0.20479251899474
Ncs1	0.204658117162356
Tsr1	0.204494123339946
E2f4	0.204339966090023
Ifi30	0.204279896404048
Gm20939	0.203990151160071
Appl1	0.203864972850906
Hinfp	0.203756500788037
Snrnp27	0.203682597527773
Pcbp2	0.203669349077704
2010012O05Rik	0.203667133965932
Wdr33	0.203463610448146
1810009A15Rik	0.203454646390116
Ubiad1	0.203186387420068
Limd1	0.20298327034623
Ubr5	0.202822301606956
Slc25a13	0.202554151997028
H2-T23	0.202454704850964
Abi3	0.202423655368832
Sdc4	0.202304667846624
Wdr20a	0.202039251852417
Rcbtb2	0.202007858747054
Ndnl2	0.201925567711321
Chtf8	0.201756751499378
Stxbp1	0.201519133695625
Sec61a2	0.201481073316055
Gm6710	0.201451775880403
Sumo2	0.201402688486265
Gpsm2	0.201334887157291
Zfand5	0.201310074395775
Gpr108	0.201107835908118
Psmc1	0.200946870411628
Srf	0.200887905038502
Jund	0.200860354128947
Dapk3	0.200615515134597
Gm14420	0.200576934048935
Csnk1g3	0.200337137614566
Cst7	0.200297289068227
Cdc45	0.200222341351295
Atg10	0.200192325961164
Zdhhc7	0.199991116170135
0610010K14Rik	0.199122550718439
Zfp592	0.199061712231991
Kars	0.199006428988895
Casc4	0.198658659557436
Dync1i2	0.198607080948145
Tomm5	0.198570990246069
Thumpd2	0.198412892999051
Plk3	0.19840428802498
Dclre1a	0.198363577023722
AI504432	0.198127489149704
Tmem259	0.198021901751579
Slamf7	0.197879010313875
Uqcrc1	0.197811189547556
2510002D24Rik	0.197792878263048
Comt	0.197662185856224
Grwd1	0.197616385355767
Mcm4	0.197489735405877
Setd5	0.197408867399348
Mfsd12	0.197278221251599
Sf3b1	0.19710653432735
Atxn7l3	0.197073672384537
Stat5a	0.1970726493026
Tor1aip1	0.197023476908855
Nbas	0.197012969212725
Fam118b	0.196875745244382
Mrpl14	0.196790991612272
Ascc2	0.196751283073525
Hras1	0.196462367057362
Ddx39b	0.196317942723554
Gripap1	0.196311732666925
Mocs2	0.19630350397132
Gabarapl2	0.196143289050911
Tpst1	0.195976787380542
D1Ertd622e	0.195955728328746
Ctage5	0.195947429492684
Zbtb11	0.195806743304954
Rock1	0.195687475362772
Desi1	0.195588188066737
Bcap29	0.195542882599293
Eif1ax	0.195239556414126
Ndufa2	0.19520608843337
Rps6kb1	0.195001991041312
Sharpin	0.194826030098166
Pfas	0.194739918176505
Cdk17	0.194349571996663
Imp3	0.194282500752711
Pcyox1	0.194189196445953
Suclg2	0.194173383899877
Qtrt1	0.194143992666104
Fam134b	0.194039973947446
Nme3	0.194014833495775
Arpc5	0.19384550450548
D330041H03Rik	0.193657754515572
Nckipsd	0.193552572836707
Rps19-ps3	0.19345395412842
Zfp955b	0.193404288044361
Isca1	0.193294866940016
Nsmf	0.193196096700164
Oxr1	0.19308513053217
Eif2s3x	0.192989788176917
Tug1	0.192963297584245
E130112N10Rik	0.192829824290211
Rnf11	0.192781370447079
Sphk2	0.192735350862507
Exosc2	0.192694330800701
Hn1l	0.192576203804852
Cd37	0.192572879024327
Man2a1	0.192559308875782
Trappc4	0.192549213254666
Mier2	0.192499232439702
Ubxn2b	0.1923697632339
Mbnl1	0.192346469139018
Fuz	0.19232947637249
H3f3b	0.192109877264757
Kansl3	0.19208652334429
C920009B18Rik	0.192073938662805
Trmt10c	0.192056713475833
Wash	0.192023427764333
2410127L17Rik	0.191924464265412
1110002L01Rik	0.191905879917033
Arhgap27	0.191888397820194
Zfp97	0.191669699313307
Camsap2	0.191529543366254
Gfm1	0.191428866201982
Slc35b2	0.191383693239785
Akt1	0.191185143301226
Haghl	0.191057895231256
Inpp5b	0.190663297567542
Kif5b	0.190529093202861
Acp5	0.190434852774238
Gm5643	0.190350512338418
Nhlrc2	0.189707544500176
Magohb	0.189552404517391
Kdm8	0.189420760608263
Nsd1	0.189419847119744
Eri1	0.189354848426478
Mrps27	0.189107421666957
Atp10a	0.18902595373685
Psmd12	0.188731077533202
Bcor	0.18859051898919
Hmga1-rs1	0.188455357850349
Xrcc3	0.188392043499925
0610010F05Rik	0.188204292351748
Pigm	0.188098684842866
2210016F16Rik	0.18803967611211
Cd300a	0.18802144977825
Golga2	0.187885760551032
Fip1l1	0.187635540059823
Khsrp	0.187605971183793
Det1	0.187516740938989
Fntb	0.187484969337853
Aimp1	0.187372135155393
Nup205	0.187352504793888
Acbd5	0.187191376296904
Hsd17b4	0.187039180363053
Dlat	0.186806592853069
Cbx6	0.186757319367287
Zfp282	0.186699152971502
Adh5	0.186515188560219
Fads1	0.186456726006939
Sntb2	0.186391166060675
Wbscr22	0.186158368082917
Gpatch11	0.186012992850426
Rps27a	0.185973115137347
Stim1	0.185923863981387
Hat1	0.185890216485933
Rabl3	0.185835961959356
Ube3c	0.185728705555017
Pdf	0.185685543419823
Cc2d1b	0.18555970033617
Pdss1	0.185373565675251
Arid1a	0.185283871691383
Ankrd49	0.18520842516334
Ppp1cb	0.185128362503142
Rnf10	0.184932066871716
Iqgap2	0.184876407011595
Smarcc2	0.184508329172017
Polr2b	0.184447814797083
Pomt1	0.184330346526815
Gtf2h5	0.184182946721299
BC055324	0.184150192627697
Api5	0.184052554822548
Nmrk1	0.183988661455372
Rexo4	0.183978848347653
Rc3h2	0.183880868762793
Dpp9	0.183859960561968
Nsun2	0.183704483334423
Scamp3	0.183489744399028
Bop1	0.18339750298189
Luc7l2	0.183343074225599
Smad3	0.183251306029822
Dnajc25	0.183168198861555
Iqcb1	0.18313683230357
Supv3l1	0.182870904269405
Bmyc	0.182821777079673
Odc1	0.18281706604325
Pcnp	0.18281706604325
Emc6	0.182787167202861
Mtmr1	0.182593413901757
Inpp5e	0.182586448683682
Rad50	0.182410798997435
Rnaseh2c	0.182373863240904
Unc13d	0.182332256539599
Rhot1	0.182242986813045
Bag1	0.182227426668708
Mif	0.181998831092928
Slc25a32	0.18169923500324
Sh2b3	0.181693759159771
Aftph	0.181686425265262
Helz	0.181657650196503
Synrg	0.181377529558829
Adprhl2	0.181218698235874
Nt5m	0.181187630113759
Ewsr1	0.181124797284052
Fance	0.181089442039033
4931428F04Rik	0.181052968181307
AI462493	0.181004329088568
Nob1	0.180895697122202
Mapk8	0.180888939823864
Gm16702	0.180888369374635
Rabac1	0.180867476472996
Prpf40a	0.180824328099555
Mrpl46	0.180565481493206
Crls1	0.180500753740242
Fnip2	0.180388925823156
Mark2	0.180304148079945
Tnfaip8	0.180272322926677
Tex10	0.180217121159781
Tubgcp5	0.18004690442099
Slc4a1ap	0.180020158002053
D930015E06Rik	0.179980670857374
Dusp2	0.179838386413561
Szrd1	0.179749709311285
Stk40	0.179707539762032
Stil	0.179693440044978
Map1lc3b	0.179636015034943
1700097N02Rik	0.179208343986237
Wsb2	0.178998856394446
Jmjd1c	0.178965708228306
2700097O09Rik	0.17895423838429
2410004N09Rik	0.178885540511847
Prpf19	0.178831870679475
Tigd4	0.178801913050245
Fam212b	0.178756553935412
Tfb1m	0.178645206728553
Cd38	0.178487974252787
Nmt1	0.178436271735467
Tmem186	0.178307451305719
Fam211b	0.178264875933773
Tars	0.178251980722775
Prepl	0.178027694137354
Mthfr	0.178025355326918
Itsn1	0.177969469973584
Zfp426	0.177536031602587
Rab34	0.177516911419365
Lmbrd1	0.177450373484911
Suco	0.177447533120913
Tab1	0.17736792781299
Ldb1	0.177355838295882
Drap1	0.177340689333013
Dis3	0.177261688456446
Galk2	0.177115520047184
Clta	0.177059020528884
Zfp180	0.176954699496647
Agxt2l2	0.176882546498097
Galnt12	0.176784953462869
Ap3d1	0.176743786342853
Inpp5d	0.176698202461832
Ypel3	0.176687029855273
Folr4	0.176595904922011
Pon2	0.17647446247795
Arhgap31	0.176427989453945
Dffb	0.176415046399098
Rpa3	0.17639613173337
Grpel2	0.176373600548391
1700052N19Rik	0.176367067070756
Abce1	0.176346175899144
Wdr60	0.176322830595237
Letm1	0.176254214653259
Gm16287	0.176217859806137
Cenpw	0.176189509758448
Mob3b	0.176000184732016
Mob1a	0.175972878092727
Slc25a11	0.175963285820746
Btaf1	0.1758911521258
Pex10	0.175854768054015
Gm16039	0.175799707084682
Azi2	0.175771538965565
Dennd1a	0.175752309373646
Nudt21	0.175659696993805
Thyn1	0.175641684185478
Rabif	0.17559494414881
Ippk	0.175511741850503
Drosha	0.175459453191112
Bcat1	0.175411964018913
Vps4a	0.175397167018336
Brip1	0.175346309259711
Rps24	0.175277615429573
Cep170	0.175177423822684
Far1	0.175165685088972
Stk24	0.175042531719962
Nploc4	0.175015637388878
Tma7	0.174878719101685
Dnmt3a	0.174735039740597
Pold2	0.174694855116176
Ubap2	0.17466480050611
Bend3	0.174541409015857
Atp8b2	0.174495982272756
Tiprl	0.174426824980883
Rpl7l1	0.174400935125658
Aifm1	0.174358364886115
Mapkap1	0.174111212217699
Simc1	0.174003964234701
Snrk	0.1739726094216
Mat2a	0.173958879105682
Pdlim2	0.173945240089471
A230077H06Rik	0.173944017077802
Gm12191	0.173819021336809
4930519F09Rik	0.173776617437756
Mrps18b	0.173583825075269
Dnmt3b	0.173530266060673
Wdr89	0.173410494072507
Ppm1m	0.173274591691785
Alyref2	0.173240399634858
Eif4e2	0.173198467058482
Cxcr2	0.173117666845874
Pxmp2	0.172991782895574
Prelid2	0.172905120844681
Nnt	0.172734918336048
Hdgfrp3	0.172550204845775
Tgfbrap1	0.172538305903698
Clptm1l	0.172437383314647
Ndufc2	0.172423870772049
Srsf7	0.172420985707485
Sertad2	0.172134201944244
Ska1	0.172090069779145
Taok1	0.172074702467049
Cdc37	0.172014729383776
0610009B22Rik	0.171998639174574
Atp11b	0.171981358016613
Supt16	0.171864288039914
Lrrc47	0.171516106483348
Wbp4	0.171426192984923
Bicd2	0.171412511187451
Hnrnpm	0.171335057514747
Pcyt1a	0.171321477632933
Rapgef1	0.171226603623421
Narfl	0.171201284297744
Scd3	0.171131339320288
Ncl	0.171127995324372
Yrdc	0.1710767742728
Ncf4	0.171074352293208
Pogz	0.170977439825062
Alkbh6	0.17095605380844
Tyw3	0.170785230789698
Smarca5	0.170626919840313
Yif1a	0.170589172344276
Fmnl3	0.170496478000584
Slc25a20	0.17040731549194
Ranbp3	0.170366196886712
Gtf2ird1	0.170294515084561
Thy1	0.170197331386465
Arl2bp	0.170164724263742
Rogdi	0.170130117744088
Timm8b	0.170021779729542
Uso1	0.170001965528739
Phb2	0.169959088252484
Rpap2	0.1699222194332
Stard7	0.169892884936221
Cul5	0.169872337880256
Shoc2	0.169847008208766
Taf2	0.169828297884913
Zc3h3	0.169486825952883
Rnf113a1	0.16946603043925
Kti12	0.169435477162801
Ubr7	0.169330137008581
Spata6	0.169325678507242
Smyd2	0.169266315203984
Actr10	0.169084878522996
Acap3	0.169012783186428
Ncoa6	0.168826956784247
Ogg1	0.168817823471283
Zzz3	0.168679225081209
Pus7l	0.168409951660819
Csnk1a1	0.168295521769803
Tnfsf10	0.168040213040556
Nbeal2	0.167989176853517
Arid1b	0.167938974489999
Zbtb40	0.167932515542586
Vps13d	0.167876479900336
Dtd2	0.167812753250674
Cct6a	0.167791905927241
Jakmip1	0.167642876318113
Arhgdig	0.167514154045602
Prrc1	0.16750611398874
Top2a	0.167477607814602
Ankrd28	0.167324821518597
Mrps2	0.167317451071234
Uba6	0.16723076171391
Egln2	0.16715814891587
Bub3	0.167063832993109
Dnajb1	0.166799563316159
Rnf6	0.166643420204813
Tmem39a	0.166611580428255
Zfp91	0.166594102478819
Pdcl	0.166532158362351
Strada	0.166471667169282
Agpat3	0.166359785496927
Hist1h2af	0.16632617759101
Ndrg1	0.16632617759101
Snx18	0.16619667531549
Chpf2	0.165904481471431
Anapc15	0.165746155245423
Snx16	0.165625563815516
Tpr	0.16554888296453
Cdc34	0.165450293221345
Abi1	0.165103958897422
Dpf2	0.165097157690638
Cd9	0.164841157318653
Fam101b	0.164758874354652
Hgsnat	0.164752111398683
Ifng	0.164676520296079
Tmem209	0.164542307922363
Ddx41	0.164509788651682
Brd3	0.164432446054121
Kbtbd4	0.164422219523523
Ndufa12	0.164231443600234
Eif2a	0.164227419604108
Dctn6	0.164126108317241
Zmynd8	0.164114552893045
Tfdp2	0.164005435560644
Omd	0.163941612256136
Tirap	0.16387022038896
Btd	0.163810515147982
Rpa1	0.16377345284857
Tonsl	0.16363529923243
Nrbf2	0.163619389027351
Atp6v0c-ps2	0.163598574604153
Bahd1	0.163594085046817
Aig1	0.163554907150426
Ell2	0.163484083602757
Tcf19	0.163470705316977
Rgs16	0.163449326695184
Nfil3	0.163415032668341
Mto1	0.163408414975857
Phf8	0.163095185387511
2610028H24Rik	0.163086367370494
Acaa1a	0.162645778552088
Slc25a38	0.162557621131217
Qpctl	0.162391225474837
Med8	0.162339663373622
Ovca2	0.162303182767386
Zc3h15	0.162092651153541
Jrkl	0.162058978121612
Mark3	0.161951650851857
Mrps31	0.161906210134382
Akr7a5	0.161864784859079
Iqsec1	0.161799277146694
Phf19	0.161795304978961
Senp6	0.161746832424544
Vps52	0.161742969803027
Nop16	0.161733793116077
Entpd7	0.161689156360886
Ppig	0.16165424694018
Ipo7	0.161650924036158
Calcoco1	0.161394120775472
Ncaph2	0.161274296621933
Mlf1	0.161222369326676
Tysnd1	0.161120364841156
Osbpl7	0.16066527751836
Nus1	0.160617398460535
Mettl22	0.160610555736563
Cacybp	0.160607831677382
Mical1	0.160510838918018
Hus1	0.160315165508818
Slc15a4	0.160261530308793
AA987161	0.160230620419727
Tpgs2	0.160196965503628
Mzt2	0.15988379926613
Raver1-fdx1l	0.159762094964702
Eci1	0.159624546917066
Minpp1	0.159620743359301
Dusp4	0.159613387551113
Tbc1d10b	0.159481318061382
Foxo1	0.159470695659208
Nrm	0.159311915951401
Tep1	0.159302675906112
Pradc1	0.159170404157907
Qrich1	0.15906307892564
A330069E16Rik	0.159039102498558
Ubl4	0.159033785540939
St6galnac4	0.158951333564959
Sh3rf3	0.158897549794096
Hexim1	0.15889138140199
Arl5a	0.158840495318816
Ccdc22	0.158834309519125
Fau	0.158562244301578
Sin3a	0.158371282714136
Cd2ap	0.158262856556943
Ap1s3	0.158139418507007
Rrp8	0.158039746524392
1810026B05Rik	0.157942423282621
Higd1a	0.157941691604616
Mis18a	0.157847038968543
Stat2	0.157820512539969
Zfp330	0.157556174731651
Agps	0.157505098614353
Xpo7	0.157503127114785
Tnfrsf22	0.157461963523797
Rdh13	0.157440577650089
Commd10	0.157259557334772
Gm12070	0.15719371486362
Keap1	0.157188302304786
Blvra	0.157056270719243
Agfg1	0.15697251131995
Arl15	0.156863607363438
Chchd10	0.156796265102815
Tmem140	0.156751097621227
Adora2a	0.15665570095725
Trim65	0.156573905015957
Dpcd	0.156559288426001
Nemf	0.156485261071965
Rsrc1	0.156480773183426
Khnyn	0.156370679889972
2010109I03Rik	0.156369672816281
E330033B04Rik	0.156275172610195
Mlxip	0.156251817344058
Lmnb2	0.156208274411181
Hmgb3	0.156154980686999
Gm5506	0.156109820440692
Golph3	0.156099662604503
Ywhab	0.155905258714169
Per3	0.155890117687535
Stambpl1	0.155706155208553
Aldoart1	0.155651451243516
2610301G19Rik	0.155617045442845
Nolc1	0.155590625083117
Cenpf	0.155575041848233
Ptov1	0.1554948066825
Ccdc163	0.155342013090942
Rab28	0.155329901913647
Mcm3	0.155233127327023
Ier3ip1	0.155216923329069
Anxa4	0.155137141802265
Spcs1	0.155124057628874
Prkar2a	0.155105568751477
Pibf1	0.155014105000776
Exosc7	0.15494458109413
Acn9	0.154779476922029
Naca	0.154763296317943
Fam222b	0.154740318761612
Rabepk	0.154737952849852
Tm9sf4	0.15465981618406
Klhl9	0.154493310912307
Hnrnpd	0.154475052060511
Actr2	0.154471069549971
Decr1	0.15441194144084
Eif4g2	0.154187854609039
Mrpl41	0.154165280294443
Dstn	0.154161248961673
Itpk1	0.154107078705203
Zfp292	0.15409985576797
2310057M21Rik	0.154083245173677
Zfp787	0.154042314222954
Gclc	0.153968225695026
Tfrc	0.153879878889902
Rabggta	0.153877660665512
Polr2l	0.153873143083747
Twistnb	0.153830273527241
Diablo	0.153781350783644
Morc2a	0.153723754515198
Usp39	0.153666217026253
Eif3j2	0.153645997955969
1700025N23Rik	0.153493842097033
Atpbd4	0.153399028263991
Qsox2	0.153372081388787
Ogdh	0.153243717124489
Ppapdc1b	0.153236222567853
Alyref	0.153224953117122
Csda	0.153213192782661
Meaf6	0.153151819441773
Slbp	0.153113131358789
Zfp259	0.153076794424873
Rab5a	0.153068024069533
Nfkbie	0.153056908225583
Pmm2	0.152930745296458
Rfwd2	0.152927510362387
Cdc37l1	0.152927510362387
St8sia1	0.152919254973481
9530091C08Rik	0.152913358064674
Cklf	0.152874427184029
1700007J10Rik	0.152825105889916
Cd27	0.152575248338854
Dctn5	0.152506779299827
Akip1	0.152327359559474
Slc11a1	0.152293547358175
Slc25a37	0.152288026402442
Sh2d2a	0.152179133520939
Eapp	0.151896668992624
Hist1h4i	0.151852070767715
Gipc1	0.151841181525696
Ripk1	0.151832802608187
Itpa	0.151819516018107
Fkrp	0.151745217103978
Ccdc132	0.151721821839189
Doc2a	0.151669281007024
Pcnxl4	0.1516686844095
Tmem131	0.15163698284878
1110058L19Rik	0.151627168074976
Rnaseh1	0.151625035777079
Coq9	0.151536325248963
Magoh	0.151522481973416
Lpcat1	0.151518885763916
Pik3r5	0.151458148474223
Utp18	0.151399171918977
Tm9sf3	0.151321997392872
Tamm41	0.15124170829103
Sigmar1	0.15124170829103
Psmd13	0.151229741475013
Heatr5b	0.151041057838888
Ate1	0.151003473142309
Rmdn1	0.150912633019721
Ccdc32	0.150874160393953
Stk17b	0.150826038831354
Sgcb	0.150683788351551
Cops7a	0.150630783097759
Rhobtb2	0.150583901666958
Uck2	0.150410068079484
Llgl1	0.150255408643367
Nufip1	0.150154057286522
Ahr	0.15007265004645
Hps1	0.149947698168917
Wdr5	0.149857780954371
Apba3	0.149855234894556
0610012G03Rik	0.149843167834525
Pitpnm2	0.149772887551348
Pik3r2	0.149682752378669
Clic4	0.149633033901319
Gm15772	0.149620105201637
Zmym4	0.149476876547961
Wdr45	0.149467830056991
Ubr3	0.149404651876142
Cd3eap	0.149366245080328
Itpr1	0.149262821524942
Car12	0.149150302933651
Psmb10	0.14894205420401
Usp11	0.148912535875611
Map2k1	0.148727224795385
4933411K20Rik	0.148702404126042
Mir703	0.148662994803959
Med22	0.148658638020975
Exosc1	0.148656274319193
Irak2	0.148627915317806
Fcer2a	0.148623954895931
Evi2b	0.148611298571642
Blzf1	0.14859823038329
Tmed2	0.148541036559348
Atp6v1g1	0.148477980790024
Ube2d3	0.148392752776154
Mtfp1	0.148389491804005
Nt5c3	0.148266594219932
Tfpt	0.148087900077392
Gng5	0.148073466898724
Ercc6	0.148060794730642
Hsp90aa1	0.148042080654588
4930444A02Rik	0.147993463764416
Rusc1	0.147911315836905
Gramd1b	0.147777336220342
Snrnp70	0.14774221990284
Mon2	0.14769570819444
Mapkapk5	0.147648020351326
Pi4k2b	0.147622008362004
Rac1	0.14755919952256
Hyou1	0.147521909033962
1700008J07Rik	0.147432116506533
Irf2	0.147384205834388
H2-M3	0.147284057901949
Solh	0.147284057901949
Tmem251	0.14726184430508
Nelfb	0.147258581548578
Gabarapl1	0.147177401713551
Ptch1	0.147112811861283
Dhrs4	0.147080188275692
Eif3c	0.146962988954743
Mrp63	0.146953092318789
Hivep2	0.146833823425135
Zfp60	0.146825977800599
Prmt3	0.14674316993224
Fgf13	0.146642499100594
Insl6	0.146537393306895
2900097C17Rik	0.146448413155314
Bivm	0.14636370446006
Snap23	0.146351723319055
Golt1b	0.146347165400351
Orc4	0.146232576426666
Rbm8a	0.145983499848546
Nme2	0.145940180322129
Cpsf3	0.145935492761573
Apmap	0.145875314807049
Tmem201	0.145806015370086
Tmem183a	0.145789324423844
Mgrn1	0.145784146827089
H2afx	0.145764463615436
Gins1	0.14571861483969
Slc35c1	0.14568627189432
Tuba4a	0.14557994004501
Nol6	0.145557036983319
Rasa3	0.145266760208218
Eif2ak4	0.14518822296331
0610030E20Rik	0.145121917354912
Atf4	0.144975817897093
Exoc8	0.144963570284253
Kdm1a	0.144896132162641
Ckap2l	0.144884951566268
Rgs3	0.144789841842269
Asb1	0.14476345521504
Rnf185	0.144760843715744
Cenpq	0.144742903997183
Mlkl	0.144629832462765
Eif5a2	0.144621033438857
Ppp2cb	0.144605797724197
Zfp687	0.144589386890325
Zfp646	0.144492288735541
Esco1	0.144408697590998
Dag1	0.14436303967696
Apex2	0.144285738699762
Ube2k	0.144244316030468
Med26	0.144093306365162
Ticrr	0.143884874707299
Ralgds	0.143858122314994
Pou2f2	0.143809078810105
Prrc2a	0.1438060656291
Gng3	0.143766352347478
Trim44	0.143652361794703
Vamp7	0.143562791432368
Tbc1d15	0.143528221798632
Stx18	0.143412606152038
Apitd1	0.143389221105766
Spag9	0.143380535076382
Cyld	0.1433685471887
Ier3	0.143347589292911
Nrd1	0.14326719991845
Pi4kb	0.143160396747399
Eps15	0.143129078038274
Git1	0.143078303229929
Dopey1	0.143027436588356
Suv420h1	0.142940666732432
Pex3	0.142912637436358
Phtf1	0.142906964526116
Atic	0.142840478404868
Hspb11	0.142794484156514
Clhc1	0.142772876229529
Kdm4a	0.142761245216999
Nop58	0.142731895737404
Anks3	0.142705854710397
Kcnq5	0.142611900747018
Cdkn2aip	0.142577799384245
Efcab2	0.142385318635834
Snora74a	0.142312225556452
Aacs	0.142304773514196
Erlin2	0.142304773514196
Rabl2	0.142271705409493
Cycs	0.142264305579379
Tfpi	0.142261206113777
Ddx52	0.142093173078811
2410002F23Rik	0.142005143368342
Cnot10	0.141890261921404
Tipin	0.141829880365186
Cdk12	0.141784436089743
Zfp825	0.141705673341025
Kif23	0.141668304607283
Gcsh	0.141595352750924
Cox7c	0.141585937857572
Tom1l2	0.141505808487617
Aip	0.141467955433202
Dram2	0.141383154688367
Ctla2a	0.141311287796922
Dscc1	0.141293031185239
Tmem69	0.141264483715894
Mettl21a	0.141192395844234
Acsl4	0.14114552893045
Anapc5	0.14113692975486
Txnrd1	0.14112833108061
Surf2	0.140990289209728
Rpl27a	0.140911747516072
3830406C13Rik	0.140860895193403
Flii	0.140694782412709
Inpp1	0.140617328708598
Osbp	0.140589904272032
Pigk	0.140587057479572
Enoph1	0.140571818161566
Gnas	0.140543706676796
Rb1	0.140451114372063
Camk2g	0.140346207063409
Zufsp	0.140309019118233
Iffo1	0.140218086099481
Ugp2	0.140205332577022
Ptprc	0.140201667433022
Stat4	0.14013489158536
1110038B12Rik	0.140125070970543
Dgat2	0.140115216832362
Pdhx	0.140072494660604
Cyhr1	0.14002223522632
Lcmt2	0.139920220941601
Zfp160	0.139916269677767
Arhgap15	0.139904475567035
Carkd	0.139869364194191
Mcat	0.139860392109854
Polr3d	0.139842904135266
Ankrd40	0.139747490496263
Srm	0.139625949736996
Gsk3a	0.139481194261004
2410004B18Rik	0.139481194261004
Mrpl38	0.139468944834195
Mrpl40	0.139405032501075
Gmppb	0.139360085658698
Nfkbib	0.139303395161711
Crabp2	0.139300978822604
Arcn1	0.139250644547306
Rrm2b	0.139221054631773
1810037I17Rik	0.139207951216069
Zc3hav1l	0.139161883550583
Ndufs4	0.138934640542085
Wee1	0.13887509965867
Snx14	0.138820823315241
Lipo1	0.13874795069687
Prpsap1	0.138745829434289
Slc30a9	0.138737472799864
Asf1a	0.138511064917479
BC030336	0.138409182875583
Cbll1	0.138373227847823
D10Jhu81e	0.138349394217351
Cry1	0.138345225966188
Krt10	0.138321676178086
Rbm43	0.138224221498536
Gphn	0.138197871146002
AI987944	0.138182466571378
Eef1d	0.138164815897136
Synj2	0.13815876846239
Galnt11	0.138092378215386
Parp3	0.137999733872923
Mtap	0.137982660989621
Fbrsl1	0.137821352884434
Serinc5	0.137748084319278
F2r	0.137628681808456
U2surp	0.137521917007598
Get4	0.137427688760912
Pigs	0.137377837855879
Phactr2	0.137367631098878
Nanp	0.137218496234497
Zfp772	0.137209934809631
Rab8b	0.137173607425337
Wdr61	0.136952215075878
Mthfs	0.136898448284504
Spc25	0.136790460410742
Tax1bp1	0.136779676606011
Timm8a1	0.136662294347606
Tmed1	0.136578802467206
Gm8801	0.136536122345115
Tacc1	0.136489845093227
Ccdc34	0.136398184266196
Trip10	0.136334499871791
Nek7	0.136292899336021
Gm9846	0.136261422578179
Gpx1	0.13622680256521
Cdca4	0.136186131256607
E130012A19Rik	0.136121442578132
Gart	0.136071942378357
Gbp9	0.136008551776215
Mboat1	0.135825488308775
Dbt	0.135749096020637
Fpgs	0.135662130391029
Slc18b1	0.135615652338841
Zdhhc18	0.135380381418255
Ldlrap1	0.135361996982741
Acsf3	0.13532807392847
Uxs1	0.135237555619949
Wdfy1	0.135211583329579
Bpgm	0.135061565427398
Dhrs7	0.135032009303625
Tnfrsf1b	0.134983451325376
Zfyve19	0.134795286785215
Guf1	0.134789148678466
Farsa	0.134712893142624
Socs3	0.134705055285941
Polr2d	0.134695716921927
Fbxo42	0.134685091019811
Vmn2r-ps129	0.134601616052008
Rdm1	0.134481994968649
Igbp1	0.134409613789669
Npm3	0.134397054325485
Cd2	0.134262682043526
Rab35	0.134246885888592
Cnr2	0.134245248849292
Pycr2	0.134156696574325
Nup43	0.13414887646857
Fbxo3	0.133988622789439
Cenpp	0.133983905046415
Eif4e	0.133937595194511
Zdhhc20	0.133929354852307
Dgke	0.133805415259526
Zfp706	0.133781414377557
Slc35b1	0.133747024880349
Fam89b	0.133700782697143
Prkcz	0.133697794071156
Golim4	0.133677248988119
Zfp580	0.133677248988119
Samd11	0.133671806159179
Atmin	0.133577602570321
Cog5	0.133560363238548
Zmiz1	0.133504509490939
Asb13	0.133449975059632
Gsdmd	0.133387005069326
Apaf1	0.133380935088369
2310061I04Rik	0.133371090131813
Dffa	0.133173989998613
Lrpprc	0.133153680448399
Acsl1	0.133089936540365
Mettl18	0.133051335447706
AI597468	0.132885126986838
Stat6	0.132829052978871
Uhrf1bp1l	0.132789941602577
Cltc	0.132768202106075
Repin1	0.132723349778052
Prex1	0.132667721601202
Cfl1	0.132612507305669
Qars	0.132473571209369
Zdhhc5	0.132292625162307
Itsn2	0.132288490381761
Fbxo31	0.132279070144681
Snhg4	0.132218583661375
Commd9	0.132132059646947
Ccne2	0.132129647394338
5830415F09Rik	0.132025076025269
Golga4	0.132021739882286
Actg1	0.131969608416131
Dhdds	0.131918371427971
Slc39a3	0.131891285469685
Fam173b	0.131777198333834
Atxn3	0.131659439418983
Casp6	0.131615749528961
Zfc3h1	0.131612576526226
Atr	0.131604089427011
Gm3002	0.131575638259534
Taf1d	0.131375804462462
Fbxw2	0.13135467290715
Il12rb2	0.131301621801426
Gm14430	0.131263011046527
Acaa2	0.13117390959581
Rtn4ip1	0.131137288622216
Atg7	0.131039324416981
Tyr	0.131034482758621
Cmpk1	0.130812758779581
Fyb	0.130805433697446
Tdg	0.130752128536016
Tmem48	0.130676751519682
2310001H17Rik	0.130651831838294
Polr3c	0.130571508621229
Spns1	0.130499812221002
Ubxn7	0.130462837596443
Ttll4	0.130319560307025
Dazap1	0.130150517900244
Rsph3a	0.130144600164968
Tra2a	0.130121214841196
Polr2h	0.130119851730654
Tbkbp1	0.13011034062912
Dpy30	0.130106961470705
Ctnna1	0.130045557392498
Ap1s1	0.129857574378888
Gna13	0.12984501477542
Plrg1	0.129791260580744
Zbtb33	0.129730323410384
Atp6v1a	0.129683350421417
Rbm6	0.129667548667976
Nf2	0.129656875365864
Ccdc88b	0.129647294097567
Tex2	0.12961493596651
Dgkz	0.129611203340632
Smap1	0.129591533919932
Mtch2	0.129575242200305
Wdr35	0.129564075329022
Anks1	0.129460210998355
Rpp21	0.129428170929094
Usp17la	0.12942708328618
Xpot	0.129386654815502
2010107E04Rik	0.129386654815502
Pias3	0.129382048809863
Adat1	0.129368105597606
Mipep	0.129363387423419
Zc3h4	0.129248709614357
Stt3b	0.129118243666576
Apool	0.12906076964672
Cks2	0.129047340736411
BC023829	0.129035048557805
Mbip	0.128966252188085
Pias2	0.12894581477921
Nckap1l	0.128944495422615
Glce	0.128938189324995
Ppp1r9b	0.128863098950192
E2f2	0.128814915789778
Ptger1	0.128812596430588
Gm5531	0.128803157885621
Xpo1	0.12879906782724
Nle1	0.128770698277575
Etohi1	0.128689397881896
Fbxo34	0.128635948482899
Tsta3	0.128601842135211
Plp2	0.128587293457121
Bcorl1	0.128586344383563
Atp5sl	0.128550879549817
Arhgap19	0.128368784406997
2310036O22Rik	0.128334156273661
Trappc2l	0.128265490660242
Ccdc84	0.128264124304667
Cox15	0.128228818294829
Ccdc90b	0.128224455639077
Prim2	0.128183070679656
Cept1	0.128146817833486
Vkorc1l1	0.127867719394832
Psph	0.127709979438905
Zc3h7b	0.127652610458869
Cnbp	0.127586206896552
Pex2	0.1274605327577
Crcp	0.127421689732264
Eprs	0.127410870835769
Gyk	0.127403288954067
Scmh1	0.127323886374517
Ddx11	0.127295279325784
Gtf2b	0.127295279325784
Snrpc	0.127166448822405
Akirin2	0.127138943644941
Egfl7	0.12713840516239
Xpa	0.1270687867214
Cyth3	0.127039226826396
Rfxap	0.126979311957027
Srsf1	0.12695072790403
Arid4b	0.126849756429385
Cluh	0.126768959755683
Sertad1	0.126716878437047
Tob2	0.126708799111628
1190007I07Rik	0.126687604008987
Pigl	0.126682677211079
Ppa1	0.126592635885447
T2	0.126580618753436
Apoe	0.126543392306429
Ppp3r1	0.126536816886901
Alg9	0.126382113546883
Derl1	0.126324811967314
Ankrd32	0.126263574146529
Mns1	0.126246711088847
Ndfip1	0.126243808368362
Msrb2	0.126232813944346
Mapk6	0.1261727913154
Eif4g1	0.126156139056995
Fbxo21	0.126148588961829
Eef1g	0.126125073056692
H2-T24	0.126112606712032
Myd88	0.12611195736126
Tcf12	0.12609438046422
Ino80	0.126030270486931
Gm14461	0.125932686994946
Pcif1	0.125931773566947
Ahdc1	0.125907359925252
Mrgbp	0.125856294706809
Smek1	0.12585123618232
Smim4	0.125800916343914
Syt11	0.125778478087788
Hist1h3c	0.125715149244779
Asb7	0.12562482323593
Chaf1a	0.125607654478306
Gpt2	0.125583209834912
Snapc1	0.125560965732933
Bsdc1	0.125540372962755
Acat2	0.125511828292356
Gm9926	0.125465123320226
Adrbk1	0.125375686519658
Yars2	0.125319597871692
Itgal	0.125234385216822
Ubxn6	0.125158584581825
Pus1	0.125137067765227
Atp2a2	0.125070320056061
Serinc1	0.125008065043589
Ebp	0.124950394609169
Snx30	0.124929557233157
Pam	0.124889270371747
Zfp560	0.124886053520287
Actr1b	0.124823975324458
S1pr4	0.12475652612527
Ublcp1	0.124738986533344
Nup93	0.124713287183643
Zcchc2	0.124647549203285
Men1	0.124634534968757
Thumpd3	0.124594399397958
Ywhag	0.124509581537458
Asna1	0.124398369953162
Ppm1h	0.124356163721613
Lsm12	0.124262084495382
Arfgap1	0.124187023682977
Tmem41a	0.124064792360454
Zbtb44	0.124057298489252
Sbno1	0.123998897438717
Pvr	0.123682034118298
Zbtb45	0.123652580426507
Shmt1	0.123600759976404
Gm13315	0.123600397234699
Acbd4	0.123580359213762
N4bp3	0.123384683383027
Rel	0.123357506421261
Znrf3	0.12332503898813
Esyt2	0.123188443259417
Gigyf2	0.12312373591193
Ccdc117	0.123075800046233
Fam129b	0.122915501867622
Ankzf1	0.122888002932493
D19Bwg1357e	0.122856532418104
Ppp4r2	0.122750805643336
Nupr1	0.122631240400198
Ddx3x	0.122420109468151
Madd	0.122270343096681
Rnf31	0.122230930919536
Rad51ap1	0.122209542329353
Casp8	0.122208780178054
Med30	0.122125591601718
Top3a	0.122074224597845
Arfgef2	0.12206919007303
Tnfsf11	0.121954850035827
Asns	0.121891690540475
Pkp4	0.121593454094784
Hist1h2bk	0.121558948078468
Gzmb	0.121548565195012
Nr2c2	0.121433807265906
2010003O02Rik	0.121427226840044
Endod1	0.121397732105205
Gm4890	0.12138057686192
Tyw5	0.121292932779518
Chchd3	0.121204151520688
Ddi2	0.121155934532238
Coq5	0.121139488442457
Gm10432	0.121077981954485
Zfp931	0.121062018537774
Psmd3	0.121050453979789
Ap1ar	0.121023744245387
Rps15a	0.120983649686347
5430405H02Rik	0.120925833010187
Serpinb6a	0.120921886575944
Fam65a	0.120920929829202
Hist1h2bn	0.120920929829202
Epsti1	0.120860584230723
Hsd17b10	0.120814820479365
Ptplad1	0.120774724195499
Traf2	0.120728379495106
Plscr3	0.120664322522221
Txndc15	0.120657091476721
Hnrnpul2	0.12044861978963
Ptpmt1	0.120214429083252
Dock8	0.120081515472872
5730508B09Rik	0.119996130765242
Scamp2	0.119856649664338
Atp1b3	0.119843948638577
Hmgcr	0.119819977994136
Xpo4	0.119773860140199
Ddx21	0.119772031090374
Zfyve20	0.119763010567153
Pxk	0.11974942707201
Skp1a	0.119696084161309
Rnf34	0.11965337094808
Plekhm2	0.119615490013085
Zc3h12a	0.11949420466273
Nubp2	0.119436447926725
Cpsf4	0.119433751631696
Wdr76	0.119404385316858
Cep68	0.119361031798427
Akr1b3	0.11934189363212
S100a11	0.119280603896173
Ambra1	0.119243141185978
Pip4k2a	0.119218348883702
Notch2	0.119201040355219
Pcdhb5	0.119179815483708
Hspa14	0.119170316440961
Chek1	0.119112805876413
Ncapg2	0.11907325113964
Ywhah	0.118994739918177
Upf1	0.118943246447837
Parp8	0.11894279263035
Pyurf	0.118917833828455
Smug1	0.118871139286657
Snrpd1	0.118795678854929
Cstb	0.118683097824327
Sepp1	0.118644967898716
Sepw1	0.118614402860706
Nab1	0.118595798758982
Nln	0.118560831189661
Sesn3	0.118502037206677
Hmgxb4	0.11845484941988
Rpl22	0.118351841028638
Cebpz	0.118336458385332
Ap5s1	0.118297659137981
Cisd1	0.118263299546861
Skiv2l	0.118230907854916
Preb	0.118212626266012
Ino80e	0.118203934213476
Gm15446	0.118156566555552
C330006A16Rik	0.118152592010734
Sumo3	0.118135322027157
Zfp64	0.118031183793913
Ilf2	0.117759406497435
Asb3	0.117673217981816
Noc2l	0.117646368486054
Ppp2ca	0.117626938580569
Dennd4b	0.117608094429631
Supt3	0.117608094429631
Krr1	0.117484808755611
Kif2a	0.11744654244674
Rif1	0.117410881360398
Exosc4	0.117278934972056
Ccnc	0.117274358143824
Dohh	0.117269753873063
Arfgap2	0.117263786795927
Kcnn4	0.117241379310345
Pkd1	0.117100698108042
Srek1	0.116862006962495
Prcp	0.116727416274357
Man1b1	0.116650394143369
Scd1	0.11657468532422
Sgol2	0.116512514806634
Atxn10	0.116488382712816
Tymp	0.11635003557449
Ermp1	0.116284455223862
Tnrc6c	0.116280578672041
Srsf9	0.116226056752855
Phkg2	0.116145856349936
Crot	0.11601760690142
Slx4	0.115972837416448
Ciz1	0.115960578365837
Mrps22	0.115813395386628
Mccc1	0.115810708816705
Nlgn2	0.115666675498418
Poll	0.115638549563721
Stard5	0.115583005385981
Rttn	0.115557892363009
Agtrap	0.115522161417269
Matr3	0.115494769032396
Chkb	0.115452861980306
Vps13b	0.115376204351249
Klf11	0.115340985729652
Atp2c1	0.115337945144879
Dcun1d5	0.115319422723136
Klf7	0.115257499604255
Cbx3	0.115195791934541
Eif3j1	0.115189112685777
Mfn1	0.115170549099079
Neu1	0.115102153799959
Atp6v0b	0.115030431939808
Tbrg1	0.114986335284306
Tnrc6a	0.114976534950854
Tmem206	0.114963690305818
Samd1	0.114963415014587
Rdh11	0.114960693952864
Pole4	0.114917230978146
Lifr	0.11490524409824
Runx3	0.114676486255851
Med24	0.114654238677742
Rbm12b2	0.114541385568749
Nup155	0.114491268679612
Cep120	0.114462642583943
Ncstn	0.114459214852073
Acsl6	0.114410164097727
Ccdc94	0.114375190871174
Dgkd	0.11434981055919
Smcr7	0.114313848884402
Dusp5	0.114255583886421
E030030I06Rik	0.114246318851073
Diap1	0.11414355259536
Pea15a	0.114075930219344
Sypl	0.114017339499967
Rpl37	0.113970104776993
Ict1	0.113926127435556
Ctps	0.11387435832536
Gpbp1l1	0.113675052874944
Smad1	0.113661076811841
Ptplb	0.113656723114931
Eef1a1	0.113559322033898
Jun	0.113343424250307
Psmb4	0.113327196493636
Abcc1	0.113326941147008
Xcl1	0.113256713485273
Mad1l1	0.113201176501041
Carhsp1	0.113169253939445
Slc22a15	0.113149923433431
Cdr2l	0.113077714219489
Scrib	0.113047293165968
Vars	0.11303992070276
Tcirg1	0.113024888851421
Ap3s2	0.113017516659524
Map4k1	0.112955291406495
Rrm2	0.11291642314436
Nat2	0.112909850372734
Rp9	0.112753444703332
Pgpep1	0.112527105834186
Ptbp3	0.112436370621049
Tsfm	0.112431871782531
Zfp691	0.112299017254883
Med13	0.112281375879443
Mapk3	0.112266826598271
Dhcr24	0.112258467418304
Rbm48	0.112220271274235
Rfc4	0.112108469200609
Macf1	0.112085631969729
Rpf2	0.111932850222498
Lrig1	0.111821475568643
Nsg2	0.111818274048038
Taf6l	0.111769403934909
Lactb	0.111590562850768
Ptrh2	0.111588507377238
Sprr2a2	0.111584735463978
Sprr2a1	0.111584735463978
Setd3	0.111552265883826
Tex264	0.111528750158577
Dennd4c	0.111433458660726
Tmub2	0.111430773312491
Slc29a1	0.111296216298717
Larp1	0.111278380967602
Mrpl11	0.111255678315104
2610001J05Rik	0.111242805680682
Txndc9	0.111240239018697
Dus3l	0.111187452274826
Dvl2	0.111106269558337
Vps37c	0.111071155016763
Twf1	0.111015291192656
Txn2	0.111003946823143
2700049A03Rik	0.110925131686569
Rad9a	0.110900599606338
Zfp296	0.110869722596887
Ythdc1	0.110808851933984
Tuba1c	0.110799358190241
Irf5	0.110791369436041
Zfp326	0.11073101396621
Trmt61a	0.110666219428125
Ssx2ip	0.110602331788445
Cep57	0.11045670515877
Mettl20	0.11040705607551
Chaf1b	0.110387309008592
Fam203a	0.110283732494618
Acot11	0.110250199332676
Ep400	0.110208977330064
Zbtb32	0.110201253609652
Skap2	0.110090088525993
Atg16l1	0.109945712518404
Zcwpw1	0.109931991390295
Gemin5	0.109924945088385
Ints9	0.109894579810742
Phf21a	0.109846880760545
Hnrnpa0	0.109845785886439
Nit2	0.109639619072767
Baiap2	0.109585908261561
Prdx5	0.109565654775405
Slc50a1	0.109508059557963
Dcaf15	0.109423810964528
Gm14295	0.109218591199084
Zfyve26	0.109110669599722
C030034I22Rik	0.109107032027961
Paxbp1	0.109085329011365
Sco2	0.109067599897432
Cox14	0.109066885333802
Acap2	0.108993804566391
Rfc2	0.108972895687252
Il12rb1	0.108947041662063
Dnajc8	0.108942139099942
3110056K07Rik	0.108787283262149
Arl4c	0.108699004552522
Hnrnpl	0.108665791018548
Eva1b	0.108613378362009
Prr14l	0.108574515787545
Pot1a	0.108553441443627
Uqcrh	0.108527316732168
Rbbp8	0.108424468087452
Ubfd1	0.108417739404445
Rcc1	0.108371784541489
Snapin	0.108339373215448
Tia1	0.108327509585668
Psma1	0.108247121582995
Esd	0.108198159857629
Hif1a	0.108093029322041
Esrra	0.10797065564559
Tab2	0.107964347144277
Hspa9	0.107948568088837
Ccdc127	0.107797636059282
Zbtb6	0.107787419754034
Set	0.107714786674459
Rapgef2	0.107674930130044
Rabep1	0.107575888743744
Tbc1d25	0.107567871818142
Arglu1	0.107539450613676
Slc29a3	0.107495819851687
Pbld1	0.107482575735841
Dmxl1	0.107478296510849
Cmc1	0.107457568569869
Dok1	0.107446826691312
Hprt	0.107393578358451
Tsc22d3	0.107385277344337
Ccdc97	0.107328535693991
Scyl3	0.107327641501567
Wdr4	0.10729622658078
Mtfmt	0.107145989745561
Dnaja1	0.107136594957683
Pdcd1lg2	0.107044702889719
Anp32b	0.107013442431327
Phf17	0.107009350497344
Ppp2r5c	0.106954997077732
Pcyox1l	0.106941799190495
D3Ertd254e	0.106927803457513
Asf1b	0.106892911935847
Gde1	0.10682694819536
Lrch3	0.106823865614642
Mcm2	0.106803680619316
Ikzf1	0.106780298501502
Tnks	0.106762966750377
Slfn10-ps	0.106753588272715
Taco1	0.10656111175023
Gm5468	0.10652294435872
Cct4	0.106487434248977
Tbcb	0.106409335942214
Trp53rk	0.106389516388376
Als2	0.10637209779186
Ttc1	0.10632375675803
Tpcn1	0.106317027261626
Uhrf1bp1	0.106294068214124
Dhx36	0.106293499570563
Slc19a1	0.106249932780468
Aim1	0.106213348030593
Pigo	0.106152833280221
Acss2	0.106137053209964
Cdk8	0.106128582349052
Glg1	0.106107348723929
Fnta	0.10609678794963
Fez2	0.106044746709321
Csnk1e	0.105875325484602
Zfp398	0.10586699497529
Sorbs1	0.105866229096437
Drg1	0.105807705539487
Timm44	0.105790760387185
Rnaseh2b	0.1057759824466
Cdk5rap3	0.105732534383455
Atp13a2	0.105711371439452
Rpusd2	0.105633112544828
Pex5	0.105593681403137
Nkg7	0.105530623092027
Tmem185b	0.105520475893294
Pdha1	0.105426891538376
Mtmr4	0.105393080277876
1200014J11Rik	0.105392372892115
Nudcd1	0.105344674228582
Smim3	0.105321384304897
Nhp2l1	0.105261619847879
Gpkow	0.105251471128652
Fkbp5	0.105215690331291
Spata5	0.105056248234686
Tfdp1	0.10496938880999
Gm13399	0.104968976346098
Gclm	0.104810897384694
Rpl38	0.10479251899474
Nrf1	0.104776694666485
Cflar	0.104735603979678
Rffl	0.104618610522404
Mrs2	0.104594470684653
Camkk2	0.104569703714244
1700037H04Rik	0.104528770640253
Upf3a	0.10438186553284
Fbxo32	0.104365460040488
Ndufs3	0.104097258930515
Uqcrfs1	0.104091174751607
Mgea5	0.104084113819366
Zfp386	0.104071026818664
Ctcf	0.104056734620664
Gtf2e1	0.104039540722464
Trim33	0.103988297636115
Adarb1	0.103965870828084
Slc37a1	0.103817119579091
G630055G22Rik	0.103787190723328
Ppp2r4	0.103767862127238
Ccnj	0.103744179040475
Gba2	0.103740727290954
Ino80b	0.103733318951701
Sh3kbp1	0.10367108369375
Trim35	0.103610751097871
Ppme1	0.103528984496044
Fkbp1a	0.103506721215663
Stk11ip	0.103504525477377
Vamp2	0.103468424493029
2410016O06Rik	0.103406340831219
Crat	0.103392180088174
Zeb1	0.103323710584666
Nt5dc1	0.103275734168078
Ncoa5	0.103267447655878
Tpm4	0.103267041831485
Iscu	0.103244527027942
Pnn	0.103220299736913
Khdrbs1	0.103121130375691
Lonp1	0.103120314008479
Rnf123	0.103084905413952
Rcsd1	0.103057300621022
Ccdc104	0.10302469538871
Gale	0.103017669619056
1700017B05Rik	0.102947683391409
Lins	0.10287770019061
Neb	0.102803684703314
Git2	0.102779673811177
Pfdn5	0.102776970190436
Slc1a4	0.102718126544897
Lin7c	0.102695776531492
Ap4e1	0.102623469352656
Ankhd1	0.102524911435978
Wdhd1	0.102489145354841
Wdr8	0.102403862248545
Cars	0.102288098766904
Ubn1	0.102270123103293
Bag2	0.102202739527371
Med21	0.102124011246461
Arap2	0.102060096951925
Pank4	0.101969225784239
Rpap1	0.101904235837914
Chrna1	0.101876205679892
Ptbp2	0.101755658427076
Abhd5	0.101754527799374
Adnp2	0.101576825986958
Mrpl54	0.101506307955416
Btbd2	0.101410762502755
Fuk	0.101388990134539
Dad1	0.101315409180902
Pkmyt1	0.101301063638556
Ankle1	0.101265773203677
Hist1h1b	0.101148351770677
Atpaf1	0.101112854004682
Orai1	0.101106945476238
Nme7	0.101095470050999
Elp6	0.101019625926209
Mpc2	0.10101211170284
Dnajc21	0.100953507238474
Ngly1	0.10095116845612
Phf14	0.100888685884749
Mrpl45	0.100790484968167
Eaf1	0.100721559156934
Pbk	0.100705499708002
Rpp30	0.100690316480013
Deb1	0.100674812561426
Gpd2	0.100666355167073
Ppp1r16a	0.10058945008834
Dnph1	0.100583263184966
H2afj	0.100414986436061
Tars2	0.100391176500571
Atp5c1	0.100350672121566
Zmat2	0.100138891844837
Edc4	0.10012686766546
Cul4a	0.100064425673745
Dusp10	0.099959150949446
Gpbp1	0.0999367953764748
Camta2	0.0998829167400015
Coq2	0.0998754278823253
Dmap1	0.0998409576551276
Mrpl24	0.0998336107731494
Brd7	0.09972109342263
Tmem181a	0.0996835796055366
Nudt19	0.0996780322390354
Icam2	0.099657484692905
Mfap1b	0.0995622744873924
[truncated: 7,016 more rows]

## Sheet: CD8_48h_mass
Gene	Spearman coefficient
Ube2c	0.622009073634671
Aurka	0.620481305656614
Plk1	0.602897687440693
Myo10	0.576574903360965
Smad4	0.575296339229837
Taf4b	0.560103500647161
Kif2c	0.55894851116441
Fzr1	0.557768714957841
Fam69a	0.556306678553387
Ercc6	0.552463411414953
Kif14	0.550578523686219
Cdk1	0.54818728410665
B9d2	0.548006897194537
Zzz3	0.547503435610044
Terf1	0.545945445194874
Tmem186	0.52900704399921
Bicd2	0.528639861304559
Ccser2	0.516374526216138
Gypc	0.513328764580504
Fance	0.51167938017014
Agap3	0.511058738342871
Top2a	0.510358202473859
Cebpg	0.503749211776869
Kif4	0.503042478841504
Pdia4	0.502630338947114
Kpna2	0.500535867277406
Arl6ip1	0.496273673642195
Fem1c	0.494096534078871
Tuba1c	0.492574652422667
Gtpbp5	0.491737461084533
Ccdc167	0.487132334345058
Napg	0.486448711650814
Cdc25b	0.485977377147913
Fcer2a	0.484808217607848
Zfp7	0.482552496914592
Rtn4	0.478707713409459
Zfp599	0.478646118058111
Cenpe	0.478113896487979
Reep4	0.477881259008495
Enpp4	0.476449646193463
4632434I11Rik	0.476110354625207
Kcnq5	0.472741687719954
Tubb5	0.471836734693877
Oraov1	0.470972400709851
Ptprj	0.468831705606496
Ric8	0.467990580795066
Tpd52	0.465810798132355
Apool	0.462869575662247
Rnf166	0.462264646637941
Ppp3cb	0.46098484418324
Mfsd12	0.459966661823714
Brf1	0.458127185643776
Ubac2	0.458088363207054
Faim	0.458002630965307
Ahctf1	0.457481462746184
Rffl	0.457387252113179
Bcl2l13	0.457220699780011
Nusap1	0.456642091941451
Rsf1	0.456557816483278
Opa3	0.455839698300115
Fbxo11	0.454324842800578
Rap1b	0.452476678132227
Etv6	0.452196091608203
Rbbp8	0.452044286332073
Ube2s	0.45097904130394
Sec14l1	0.450546673629679
Helz2	0.450518267327604
Supt3	0.450041632432561
Tfe3	0.449357086128008
Trdmt1	0.44833572923466
Mis18a	0.448157695626213
Krit1	0.446731889778421
Stip1	0.446163844696576
Heg1	0.446018325872141
Ash1l	0.443843601108773
Sdf2l1	0.443246752682296
Scaf8	0.442977064272846
Txlng	0.442685763039934
Kifc1	0.442118487949921
Shc1	0.44112875274813
A730008H23Rik	0.439684437263345
Sesn2	0.439307811566037
Cep128	0.439291625378881
Cul7	0.438819646569913
Kat2b	0.43826689331967
Ckap2l	0.437646998185902
Kctd20	0.43754069578168
Pde6d	0.437399009401557
Stk11	0.4371907805933
Atrn	0.437177256026711
Sun2	0.436732742598581
Cenpk	0.436520034859771
Dyrk3	0.436445637405594
Deb1	0.435998823921278
Thtpa	0.435950228623621
Dapp1	0.435717674055355
1110037F02Rik	0.435375002933323
Ywhab	0.435248497010799
Cd2ap	0.435041174508181
Ckap5	0.434289816618389
Wdtc1	0.43421175011459
Kif3b	0.434054434955039
Taf1c	0.432856326840706
6430706D22Rik	0.431944220009156
4933427D14Rik	0.43159244955582
Rdm1	0.43158520104169
Snhg5	0.431360328603033
Slc25a30	0.430852676348668
Cep89	0.430698167273599
Klhl20	0.430665131654959
Fam98a	0.43056628286904
Zeb1	0.430477586961249
Cpd	0.430357082122689
Wdr12	0.429728417635955
Rbpj	0.429441628305296
Rftn1	0.428864753964029
Ccrn4l	0.427382309825033
Il27ra	0.425648775899803
Ccnb1	0.425416891363699
Kif11	0.425352737123885
Gng2	0.42487034837025
Ccnc	0.424573052558042
Trrap	0.424451349620498
Elmo1	0.423982268581791
Plekha5	0.423604338230202
Snhg1	0.42321788223334
Nedd9	0.422410820549902
Ctr9	0.422067298579154
Fam105a	0.421975560846418
Kif20a	0.42183355655817
Alg8	0.421014940454094
Ska1	0.420319706297561
Pradc1	0.419759835467877
Ube2e3	0.419313516694858
Hjurp	0.419295242421792
Terf2	0.419263284159993
Fam110a	0.419198918849355
Diap3	0.418729203900071
Slc3a2	0.418326998273832
Dlg1	0.417837913199317
Rai1	0.417668501463236
Cog7	0.4175549580552
Ankhd1	0.417504623972021
Slc30a4	0.415570633054037
Slc7a3	0.415411727198282
Kbtbd11	0.415088375890137
Ccr4	0.414660230970915
Xrcc1	0.414430030627174
Poc5	0.413354428728711
Pkmyt1	0.41313695720868
Numa1	0.412982522862903
R3hcc1l	0.412288198318754
Mapk8ip3	0.412174642987739
Gtpbp3	0.411476329568431
Strn3	0.411230100695014
Iars	0.410421234719206
Tmed10	0.409960351929252
Tm9sf3	0.409916512935973
Nuf2	0.409843937159159
Zfp868	0.409801895518123
Micu1	0.409535096163686
Rela	0.409513450745677
Dgcr6	0.408977250165684
Copa	0.408934168319917
Atrip	0.408884832925729
Cnot11	0.408750677176612
Skiv2l2	0.408398756911291
2610018G03Rik	0.407968329990078
Map4	0.407703274714168
Ttll5	0.407359022372022
Zfp322a	0.407306445004366
Odf2	0.407063899374657
Capn1	0.407034097599555
Lphn1	0.406822351535049
Aurkb	0.406635344397895
1110032F04Rik	0.405443004566723
Itsn2	0.403250299999531
1810026J23Rik	0.403155220478959
Tmem154	0.40229510450854
Cks1b	0.402144003389551
Ptges2	0.400906537168876
Dancr	0.400566206521473
Tmem180	0.400434617271106
Racgap1	0.399592467248602
Snapc2	0.398913149605251
Ube4b	0.398307741893559
Ift52	0.397777849521212
Brd7	0.397616563503873
Zcchc17	0.397446428401599
Birc5	0.397295241308585
Pld3	0.397234416615564
Dcp2	0.396826874964288
Rnmtl1	0.396471627371191
Arfrp1	0.396125183209218
Per1	0.395493845015985
Pttg1ip	0.39516327024227
Prdm4	0.394904175602755
Ythdf3	0.394000871413592
Tgfbr3	0.393672172132657
Abcb6	0.393468767402571
Ddx23	0.393273344204273
Slc37a1	0.392304645186129
Scamp2	0.391618057157363
Map4k2	0.391371277166115
Tsc2	0.391299149944694
Nfx1	0.39078996925081
Taf11	0.389856642648883
Crebbp	0.389727780761442
Rhof	0.38970461388135
Rttn	0.388712552464028
Dock8	0.388529962335131
Parn	0.38808428435677
Cd99l2	0.386883393793332
Tcirg1	0.386620255364959
Git1	0.38619473934454
Actn1	0.385953717318843
Abca3	0.385828348477599
Ppp1r10	0.38479709812003
Timmdc1	0.384653447863592
Gm129	0.384592171473123
Ndufaf6	0.384366073647199
Plxnc1	0.384154047614998
Stk19	0.384139892985554
Ccnf	0.384074840369872
H2afx	0.383812830688362
Vps4a	0.383719536937952
Dennd1a	0.383440756299839
Ints3	0.383270066783101
Wrnip1	0.383073000228706
Fam83d	0.382210467380559
Usp24	0.381948564445991
Chek2	0.381357165649787
Zc3h10	0.381055516312924
E130309D02Rik	0.380943704248279
Mrpl10	0.380919172624652
Hmmr	0.380103838917973
B020014A21Rik	0.379982931720585
Slc15a4	0.379461427818797
Tacc2	0.379180942871466
Kif22	0.379068596409007
4933404O12Rik	0.378946633357216
Pdxdc1	0.378840412382857
Dmxl1	0.378739058395192
Btbd2	0.377518073339951
Foxk2	0.37712764165895
Vps26b	0.376609384625871
Sgms1	0.376258581935156
Gpsm2	0.375885436356216
Cit	0.375840292924216
Runx2	0.375720170368164
Eif1b	0.37570755974448
Vps13b	0.375337493571476
Cc2d1b	0.375255408283833
Sec24c	0.37436501607767
Rnf219	0.373641429773367
Laptm4a	0.373578463690641
Plcl2	0.37332430155019
Kif18a	0.372422917807358
Tubb4b	0.37159111213908
Apol7e	0.371272326092863
Arv1	0.371234635839097
Ubqln1	0.371124928374274
Abhd5	0.370502810635891
Hps4	0.370243896127583
Cdc20	0.36954279665142
4932438A13Rik	0.369173120913676
Kdelr1	0.368698536406203
Mki67	0.368646818422476
Nf1	0.368592846701055
Bub3	0.368492423409694
Ctbp1	0.368320803147801
Btbd7	0.367750925596628
Fhod1	0.367569286774861
Dnase2a	0.367346172567168
Mis18bp1	0.367055181561567
Cks2	0.366976223974404
Prpf19	0.366531922442942
Ccdc23	0.366478558024705
Snx11	0.366364723360814
Cd48	0.366214438638907
Acot13	0.366105480143854
Cog3	0.366056714084156
Katnbl1	0.36602336495413
Dguok	0.36540846373923
Hn1	0.365343404290425
Creld2	0.365338921605235
Gars	0.364897959183673
2410004N09Rik	0.364603036396654
Hbp1	0.364479053945378
Maml2	0.364418103347739
Pdzd11	0.364417936129479
Incenp	0.364403119368368
Tyk2	0.364285568562656
Xlr4b	0.363379016751014
Ankfy1	0.362940322937256
Sos1	0.3628299693103
Sord	0.362663364165594
Pramef8	0.362540169015324
Hmbs	0.362205559580273
Sf1	0.3621235795945
Adk	0.362107678646672
Nfil3	0.361894196265139
Trmt12	0.361685646642328
Vcl	0.361669095890444
Cenpa	0.36152494104086
Ptger1	0.36142498624685
Mpi	0.361416213207515
Dars	0.361209481793114
Vim	0.361168519331119
Rheb	0.361124112510684
Rnf19b	0.361090752114316
5730455P16Rik	0.360982995996108
Piezo1	0.360877498225306
Txndc11	0.360385498888857
Atp6v0a2	0.359988681314699
Araf	0.359980678216399
1190002F15Rik	0.359615240760571
Wee1	0.359497265918073
Ndst1	0.359365479265234
Aldh18a1	0.359086624072877
Cenpl	0.358983219060916
Eefsec	0.35887643568811
Dennd1b	0.358808003448793
Pde7a	0.358680076753002
Mkl1	0.358281301752985
Zfp788	0.357452160472918
Anln	0.35742647271834
Nfic	0.357355754753581
Heatr6	0.357280642048595
Htt	0.357125513692578
Clec16a	0.35699711647806
Lpcat4	0.356961527713178
Fam49a	0.356886956115618
Paxip1	0.355916979793933
Mgea5	0.355913764960122
Parp4	0.354391521160594
Lias	0.354336599088807
C030039L03Rik	0.354234237293941
Nup98	0.354021708625515
Kifc5b	0.353996996668638
Slc25a15	0.353991060313524
Fam108b	0.353966114242941
Hyls1	0.353691587621781
0610007P14Rik	0.353541959304087
Bub1b	0.352864577608913
Tnfrsf13b	0.352668478546083
Gcdh	0.352614066442165
Calm2	0.352559824171359
Spc25	0.35247472419471
Zmym3	0.352457596024609
Ugp2	0.352172305764775
Nop9	0.352128566868966
Impdh1	0.351974130205481
Letm1	0.351262649475302
Brd9	0.351177189239199
Wbscr16	0.350784005084165
Prmt3	0.350414217415727
Tmem161b	0.350263631770826
Cog1	0.350192538546373
Crlf2	0.349965563689175
Batf3	0.349745763470408
Ttc17	0.34883564490798
Arfip1	0.348808319451094
Gcn1l1	0.348660901554098
Gpr108	0.348606646019611
Mtss1	0.348458040912286
Zdhhc4	0.348418038228822
Atad1	0.348380274101873
Ankrd50	0.34832376614888
Pgm3	0.348082951524867
Cab39l	0.347930509344767
Slc33a1	0.347905254119022
Ddx17	0.34775056497128
Hipk3	0.347690264844312
Unkl	0.347591563722688
Atpbd4	0.347513481220134
Lrig2	0.34743890558903
Ythdc1	0.347325573520881
Rcor1	0.347020198260513
Arih1	0.347018293496901
Cish	0.346947626327852
Ddx20	0.346750821403871
Gm14325	0.346653554323776
Notch2	0.346605456082134
Ubap2	0.34660086668524
Iqcc	0.346529851338677
Dos	0.346457564179385
Cdca8	0.346362852104856
Nek1	0.346181840201974
Ipo8	0.346174750283601
Slc39a9	0.345621628976756
Cnot1	0.345489106966737
Cept1	0.344843971433045
Traf3ip2	0.344754417010362
Cytip	0.344719068702739
Wdr7	0.34458211724229
Flywch1	0.34433705936976
Nucks1	0.344218613564818
Rspry1	0.344045722915161
Dsn1	0.343652574058269
Tbl2	0.343407720068915
Ubl3	0.343183245079904
Ppp1r12a	0.34293155602325
Cluap1	0.342927602268703
Rabgef1	0.342896941307026
Ube2f	0.342345889120302
Med12	0.342341481463385
Rpp40	0.342256729880828
Espl1	0.341936323729334
Zfp235	0.34181944792452
Ppp1r9b	0.341816169138115
Aff4	0.341662479255887
Ubr3	0.341451294914182
Zbtb1	0.341408986464058
Gpcpd1	0.341333971033387
Snip1	0.34129942003708
Tti2	0.341240896287457
Tcp1	0.340918367346939
6820431F20Rik	0.340774147231117
Dpf2	0.340615483445813
Cpox	0.340203755767298
Enkd1	0.340153293167481
Dus2l	0.339875056486363
Zfp54	0.339826676300747
1110038F14Rik	0.339647284590965
Myo5a	0.339576276121391
Tmem243	0.339198143607219
1110065P20Rik	0.339159220330105
Rreb1	0.33901967025025
Pcbp2	0.338874129953815
Gbp8	0.338639447879639
2610318N02Rik	0.338618411941803
Sass6	0.338341126508669
Nde1	0.338234280977955
Gpatch4	0.33823011763675
Mrpl37	0.337942832208351
Msn	0.33778957212327
Bcl11b	0.337722738216326
Pet112	0.337471131073483
Brd8	0.337315000558283
D1Ertd622e	0.337286370335067
Dhcr7	0.337282309310615
Zfp830	0.337162829768194
Eif4ebp3	0.337079833609728
9430015G10Rik	0.337065516733251
Atg4a	0.337032263623825
Vgll4	0.336847395142944
Eif4a2	0.336702443051216
Cd96	0.336674235361682
Mettl4	0.336616991905907
Smcr7	0.336544338901213
Pex13	0.336478497250039
4930562F07Rik	0.336264991037423
Bsdc1	0.336254288052786
Pmf1	0.336153501334346
Zbtb40	0.335189385826524
Odc1	0.33516632889213
Smyd3	0.335146307686523
Llph	0.334932137676306
Sars2	0.334506301564432
Zfp97	0.334367971624542
Rabgap1	0.334167317486255
Ccdc58	0.33405323265187
Stag2	0.333989528752643
Ogfod2	0.333958469429541
Rcl1	0.333846740157571
Ttll4	0.333777632691589
Isca2	0.33355670944474
Bnip3	0.333339192951082
Casc5	0.332788008967197
D14Abb1e	0.332609557444309
Gnpnat1	0.332588516986278
Tln1	0.332588516986278
Zfp580	0.332545838485279
Wdr26	0.332402568401013
Exosc6	0.332204939247755
Ttc7b	0.332144610046518
Mrps18a	0.331971755712311
Scaf1	0.331932867450019
Pttg1	0.331559924176074
Mylpf	0.331376403421095
Coq2	0.331073643694383
Lysmd2	0.331020156521206
Atxn7l3	0.330836064086687
Gdi1	0.330581109237507
Rad18	0.330516463093018
Ipcef1	0.330289926654453
Stra13	0.330026629013044
Me2	0.329918030401138
Rrbp1	0.329908736023958
Tnfsf11	0.329794945204369
Fam20b	0.329704126785552
Gm6525	0.329502935388028
Rybp	0.329477768940545
Gins1	0.329409124587737
Ppm1g	0.329294114752935
Hibch	0.329293171594524
Dag1	0.329122945529099
Ube2d2a	0.32901316632188
Rnf5	0.328932273223615
Polr1a	0.328857146266624
Dbt	0.328808847361566
Pnkd	0.328548404415562
Pou2f1	0.328471663921627
Kif18b	0.32790601614494
Thumpd3	0.327880792291175
Prpf8	0.327713394831795
Mios	0.326846905797137
Huwe1	0.326830901023447
Smarcal1	0.32678995344736
A430005L14Rik	0.326608794287822
Tpx2	0.326523697792277
Ube3a	0.326322917129829
Ltv1	0.326312236200071
Zbtb2	0.326264119789579
Nek2	0.326145468301057
Kif15	0.326135776156024
Cyb5r3	0.326121207554502
Cenpc1	0.326069686687111
Cdca2	0.326052757796555
Ccdc77	0.325965685212302
Smpd5	0.325719609179344
Dip2b	0.325687076919045
Ubb	0.325441373263174
Sec61a2	0.325437905646584
Surf4	0.325370129170474
Focad	0.325176719233068
Tuba1b	0.324897959183673
Vegfa	0.324837308770091
3110052M02Rik	0.324696153852006
Acer3	0.324685882757601
Wdr67	0.324389805219565
Banp	0.324357259226188
Zfp658	0.323935079901056
Fam207a	0.323863547106063
Elof1	0.323799668832259
Osm	0.323663657819795
Hint2	0.323251963192882
Sapcd2	0.323207265947214
Meis3	0.323105755929957
Fam64a	0.323076992363598
Elp6	0.322928315710103
Rnps1	0.322916401033673
Fbxw7	0.322837528603574
Ccdc78	0.322395175804817
Mtx2	0.32231472319822
Fam210a	0.322307718662357
Fam193a	0.322201783792954
Sema4d	0.322119034970193
Hs3st3b1	0.321983686731115
Fibp	0.321906162461939
Pdik1l	0.321796596034961
Acads	0.321674840673965
Cstf2t	0.321492332422618
Dnmt3a	0.321457976203282
Ddx19b	0.321102644190054
Rlf	0.32080892653874
Parpbp	0.320763941141181
Eral1	0.320752533961372
Nup93	0.32063408882422
Cep76	0.320530173871418
Arid1b	0.320406209677947
Stx6	0.32035893943177
Cenpt	0.320347108556665
Gm16039	0.319950613675208
Wdr25	0.319920398543796
Cdk5rap2	0.31988783275098
Epc1	0.319863934306869
Rhbdd1	0.319794625506323
Uty	0.319605668365302
Arhgap19	0.319544032398469
Pacsin2	0.31953731148221
Fam168b	0.319468266419909
Ccnh	0.319357278558345
Apobec3	0.319244554099803
Eif4enif1	0.319244554099803
Ttc1	0.319184661235089
Tmem29	0.319111632499145
Esco2	0.319024374986992
Gm3435	0.318545446661662
Pcid2	0.318184801868285
Cops2	0.318149355814281
Med26	0.318074617075041
Mob3b	0.317900431499046
Mapkapk5	0.317758195061324
Eif4b	0.317755102040816
Smim3	0.317720413715269
Pus1	0.31760382708912
D5Ertd579e	0.317394638978333
Aldh3a2	0.317331322999025
Msrb1	0.317321434197339
Ate1	0.317210827400166
Rprd1b	0.317100071797072
Icam2	0.317007068029396
Plcb2	0.316700472777474
Dolpp1	0.316496167797132
Leo1	0.316462257371735
Gm10941	0.315816174851049
Vat1	0.315660876124182
Atg2b	0.315626830360136
Gltscr1	0.315599285329225
Taf4a	0.315592521229167
Cnot6l	0.315574894613183
Themis	0.315313932656321
Kctd13	0.315215344592815
Dnajc2	0.314956651550334
Zfp433	0.314914879441779
Egln2	0.314893911135335
Map2k5	0.31476776849472
2810408M09Rik	0.314684228154014
Tmem106b	0.314568408720426
Tmem209	0.314486874740244
Afg3l2	0.314333199446336
Yrdc	0.314305721113978
Pcgf5	0.314264436131179
A630007B06Rik	0.314254745575549
Zc3h7a	0.31400132845751
Ticrr	0.313998085484388
Mad2l1	0.313806947734582
Lrch3	0.313780387357087
Pex3	0.313744653396146
Was	0.313490481420645
Suv420h2	0.313449698086509
Atp6v1g1	0.313222933087063
Alg3	0.313211441203893
Mlxip	0.313197490727692
Zfp384	0.313139279511848
Rab7l1	0.313039680419824
Mgme1	0.312966106599717
Ddx10	0.312894372088451
Syngr1	0.312694518279404
Ncapd3	0.312531819779083
Ascc1	0.312501161594555
Rabl3	0.312310911717415
Slc30a9	0.312305704369409
Eif2ak4	0.312294137508404
Gadd45g	0.312283969665852
Phkg1	0.312150128300178
Tfg	0.312098071100789
A430078G23Rik	0.312049933304208
Impact	0.312007204557566
Zfp622	0.311979449309993
Pdlim7	0.311941532655954
Lpcat1	0.311787168340024
Poc1b	0.311699128447579
Stx18	0.31150841210323
A230072E10Rik	0.311467561068964
Cyb5r4	0.311226685452787
Noc2l	0.311147137160587
AI597479	0.311119976737772
Zgpat	0.310839953337141
Arhgap11a	0.310837539715355
Tmco4	0.310401687629229
Ubap2l	0.310341621485551
Gas5	0.310102040816326
Pak4	0.309609665450981
Btaf1	0.309549794559343
Scyl3	0.309495794939605
Tex264	0.309475571492783
2610301B20Rik	0.309446000394707
Plek	0.309429350025234
Pitpnc1	0.309365454871423
Ppp2r3c	0.309304728379695
Cpsf4	0.30908689050549
Vamp3	0.309052753939949
Rab3ip	0.309021089076128
Ccnk	0.308958558538977
Trim37	0.308893308584435
Tmx1	0.30887471532276
2510039O18Rik	0.308828884529378
Asf1b	0.308801567401508
Tfam	0.308703933212088
Exoc6	0.308601298422439
Vac14	0.307966985837874
Praf2	0.30791387349594
Rbm15	0.307683265993384
Cd28	0.307649846078573
Zfp84	0.307614480018785
Atp2b4	0.30744750289885
Rnf40	0.307428205246835
Slc25a19	0.307342867302874
Gm9958	0.307320465116197
Srsf10	0.30719758979415
Gzf1	0.307189408858463
Crim1	0.307179325647662
Pias4	0.307081438305352
Lime1	0.306895040991669
Il2ra	0.306561895667161
Hip1r	0.306320041029067
Lrrc59	0.306018179768752
Pck2	0.305932751848747
Pop4	0.305932751848747
Alg5	0.305810798341578
Eif3j1	0.305661744652128
Rnf141	0.305616826182559
Dcaf11	0.305517856110547
Cstf1	0.305415099138343
Tprgl	0.305374342494776
Gkap1	0.305357142857143
March6	0.30522544752221
Mettl8	0.305177326789941
Mir17hg	0.305087160550076
Emc7	0.305016791086279
Csnk1g3	0.304976924955208
Atp5sl	0.304720789750991
F730035M05Rik	0.304544885381818
Pigb	0.304486475501021
Fancd2	0.304349497599395
Adnp	0.304132151501638
Serinc1	0.304024876077649
Ugcg	0.303825102745978
9430037G07Rik	0.303645317426331
Chpf	0.303608569156581
Stk35	0.30307407874842
Frmd8	0.303007202598122
Supt5	0.302821517574762
Sertad2	0.302762817369233
Gcat	0.302749247226974
Troap	0.302697135647164
Arap2	0.302673280536747
Eif2c1	0.302639530841483
Frmd7	0.302582637156556
Sepsecs	0.302533736484759
Dnahc8	0.302510181929305
Sprtn	0.302451866194065
Taz	0.302423714281971
Zcchc4	0.302417320045807
Pde4d	0.302322046259745
Fam160a2	0.302317888253329
Ncaph	0.302312600386123
Rnf121	0.302156135229699
Slc35b1	0.301902642753137
C330027C09Rik	0.301824887100029
Usp53	0.301687928566088
Tceanc2	0.301377135418362
Phf10	0.301307674190038
Phf2	0.301221702155815
Faf1	0.301048540135937
Ftsj1	0.300966230512567
Taf1b	0.300954788019406
Ccm2	0.300818103855512
Rnf113a2	0.300718652446225
D15Ertd621e	0.30071163748034
Oat	0.300687211143943
Tfip11	0.300540709201191
Derl1	0.300531678890025
Kpna6	0.300528663753332
Fam219b	0.300509114220553
Atp8b4	0.300302404642658
Zfp781	0.300187237506986
Qsox1	0.300010245726681
Spryd7	0.299987102078132
Eif2b5	0.299985384717177
C330007P06Rik	0.299879957380066
Tmed8	0.299788848650192
Wdr20a	0.299740257846857
Chpf2	0.299656042366909
Fbxo42	0.299544521186128
Commd4	0.299254791420436
Klhdc2	0.299196166300767
Ech1	0.29911706295808
Osgin2	0.299100376762388
Srp54b	0.299085563915199
C920009B18Rik	0.29875658322588
Cfdp1	0.298621784695211
Ehmt1	0.298573417040998
3110056K07Rik	0.298544464727151
Erap1	0.298525155913664
Arrdc4	0.298494303825567
Sh3bp2	0.298412789689371
Apaf1	0.298281777120704
Acaa1a	0.298256347925556
Atg10	0.29816958281204
Man2a1	0.298134007630064
AA467197	0.297926683980576
Sytl3	0.297822073809422
Slc7a11	0.297769203106373
Crat	0.297682050963414
A930015D03Rik	0.29749759706505
C230081A13Rik	0.297426102088967
Polrmt	0.29737036064334
Tm2d1	0.297196467828566
Tmem87a	0.29706588490012
G730013B05Rik	0.297063156431953
5830417I10Rik	0.296971172876506
Nedd1	0.296836995285245
1810013L24Rik	0.296822415488735
1600002K03Rik	0.296815450683932
Ttf1	0.296574714762892
Ints4	0.296486751402998
Sh3kbp1	0.296452263473521
Ppt1	0.296407941977314
Slc35f2	0.29637718497602
Orai1	0.296301088380332
Map3k8	0.296245948170739
5830415F09Rik	0.296096149500162
Trnt1	0.29605397129309
Entpd7	0.296006056716809
Tacc3	0.295951352932156
Map2k7	0.295931123728204
Crem	0.295766666890405
Mtrr	0.295550963318495
Clns1a	0.295024250482329
Fbxl18	0.294932510138503
Tgoln2	0.294697195330105
3110043O21Rik	0.294631060787778
Slc6a6	0.294576619042387
Nrf1	0.294563962101806
Dpagt1	0.294494433238174
Bub1	0.294328489718318
Hexa	0.294223137537001
1110059E24Rik	0.294174202707276
Orc3	0.29394206563433
Asb7	0.29375265303738
Crk	0.293750415909491
AI504432	0.293679548243951
Cln6	0.293422056401432
Tspan6	0.293394372768213
A830080D01Rik	0.293247707673199
Gm3414	0.293220532190926
Atad2b	0.293212652251356
Pla1a	0.293132356267978
Polr3e	0.293090222649471
Arid1a	0.293026547424413
B3galnt2	0.292723985242734
Scaf4	0.292721458611846
Tmem57	0.292659631421803
Ccny	0.292557860934159
Spag5	0.292500361113442
Gm8898	0.292442823410752
Fbxo5	0.292153521924319
Mum1	0.292119006804678
Smg8	0.292115909453568
Slc35c1	0.29195612866784
Mpg	0.291647993659361
Adam9	0.29153899918085
A330050B17Rik	0.291530168517773
Tmem222	0.291374584343646
Mbtd1	0.291311745894391
Rfx3	0.291095891506895
Clcn7	0.29100896634717
Zfp937	0.291002618142893
Tmem2	0.29082548194674
Mnat1	0.290793055096273
Fopnl	0.290747586592574
Dcp1a	0.29072569336158
Sh3bgrl	0.290717816524549
Smndc1	0.290687143182897
Vezf1	0.290619097887674
Nab1	0.290505538349676
Prkcd	0.290460597919197
Etfb	0.29045987680848
Nlrc3	0.290335477025679
Prc1	0.290277724671372
Bcor	0.290235216228531
Mbnl2	0.289837920773965
Bloc1s4	0.289747275744268
Gm14440	0.2896187823327
Setd1b	0.289614629866524
Rfc5	0.289471395657901
Plagl2	0.289435146249974
Sphk2	0.289429481631092
Xpo5	0.28939740531759
L3mbtl2	0.289357365190622
Dhcr24	0.289334666355353
Rbm22	0.289297417461852
Chd9	0.289266077146938
Prr11	0.289237955403618
Rbm4b	0.288915528124988
Gm10509	0.288532895052009
Tmem123	0.288254975862145
Aste1	0.288228280213241
Hiatl1	0.28802787852761
Cdkn3	0.287975868606069
Abcf3	0.287943619742015
Cwc27	0.28771391506335
Hagh	0.287626603818385
Gm1821	0.287448979591837
Dnajc30	0.287245194075089
Ddrgk1	0.287179436446044
Ddx26b	0.287144878429084
Ubqln4	0.287090193190043
Dcaf8	0.287059455092958
Srp54a	0.287026974844644
Slc10a7	0.286797945816506
Ipmk	0.286789014917079
Rbm15b	0.286757391879027
Sqle	0.286718147397536
Srpk2	0.286638595682415
Eps15l1	0.286627792318679
Rltpr	0.286610908248719
R3hdm1	0.286588405302965
Usp47	0.286462509622568
Cd74	0.286380015911574
Smarcc2	0.286318506176304
Gbp2	0.286274339780842
Fam134a	0.286087254567467
Melk	0.286086628232126
Nubp1	0.286081184928239
2310067B10Rik	0.286066883860542
Sbk1	0.285800901183201
Odf2l	0.285541428208019
Tm9sf1	0.285350800386444
Eif2c3	0.285344412503183
Sik3	0.285312738560476
Suco	0.285012006661875
Clcc1	0.28469166430499
Myef2	0.284623791977816
Ska3	0.284310434402414
Nckap1l	0.28388254802553
Rmdn1	0.283880151378309
Rhobtb2	0.283618323762661
Eif3g	0.283600368861198
Stat3	0.283311830270228
Aasdh	0.28329694136168
Fam98c	0.283220283225294
9430008C03Rik	0.28315990554378
Cd82	0.282988061479706
Zbed3	0.282980224045159
AI314180	0.282725931265611
Fbrs	0.282683930709136
Sart3	0.282610288513816
Eomes	0.282536213311274
2310039L15Rik	0.282481732200747
Mga	0.282335202616455
Exog	0.282182009951502
Vrk1	0.28211688606671
Ccdc163	0.282103983755576
Taf10	0.282071795735751
Armc8	0.282020278403498
Tyw5	0.282004704441213
Faah	0.281997761349795
Trpc4ap	0.281807673595052
Adipor1	0.281729288915266
Adamts10	0.28170566999791
Lsm14a	0.281674492995172
Rnf38	0.281303298836706
Dennd2d	0.28114034738293
Slco3a1	0.281108515018444
Mettl14	0.281088566320857
Sod2	0.28104908810498
H2-Q4	0.280969072235868
Pcmtd2	0.280788658561363
Pprc1	0.280781033246497
Ndufs2	0.280734890486644
Wdr89	0.280685214425503
Ppp2r2d	0.280535092211283
Wdr74	0.280196485384715
Tnik	0.279820654219691
Slc5a3	0.279749842869539
Trim8	0.279549270114492
Lmnb2	0.279454842797566
Snapc4	0.279418349549882
Blzf1	0.279389547335902
1700052N19Rik	0.279373829976758
Slc39a3	0.279354795435079
Mutyh	0.279333075640151
Exosc5	0.279327016429241
Iffo1	0.279179356146477
Sbds	0.279118341449822
Rbl2	0.279066504239764
Camta1	0.278971101291299
Eif2ak1	0.278872833921769
Stx16	0.278523853032716
Casc3	0.278298724524617
Fars2	0.278285772994013
Mfn2	0.277964792709487
Arhgap26	0.277941236077507
Magt1	0.277738650429142
Snx20	0.277678571428571
Hmg20b	0.277629356515549
Tex30	0.277593970057624
Taok1	0.277529043727751
Ect2	0.277512879706221
Fam49b	0.277474289214001
Mov10	0.277201096703323
Mgrn1	0.27702534556936
Zfp143	0.276807434964641
Cmas	0.276753453017347
Tmem43	0.276753453017347
Pla2g12a	0.276642278071431
G2e3	0.276639199043834
Epm2aip1	0.276632823981745
Ktn1	0.276598855788127
Ranbp6	0.276554385152273
Ubxn8	0.276517218587084
Lrr1	0.27634736198237
Tsen34	0.275944860563688
Recql	0.275840363481216
Pithd1	0.275838154189194
Mlst8	0.275828624312397
4933411K20Rik	0.275797428988029
Cox15	0.275717965892707
Phip	0.275697987916076
Zbtb5	0.275662105074383
Klf3	0.275595238095238
Akirin2	0.275547341797981
Sh3rf1	0.275427955359805
Tmem126a	0.275385286984602
Mms19	0.275169491093341
Abtb2	0.275101369784497
Gata3	0.275101369784497
Ncdn	0.275100803224831
Pi4kb	0.275034829206794
Aplf	0.27491552710955
Epb4.1	0.274800828378847
Cct3	0.274591836734694
Mrpl23	0.274525316623714
Golga1	0.274517626533329
Gm13051	0.274457943653542
Parp8	0.274453392089677
Klhl18	0.274311533032404
Ehd4	0.274135200299446
Fbxw11	0.274131564720626
Skint4	0.274059764956877
Pop1	0.274059592407516
Akap10	0.273950774990918
Zfp664	0.273941295682553
Spop	0.273728690874107
Ift140	0.273716378605095
Dock11	0.273690850868891
Ttl	0.273654474876895
Hmgxb4	0.273622388469884
Mecp2	0.273621764815038
Srrm2	0.273609019823304
A530054K11Rik	0.273551395616528
Fbxo22	0.273463467913698
Lrrc28	0.273379479113686
Pmm2	0.273054003538549
Cds2	0.273039536029664
Wwp2	0.273039536029664
Eef1e1	0.272947894002884
Plod3	0.272875029309032
Arhgap15	0.27285747014224
Rap1gds1	0.272748616636706
Klf7	0.272636566054619
Mad1l1	0.272601270321751
Arhgap27	0.272522490150947
Echdc1	0.272500451451074
Polr1e	0.272466744957513
Emc1	0.272246511556522
Slc7a6os	0.272233096285761
Rprd1a	0.272226419411385
Wdr77	0.272027604432606
Prelid2	0.271809780643674
Med31	0.271703317089321
Surf2	0.271589253126486
Gps2	0.271424408519267
Trim11	0.271262340458303
Neu1	0.271256068830738
Nudcd3	0.271250020251681
Coq7	0.271109713495035
Pi4ka	0.271096396938447
Paox	0.271096237069884
Atg4b	0.271050077172672
Glt8d1	0.270934179660166
Ralgds	0.270897590910522
4930511M06Rik	0.270590916593263
Cby1	0.270563658236115
H2-Q6	0.27054325187226
Gtf3c6	0.270525306457116
Mbtps2	0.270376933431223
Polg2	0.270338895182941
Adipor2	0.270181747584136
Carm1	0.27015019887459
Ext2	0.270144588346938
Arl15	0.270142886356386
Zcrb1	0.270091525976919
Gm8801	0.270042859427639
Tmem55a	0.269752543220318
Jrkl	0.269702285669652
Etf1	0.26969387755102
Rmnd5a	0.269618909839304
Hdac6	0.269618540150856
Brf2	0.269501724860579
Ndufaf2	0.269396791896791
Zfp800	0.269370903011311
Zmiz1	0.269263989896743
Msl1	0.269216961294668
Strbp	0.269143555616206
Smpd4	0.269095144658449
Rxrb	0.26906702716486
Dnttip1	0.26905751235426
Smg1	0.269051385088297
Rad52	0.268789773590498
Hcls1	0.268783252816299
Galk2	0.26877318766046
Hsf1	0.268768827346915
Rnf126	0.268538775689262
Nfatc3	0.268473819471868
Il18r1	0.268374574750765
Mut	0.268348955149947
Atic	0.26834701384105
Mphosph9	0.268257359462841
Chd7	0.268218613242623
Tmem128	0.268214173611643
Cspp1	0.268158958476624
Trmt10c	0.268134781958589
Amer1	0.268065272853057
Snap29	0.268013875560632
Hps3	0.267992691347899
Mtfp1	0.267929762785618
BC003331	0.267892174973104
Golm1	0.267777739987451
Ly9	0.26773699473666
Srebf2	0.267731303675449
Ankle1	0.267566270697426
Cmtm7	0.267487331775052
4930414L22Rik	0.267475579579092
Btbd9	0.267423536627679
Enthd2	0.267415983363168
Fto	0.267401496093835
Tor1aip1	0.26728926431741
Fam168a	0.267021951953497
Prkch	0.266967873482567
Zmynd19	0.266906955046394
Otub1	0.26670069763374
Ankrd44	0.266591145858045
Zc3h7b	0.266523567411775
Otud7b	0.266425909267798
Slc52a2	0.266366414408361
Sptlc1	0.266355983983994
Zfp771	0.266309299526567
Micall1	0.266294579442916
Scmh1	0.265736473143183
Sp3	0.265492539329907
Dcun1d2	0.265041186860256
Asap1	0.264960534816734
Traf3	0.264932016480974
Fxr1	0.264920484135049
E2f3	0.26480555624645
Rcsd1	0.264727596100591
Rnf4	0.264700477406419
Adat2	0.264602921152343
Luc7l	0.264590586531503
4933404K08Rik	0.264588254141567
Ppp6r1	0.264579500601858
Arhgef3	0.264547344951989
Uvrag	0.264471841962915
Etohi1	0.264465262073177
Irgm2	0.264425405876939
3110009E18Rik	0.263877153473505
Nipbl	0.263795821221864
Plcg1	0.263764660499469
Fip1l1	0.263665444620554
Kcnq1ot1	0.263629174299413
Socs2	0.263581461470291
Lpcat3	0.263485229595622
Pno1	0.26317468398381
Mzt1	0.262968191489511
Pygb	0.262965164465492
Wipf2	0.262784306375977
Rnf10	0.262757533975582
Pkd1	0.262753278348731
Mgat4a	0.262743443950081
Atmin	0.262743443950081
Ift80	0.262702887690616
Il2rb	0.26267986666021
Slc4a7	0.262630725466735
Cep290	0.262576176163304
Chst3	0.262567360399999
Dvl1	0.262556262643896
Mbd3	0.262553893858755
Rfxap	0.262511081021418
Slc48a1	0.262461561249749
Trim59	0.262230112204001
Gtf2ird1	0.262202661635965
C87436	0.262199870510477
Stat5b	0.261976133231787
Manea	0.261970674819471
Il1rl1	0.26187134161405
Clic4	0.261830431831763
Rtfdc1	0.261815160798655
Ube2h	0.261752043335844
Nfyc	0.26157420201944
Zfp397	0.261504060630019
Gramd4	0.261499817928973
Ppif	0.261359522901723
Mta1	0.261213246052932
Dmtf1	0.261008502272856
Stam	0.260919270473465
Senp6	0.260886683269976
Athl1	0.260789347450854
Rab10	0.260787225342045
A630033H20Rik	0.260783121300378
Nr3c1	0.260720767744464
Hvcn1	0.26071791164463
Igf2bp3	0.260600647602679
Bckdk	0.260594410910448
Grina	0.260593930719293
Smim12	0.260560846446575
Tmem242	0.260548018410105
Pkp4	0.260547801941265
Ahcyl2	0.260539611209376
Slc24a6	0.260151925402325
Gpr89	0.260138736504355
Mtch1	0.260110697646237
Lig1	0.260028190133337
Gmpr2	0.26002207998416
Plec	0.259871669637081
Trip11	0.259846139759951
Fbxo34	0.259667655709864
Wdr36	0.259605099566943
Abhd16a	0.259394927139519
Cs	0.259394372389823
Tfb2m	0.25925749915297
Stk17b	0.259192367961306
Rnf6	0.259068553784344
Slc38a7	0.258936707114943
Rhno1	0.258763064299481
Phf3	0.258761935145392
Wbp1	0.258646744288291
Pbdc1	0.258628560883163
Gm5512	0.258589034165419
Fam76b	0.258353260940742
AA987161	0.258264135358628
Stx2	0.25825279452732
Slc12a7	0.258241129948058
Rpl7l1	0.258189612529267
Doc2a	0.258183659225873
Traip	0.258062764133831
Hivep3	0.257919369106673
Med15	0.257874034822069
Pex14	0.257783330240664
Zadh2	0.25754750846664
Rnf123	0.257501358844861
Jmjd1c	0.257279560750011
Tbrg3	0.257042967462849
Ctss	0.256940233477688
Dock9	0.256889082147283
Zdhhc8	0.256813771771844
Zfyve20	0.256729407837617
Zbtb41	0.256618672587128
Rabl6	0.25647807143752
Gm14391	0.256385064232845
Nnt	0.256373596300912
Phf7	0.256295007616478
Prps1	0.255988924331136
Mppe1	0.255855902002169
Pyroxd1	0.255852893541802
Nono	0.255740383003297
Dnaaf2	0.255716241603786
Ptcd3	0.255547325481748
Tdp2	0.255489343262093
Rad21	0.255395726761636
Flcn	0.255387077058725
Uxs1	0.25538271089617
Ube2t	0.254999875512394
Man2c1	0.254931507392449
Qpctl	0.254806978253706
Rac2	0.25469387755102
Dctn2	0.254620309790762
Phf12	0.254615508451878
Lmf2	0.254538558219681
Exoc1	0.254260635004575
Wdr8	0.254054099875393
Rangap1	0.254037092865643
Scyl1	0.253991499541126
Tmppe	0.253854395220205
Olfr613	0.253794814155901
Zdhhc12	0.253791159965369
Rqcd1	0.253789240209068
Hk2	0.253644937233363
Nol12	0.253628779018902
Acsl5	0.253605247814533
Inf2	0.253605032097765
Wbp7	0.253564050563013
Dpm2	0.253540280372942
Dnm2	0.253532413261985
Zfp386	0.25349153780999
Ankrd12	0.253373470023399
Apoe	0.253272905785295
Cdk2ap2	0.253263044257468
Ercc1	0.253229517920045
Gpr132	0.25320801274661
Peli1	0.253028600006219
Mthfsd	0.253019266663628
Zmat5	0.252868116750401
Syap1	0.252850757366803
Ints12	0.252787117242185
Ranbp9	0.25275572843123
Bnip2	0.252663276665348
Unc45a	0.252581374054294
Tbk1	0.252581374054294
Gm16938	0.252573651488239
Mbip	0.252505024312474
Slc43a2	0.252427324404725
Snrnp200	0.252407461592977
Hdac2	0.252331481330785
Fam104a	0.252304157727409
Tstd3	0.25224801784095
Snx10	0.252229857951731
Vps37c	0.252228481333926
Ehmt2	0.252075436396045
Gabpb2	0.251932717124066
Tada1	0.251891937323262
Ppp1r18	0.251596838557292
Galns	0.251482914377105
Zfp687	0.251372404468659
Ccdc101	0.251372156172169
Rars	0.251355523841985
Atp13a2	0.251328803116871
Depdc1a	0.25126069556667
Obfc1	0.251248249864769
Tgfb1	0.250998007960223
Grb2	0.250948660156236
Polr2i	0.250874517930532
Lnpep	0.250769373539111
Usp11	0.25075521804101
Eml4	0.250681888078733
4930404N11Rik	0.250643135756718
Bet1l	0.250459904921134
Xrcc3	0.250347212741971
Dync1li2	0.250303707572044
Uxt	0.250235859540834
Tmem181b-ps	0.250090892567991
Rab22a	0.250008997525834
Reps1	0.249945419403073
Ywhag	0.249846975479806
Cyp20a1	0.249595300852501
Sdc4	0.249549594558453
Usp28	0.24945281924302
Rnf7	0.249374597100716
A630072M18Rik	0.249308646170984
Ifi30	0.249302481330663
Rras2	0.249269169589803
Zfand5	0.248998151297227
Atxn7l1	0.248934922094461
Rab3gap1	0.248899255621788
Zfp646	0.248893655901576
Ambra1	0.248836259552987
Tle3	0.248776414666894
Gpatch8	0.24872629213004
Flot2	0.248684263858822
Unc13d	0.248569300992571
Tubb6	0.248543206927633
Polr3c	0.248472763731382
Spcs3	0.248389978605444
Anp32b	0.248367346938775
Mrps26	0.24834345085389
Max	0.248312327240038
Dnajc7	0.24818788328002
Xist	0.24812270545139
Gfpt1	0.247942351840232
Ckap2	0.247810290966187
Nudt4	0.247643046132101
Slc25a11	0.247494433965749
4921524J17Rik	0.24747008069387
Gtpbp8	0.247386053371575
Oas1b	0.247292624620575
Erlin1	0.247292624620575
Fut8	0.247237427153683
AW209491	0.247002033992349
Cdk16	0.246992850802597
Hcfc1	0.246918027250784
Fndc3a	0.246905254523489
S1pr1	0.246812821268782
Cdadc1	0.246808816921727
9330158H04Rik	0.24661129677468
Wdr59	0.246343109301237
Vopp1	0.246343109301237
Add1	0.246248133836672
Cyfip2	0.246191384723181
Zfand1	0.24610601203897
Rnf2	0.245812378603572
Synrg	0.245765810092224
Bloc1s6	0.245623951319336
Elf4	0.245538362858137
Fam172a	0.245430465867351
Glce	0.245407098339668
Commd3	0.24526147956782
Wdr62	0.245252960794208
Clasrp	0.244990657175468
Mcts1	0.244849732021079
Dram2	0.244551802303041
Josd1	0.244498632213483
Zfp36	0.244442268847859
Chac2	0.244442268847859
Tcf3	0.24438386700262
Hexdc	0.244299801194083
Hars	0.244297022497649
Mttp	0.244289706884508
Otud6b	0.244070320095903
Scnm1	0.244067607740652
Ssu72	0.244008304787833
AU022252	0.243997000391211
Dcaf15	0.243870685088822
Snx13	0.24382614977472
Vars2	0.243802367620509
Thoc3	0.243715761357602
Ythdf1	0.243660401655552
Ammecr1l	0.243638488863223
Fdxacb1	0.243577147927562
Polq	0.243573843736381
Iars2	0.243538808074788
Klf9	0.243517105193247
Nt5m	0.243456600745551
Ankrd40	0.243433012434956
Ints2	0.243386092825653
Cdk5rap1	0.243380067373256
Rhot1	0.243326203266342
Slc25a37	0.243273200109221
Mpp6	0.243126941560313
Eaf1	0.243113598457896
Nln	0.243057923047537
Nploc4	0.243007296053673
H1f0	0.242827785019221
Exoc2	0.242743992346056
Zfp64	0.242443482509939
Tomm40l	0.242410702066373
Bace1	0.242346953433439
Usp8	0.242343509849327
Phf20	0.242343509849327
Dgkd	0.242301516761264
Arhgap30	0.242004917566202
Coa4	0.241870139987376
Rabepk	0.241814424533314
Pi4k2a	0.241700867138827
Npc1	0.241588165422639
Atp9b	0.241475035867302
2510003E04Rik	0.241448131408906
Poll	0.241303606508318
Thap1	0.241265272205987
Nudt2	0.241227861591431
Krt10	0.241094420217978
Mapkapk3	0.241019101964089
Gin1	0.241007369484973
Recql5	0.240986802220167
Thg1l	0.240719744119122
Zfp119a	0.240619842029313
Zfx	0.240617894889635
Raver1-fdx1l	0.24050775105314
Slc4a2	0.240504081285025
Nr2c2ap	0.240456038352322
Kbtbd2	0.240341531258427
Snupn	0.240311682019436
Cdc23	0.240196440327558
Ppm1m	0.240031810138663
Crnkl1	0.239899015205477
Haus1	0.239840908655271
Ranbp2	0.239840853150431
Prickle3	0.239838187218292
Nicn1	0.239772625742992
Dock10	0.239663151708702
Gtpbp4	0.239509829242246
Srek1ip1	0.239490065199957
A430093F15Rik	0.239399442577616
Ccpg1	0.239097968904594
Atp6v0d1	0.239081908094483
Mrps2	0.239066556750062
Sytl1	0.238936507873402
Ssx2ip	0.238871903602411
Poldip2	0.238861043044004
Farsb	0.238777521631829
Pxn	0.238685265012554
Evl	0.238678859332025
Zscan21	0.238389002850761
Lrrc41	0.238371129308184
Rnf214	0.238318361301551
Ostm1	0.238242931641394
Man1a	0.238159697695578
Fam72a	0.238095617716508
Chd6	0.23773873517925
Cnpy3	0.237696146876179
Zfp747	0.237603886303345
U2af1l4	0.237602594075423
Hdac10	0.23760094003142
Cdk19	0.237592874599874
Slc25a33	0.237585358153543
Rnasek	0.237555884022651
Vars	0.237506058905316
BC017643	0.237402371875162
Rab9	0.237320880834772
Atp6v1b2	0.237298900158498
Pmepa1	0.237167230003945
Tsr2	0.236841756608742
Zfyve21	0.236838345358025
Tigd4	0.236707944047299
Ddx3x	0.236637940312605
Tigit	0.236595004688261
Acbd5	0.236482653250557
Slc1a4	0.236473160355578
Mfsd7b	0.236398129732435
H2-T22	0.236376322649146
Ufd1l	0.236360227570454
Sugp1	0.236271661890833
Cant1	0.236210221734558
Zfp180	0.236192062622331
Exoc3	0.23617785814534
Pmaip1	0.236042340258179
Rrp8	0.23594610540213
Gpr65	0.235880735975077
Ptpn9	0.235867592401363
Prmt7	0.235859790519244
Dok1	0.235742941730842
0610009B22Rik	0.235677384430099
Gtf3c5	0.23502665121308
Haus7	0.23497158198378
Irak4	0.234970086435412
Trmt61b	0.234954895315268
2700049A03Rik	0.234908392065337
Ilf2	0.234893428176736
Ndc80	0.234805335756203
Slc25a1	0.234801516359706
Trim44	0.234800581574782
Nck2	0.234742767016721
AW549877	0.234742430797335
Phf20l1	0.234644137076697
Nbn	0.2346306977694
Thoc6	0.234493900574471
Ganab	0.234482954733002
Zswim1	0.234459809701192
Gemin6	0.23436692116404
Slc43a3	0.234362587306361
Flnb	0.234294336551751
Actr1b	0.234225964589075
Fam188a	0.234184196503168
Map3k11	0.233925048490653
Nudt22	0.233661740376743
Hk1	0.233525486685684
Mllt6	0.233497071153929
Copg2	0.23342001408959
Zbtb45	0.233376489463557
Ercc3	0.233344274465713
Ctu1	0.233307987491962
Emc10	0.233274894879462
Wsb1	0.233260436925146
Arl14ep	0.233233272310485
H2-Q5	0.233213911653415
2610020H08Rik	0.233213255275686
Aspm	0.233103448772348
Ctsl	0.233052027001022
Cers6	0.232924046755551
Mgat2	0.232874072864897
Glmn	0.23286120419177
E430025E21Rik	0.232756104182997
Pknox1	0.232756104182997
Glb1	0.23273371688093
Bcr	0.232668086264611
Smg6	0.232499958047731
Hdgfrp2	0.232399213833265
Hint3	0.232366435896899
BC029214	0.232347585707478
Akap1	0.232305360608191
Metap2	0.232301844510398
Ndufaf1	0.232267348947895
Prps1l3	0.232129533622951
Ing2	0.232049044315861
Sipa1l1	0.231951993786943
Syne3	0.231928563911792
Pom121	0.231898304656862
Zfp507	0.231831873645158
Gas2l3	0.231793878569523
Rbms1	0.231767065077322
Def6	0.231753922746446
Phactr4	0.231648997290731
8430419L09Rik	0.231618988830212
Acyp1	0.231493453181524
Clcn3	0.231422805517645
Scrib	0.231368258193774
Txndc9	0.231329085095054
Mrps25	0.231321459011742
Rgs1	0.231314031589148
Phf21a	0.23130191971477
Mafk	0.231294727350971
Chd1l	0.231207729184925
Galnt1	0.2310249849107
Tmem110	0.230984850599328
Trib3	0.23095398722094
Ccdc6	0.23089708356054
Mllt10	0.230614438610319
Parp1	0.230583457017529
Dcaf5	0.230392150660946
Mrps24	0.230378220295662
Emc2	0.230290754266727
Thoc1	0.230253668287855
Azin1	0.230103246912486
Klhl11	0.230033643253003
Mlh1	0.229915305052643
Ttc37	0.229679734896258
Zfp790	0.229666733768701
Crtc3	0.229641844918691
Ptpre	0.22962839926925
Dzip3	0.229613107849427
Zfp871	0.229432098092342
Brd2	0.229411165599127
Ubxn2b	0.229367160406742
Ruvbl1	0.228877915981464
Stat2	0.228851897469153
Pxk	0.228804526325613
Ctc1	0.228691396114196
Eif1ad	0.228664242322972
Trmt2a	0.228584380907355
Trp53i13	0.228578588162802
Gm4636	0.228507532588795
Armc6	0.228465919341546
Amfr	0.228388375830232
Ubl5	0.228367255749467
Ralgapb	0.228360873550927
Gatad2a	0.228121401817374
Mrps18c	0.228081165345983
Tmpo	0.228019336829441
Ppp1r15b	0.228017997994192
D17Wsu104e	0.228002549267549
Ifrd1	0.227958979044408
Eprs	0.227958727563868
Lgals4	0.227955259210694
1110008L16Rik	0.227932817182218
Kif1b	0.227761175683517
Myh9	0.227733422130228
AU041133	0.227684849650539
Hilpda	0.227651327283043
Klhdc10	0.227598672023045
Nelfb	0.227560131493586
Eea1	0.227538626136577
Gtse1	0.227532488571726
Xcr1	0.227191273671447
Eml3	0.227090303295642
Smim13	0.227067516896025
Nucb1	0.227061515159319
Fam84b	0.227058531113914
Cdc27	0.227009184780163
Hddc3	0.227008825750152
Dnajc27	0.226760628431674
Zfp553	0.226754867101705
Klhdc4	0.226660690016508
Utf1	0.226651572688291
Ncor2	0.226590035501727
Gripap1	0.226531242972413
Pop5	0.226510791501321
Trak2	0.226455924697072
Pdlim1	0.226397832087417
Foxm1	0.226366445307389
Il17ra	0.226291646577267
Srgap2	0.226284641433432
Limd1	0.226140909866481
Narf	0.226062258772199
Mbtps1	0.225964579881743
1110059G10Rik	0.225919722008434
Ogfod1	0.225811381203759
Snrnp48	0.22574500838091
Twistnb	0.225739348609106
Inpp4a	0.225614563754894
Sh3gl2	0.225517310134852
Zwint	0.225497760805476
Ssh3	0.225436141079097
Cd164	0.225424305893028
Dapk3	0.225406436656571
Ttc4	0.225178929025728
Fam222b	0.225117251781876
Acot9	0.224955807679217
Rbmx	0.224908783911799
Rgs19	0.224870326291384
Yipf3	0.224764806857405
Mid1	0.224731861677393
Rad9a	0.224727736085845
Ift20	0.224706648097284
Wdr11	0.224598204323593
Ddi2	0.224446862308706
Glipr2	0.224400233422247
Lnp	0.224273554322477
Rara	0.22423004063733
Eif1	0.224138370949743
Myo19	0.224134380819136
Dmap1	0.224103492488117
Ddx39b	0.223975577754285
Sec24b	0.223917213635795
Phyh	0.223870727869175
Rala	0.223678755358411
Akap13	0.223493734810124
Cpsf1	0.223450718997532
Inpp1	0.22342926528548
Appbp2	0.223400505162331
Xrcc2	0.223328458949742
Tceanc	0.223309723924329
Rpusd4	0.223249348713236
Tbc1d5	0.223197548099825
Ttc33	0.223007407348509
Kctd3	0.223001326984246
Tor1aip2	0.22298386476058
Srsf9	0.222828077244446
Stk40	0.222708657472631
Mtx3	0.222566626541782
Arl2bp	0.222530260127193
E2f2	0.222408627980886
Efr3a	0.222351781035249
Tdp1	0.222318294777253
Ids	0.222301686381535
Bri3	0.222265449924679
Asb3	0.222221225645084
Rpap1	0.222166407422455
Gpn1	0.222134300741925
Gm15401	0.222106915366958
Dpm3	0.222071758862817
Mrps9	0.222052138125816
Acadl	0.221963514699117
Map4k4	0.221953121839242
Gm1943	0.221948342796153
Ano6	0.221895003713597
Arf3	0.221809194058756
Cenpp	0.221740342862555
1810026B05Rik	0.221731303217122
Anapc2	0.221669692629753
Rbm18	0.221613235430531
Nup62	0.221597769363018
Recql4	0.221552325509365
BC027231	0.22153923272407
Lrrc40	0.221427907996414
Usp10	0.221393037165187
Fam108c	0.221368655488199
Ttc19	0.22135071717127
Nt5dc1	0.221348006375971
Vps13a	0.221328943941228
Csnk1g2	0.221177708781426
Tmed7	0.221139468080209
Mthfr	0.22111893163955
Wapal	0.220985443261245
Gm6654	0.220937331089782
Ndufa11	0.220881990032013
Larp4	0.220866194832251
Oma1	0.220830048283955
Arnt	0.220732949200044
Gga3	0.220717015610831
Pop7	0.220675725774233
Mettl21e	0.220662623976685
Cyb5r1	0.220659197685253
Mars2	0.220623585174173
Mat2b	0.220595122846517
Nif3l1	0.220439335330383
Dnajc21	0.220383791526353
Lad1	0.220321620924181
Setdb2	0.220314489778035
Tet3	0.22020623548984
Tmem135	0.220151459944239
Dhx40	0.220134856047751
E030030I06Rik	0.220045976741515
Rnf14	0.220036985130898
Helq	0.22000003967933
Gm5934	0.219960286418263
Rrp12	0.219908722250517
D3Ertd254e	0.219809649808986
Gm16861	0.219738182793015
Zfp511	0.219620767124623
Tasp1	0.219598894964373
Ube2v1	0.219597438781629
Eif4e	0.219546417071874
Pik3ca	0.2195144647204
Zwilch	0.219432647756543
Pafah1b3	0.219432647756543
Nek9	0.219399438970404
Spag9	0.21938917446114
Tpgs1	0.219358207798875
Ufc1	0.219295437314847
Adi1	0.219295437314847
Tubgcp2	0.21925187969872
Capza1	0.219081632653061
Utp15	0.219001649030834
Pdcl	0.218962254355195
Eno2	0.218936224212541
Tbp	0.218898855485173
Slamf7	0.218855987317687
Morf4l2	0.218831341648197
Dffb	0.218818776170451
Adar	0.218744919961821
Sp110	0.218582748250851
Zfp451	0.218524152426172
Zfp395	0.218450029483917
Acot7	0.218373409652493
2310045N01Rik	0.218256322540566
Snx18	0.218074721969649
BC048403	0.218074721969649
Tmem101	0.218071201832814
Tecpr2	0.217961170722284
Neat1	0.217927623259631
Gng12	0.217920050525016
Rnf114	0.217858780261778
Zfp260	0.217768025744662
Nfat5	0.217745685638216
Add3	0.217698089865394
Zfp598	0.217667358779743
Pola1	0.2176151028982
Ncf1	0.217537386152867
Tjap1	0.21737979112474
Supt20	0.217270224697762
H2-Q7	0.217234862691912
Gucd1	0.21714264867334
Ubr7	0.217123168284388
Sap25	0.217026216418625
Hist1h2ab	0.217003672024415
Rapgef2	0.216969075322679
Mnd1	0.216933721536859
BC052040	0.216868467244338
Smc1a	0.216832986179836
Sarnp	0.216689201325645
Gm5141	0.216676636132398
0610010F05Rik	0.216676636132398
Ipo11	0.216627181424633
Gnl2	0.216612666460345
Lrp6	0.216586257946905
Mrpl35	0.216436985830375
Vps16	0.216388859910884
Tmem184c	0.216315663651652
Pdcd10	0.216285823221009
Casp2	0.216229126673959
Prkar2a	0.216182117247364
Trabd	0.216180577292227
Slain2	0.216141309274717
Smg7	0.216026228756759
Atp6v1a	0.215917842661003
Spag7	0.215887902789387
Osgepl1	0.21586354059792
Atg9b	0.215765533058123
Tfb1m	0.215756319609839
B4galt7	0.215606998500402
Pafah1b1	0.215454134814077
Cars2	0.215450003279994
Gtf2b	0.215449599925853
Scaf11	0.215447551879919
C2cd3	0.215426338174334
Abcc1	0.215359146411336
Fmnl1	0.215273643795588
Fntb	0.215195234007927
Dym	0.214943691170392
Cdan1	0.214926218991109
Pspc1	0.214889907204393
Fgfr1op	0.214868536815894
Rnf111	0.214862710510521
Tcof1	0.214838510431562
Xpr1	0.214801189195302
Cyb5d2	0.214790976184603
Rasa3	0.214748670288697
N4bp3	0.214748670288697
Sept11	0.214426231415924
Mettl5	0.214346323660823
Zbtb11	0.214326919115301
Tmem68	0.214238930916919
Gm5468	0.214183535811576
Slc44a2	0.214132716587847
Ppm1b	0.214049056751487
Rce1	0.213966180700189
Tmx4	0.213872617692493
Lysmd1	0.213866653731318
Osgep	0.213817191168046
2210016L21Rik	0.213817191168046
Kcmf1	0.213784667602791
G530011O06Rik	0.213769598853611
Utp23	0.213713056196237
Mettl6	0.213654532607482
1700021K19Rik	0.213631278833536
Crtc1	0.213584625942372
Trp53inp1	0.213582817397517
Mrps34	0.213570387121231
Pask	0.213550891237239
Prim2	0.213513995548338
1810043H04Rik	0.213376967932283
Zfand2a	0.213343069198629
Kdm2a	0.213314507053386
Klhl12	0.213273311739367
Rilpl2	0.213091020155325
Socs7	0.213082733402167
Exoc4	0.213079517477659
Snhg7	0.213048630992778
Cad	0.213035717297904
Sptbn1	0.212997134045613
Man1b1	0.212944812364227
Pus10	0.212794906962294
Stau1	0.212778359020979
Klrk1	0.212747302795927
Ube2cbp	0.212513887378375
Prkcz	0.212363108177079
Rab5b	0.212312350605086
1600029O15Rik	0.212232619071983
Emb	0.212221698666559
Mettl20	0.212204673377348
Fam92a	0.212119772034248
Nupr1	0.211925503891756
Bptf	0.211906915327636
Zw10	0.211848528396522
Fam126a	0.211798700791167
Appl1	0.211772050439166
Trnau1ap	0.211676383687358
Slc10a3	0.21167627379649
Zfp592	0.211648086807902
Samd4b	0.211594866993155
Ahi1	0.211550414504337
Fbxo9	0.211548426309875
5730507C01Rik	0.211413792250212
Mef2a	0.211396495923215
Lins	0.210989365986646
Piga	0.210974633570712
Tmsb4x	0.210918367346939
Capn7	0.210915371933027
Ccdc134	0.210870908903665
Fmr1	0.2107867672417
Rb1cc1	0.210690728690988
Kdm3a	0.210655484043757
Psat1	0.210612244897959
Zer1	0.210539914300266
Itpr2	0.210514863491016
Gdap2	0.210445732961481
Gid4	0.210372457957226
Ppargc1b	0.21025011400529
Slc10a1	0.21024343302054
Tpp2	0.210198457489555
Trmt10b	0.210160660131245
Bloc1s1	0.21009702420761
Rbbp5	0.209929274090223
Crlf3	0.209847997331147
Cdc40	0.209822325018927
Trappc11	0.209742195595211
C2cd2l	0.209711702846393
Dyrk2	0.209650487914716
Parp6	0.209567905114967
Ublcp1	0.209515842951157
Ssbp4	0.209489527273137
Erf	0.209487422873533
Rpp30	0.209454926158594
Rasgrp1	0.209429882351592
Pja2	0.209350160897628
Vps26a	0.209271875528354
B230219D22Rik	0.209270165586539
Cdk13	0.209105306908274
Lrrc8d	0.209098050051929
Rbx1	0.20908629574557
Stambpl1	0.209054236781272
Gm14306	0.209009046705997
Dlgap5	0.20900140284564
Pgd	0.208962166933546
Tbc1d10a	0.208939113204911
Ptbp3	0.208882109909881
Dscc1	0.208861914478748
Ndufv2	0.208860034887146
Pisd-ps2	0.208752669118852
Dom3z	0.208724029597176
Crbn	0.208625778905567
Mmab	0.208617441516576
Lrif1	0.208585952940833
Ift46	0.208565317085436
March7	0.208472943402962
Lzic	0.208396183796444
Apex1	0.208369488794214
Srbd1	0.208299639813372
Nop2	0.208247242608749
Gne	0.208224285278644
Anxa7	0.208199920124477
Pde12	0.208132121555754
Sac3d1	0.208096389582397
Eif3a	0.208082458477144
Ipo9	0.208050353073908
Nsun4	0.208039793958602
Mprip	0.208035439972614
Gm14436	0.207987065323857
Ufm1	0.207900273573669
A430107P09Rik	0.207857518267701
Tob2	0.207841885786259
Srgn	0.207656994895747
Ube2o	0.207641911350503
Metrn	0.207611975936438
Tnfaip8	0.207548513037373
2410127L17Rik	0.207503750369396
Tulp4	0.207497011203015
Rexo4	0.207468891204064
Ptar1	0.207424431242728
Gm14305	0.207268927858834
Pgs1	0.20726814524575
Gspt1	0.207231788052646
Apoa1bp	0.207132999799702
Tnrc6b	0.20708054698879
Pcbp1	0.207076865655012
Uckl1	0.207016763548411
Hars2	0.207016763548411
Zbtb26	0.206996767068519
Gm13242	0.206917410613063
Tex261	0.206885821426677
Usp36	0.206781963082587
Nsmaf	0.206779194009411
Gtdc1	0.206744262378775
Toe1	0.206695315704189
Ppp1r21	0.206689920384629
Rdh18-ps	0.20667425246789
Tars	0.206621915918269
Pdhx	0.206404873712763
Cxcr3	0.206387742138453
Specc1l	0.206361677978374
Ibtk	0.206333759109075
Map3k7	0.206304155697774
Bcl2l12	0.206241646358307
Sec22a	0.206192909875622
Evi2b	0.206161524059593
2510002D24Rik	0.206120361788308
0610037L13Rik	0.205965680197416
Usp33	0.205910219813983
Adprh	0.20584723798578
Ppfia1	0.205809538647411
Rnaset2b	0.205777855921707
Atad3a	0.205769770568746
Cops6	0.205766783937857
Amz2	0.205734198948293
Lpxn	0.205717593521799
[truncated: 7,016 more rows]

## Sheet: CD8_48h_normalizedMAR
Gene	Spearman coefficient
Eif3g	0.53576895880579
Fanca	0.451755610358038
Rac2	0.449897959183673
Hars	0.442357758723547
Tuba1b	0.434183673469388
Rps15a-ps6	0.424092451476045
Srm	0.418469387755102
Rbm19	0.415147191820384
Hist2h3b	0.408804346986792
Ugcg	0.404929496667343
Azin1	0.401182013655036
Tubb4b	0.400316334730636
Top2a	0.399224412733
Commd5	0.398050950139088
Nhp2	0.396223539308909
Slc7a11	0.395885508330176
Ankrd54	0.39285660357493
Hmbs	0.392679093390245
Cdk1	0.390565481712825
Mat2a	0.388979591836735
Gm4951	0.38561354700211
4930579G24Rik	0.384150561410784
Epc2	0.382021032728198
Hist1h2ao	0.378960958165651
Adat2	0.378880704490601
Pmf1	0.378055426151837
Larp4	0.373455371747573
Dnm2	0.371752008464888
Ewsr1	0.370612244897959
Pycr1	0.367456317812277
Vac14	0.366694070261121
Fam134a	0.364426964888688
Mprip	0.363294579339236
Kars	0.363200328455202
Hist1h2ad	0.362566136918884
Mrps17	0.361817300840967
Polr2i	0.360119540616962
Adk	0.358042566537513
Polr1e	0.355645192729547
Cct3	0.354285714285714
Rpl37a	0.354081632653061
Pbdc1	0.353095829345654
Rpp40	0.351984379505013
Ifrd2	0.351570504558102
Kremen2	0.350784005084165
Taf1d	0.350721447336166
Rps8	0.350204081632653
Arl5a	0.349223682001607
Pwp2	0.348624310109399
Rrm2	0.347968060522934
Noc4l	0.347320106507045
Hspa8	0.344183673469388
Psma6	0.344053133136021
Klhdc4	0.342955059432671
Eomes	0.342750784472474
Hist1h2ab	0.342203298376197
Pkmyt1	0.342017919191536
Tmem38b	0.341456372347131
Bicd2	0.34047019898891
Timm10	0.340466728063565
Ddx3x	0.338743209441417
Ncl	0.337959183673469
Mettl4	0.336786686238912
Lamtor3	0.336118157594858
Cnn3	0.334610712005127
Eef1e1	0.334329253889033
Exosc5	0.33276213446339
Gm10012	0.332313867839919
Cand2	0.330446159149843
Cenpp	0.329578541745528
Mrpl35	0.328943381295032
Lta	0.328469387755102
Hmgb2	0.327763463460312
Ilf2	0.327044716295
Pdik1l	0.326946218102936
Mrps24	0.326531624490333
9330159M07Rik	0.325381006970134
Rpl13a	0.325204081632653
9430015G10Rik	0.324626676966119
Rpl23a	0.324387755102041
Fignl1	0.323636474544563
Ulk3	0.323063121330908
Kbtbd2	0.322262315560782
Pagr1a	0.321700595430932
Tubb5	0.321326530612245
Htra2	0.319185773062357
Rps15	0.318834664253345
Ska1	0.318588305456194
2810021J22Rik	0.318411340060099
Ccdc9	0.317186422851537
Fam203a	0.3168048911789
Rftn1	0.316098519542653
Rfc5	0.315871683888504
Pyurf	0.315757270559771
Gzmb	0.315204081632653
Haus1	0.314236512573466
Zdhhc6	0.313652199150886
Aurkb	0.313249113851267
Zfp35	0.31315320963364
Tmem9	0.313039680419824
Prkcsh	0.312711632184211
Dut	0.312610015663345
Fgfr1op2	0.31260851443991
Fkbp4	0.312378815791338
Serf2	0.311893864014998
Srsf6	0.311487538048755
Kdelr1	0.311203336806095
Nelfb	0.311109278952787
A830080D01Rik	0.30996566590914
Cinp	0.309520394713057
Slc10a1	0.309213332037282
Zmat2	0.308745176265938
Lig1	0.308081317964341
Mis18a	0.306997180774003
Tkt	0.306895584170887
Ndrg2	0.306812305388106
Nelfe	0.306434044236652
Gm1821	0.306224489795918
A630072M18Rik	0.30610119119028
Acp2	0.305380839000887
Kpna2	0.304771635336528
Letm2	0.30462036705557
Ccdc71	0.303528370817245
Trip13	0.303319903529596
Nme6	0.303191164174912
Sox2ot	0.300953309278406
Cd74	0.300590148753925
Slc15a4	0.300113675627345
Gas5	0.299183673469388
Klhl20	0.298633667283457
Pcm1	0.297200660989178
Rbm8a	0.296764977563284
Banf1	0.296122448979592
Nup107	0.296094352841525
Rhoq	0.295695467082008
Ppwd1	0.29546727612577
1500011K16Rik	0.29491472977469
Atp5f1	0.294140156732363
Tmem243	0.294083463605106
Ptpn2	0.29406484590298
Wdr74	0.293276408845417
Smim13	0.293264062005975
Arfgap2	0.292462328660418
Nfkb1	0.292207252446275
Mrpl18	0.292050166020976
Wdr18	0.291689124517208
Nhp2l1	0.291632653061224
Cndp2	0.291608334833829
Smarca4	0.291349843626296
Ccdc90a	0.291069447975543
Preb	0.290979925226093
Psat1	0.290918367346939
Tmem186	0.290886539352493
Gars	0.290714285714286
Dnajc2	0.290556444185494
Chmp2a	0.290415175588388
Erh	0.290160463371543
Pcid2	0.290046737681547
Pcna	0.289854333113019
Pde5a	0.289581027413834
Lsm14a	0.289540689624341
Sumo2	0.289140029176461
Otub1	0.287267169341814
Lman2	0.287216135913258
Incenp	0.286948182712778
Gm12191	0.285
9130401M01Rik	0.284731011968098
Tubgcp6	0.28469284505105
Lias	0.284625867576677
Epc1	0.284358931296402
Trmt12	0.28430628837245
Rplp2	0.283979591836735
Stk11	0.282483689164478
Cyth1	0.282338908407842
Gramd4	0.282317278930729
Tmem41b	0.281786969008309
Hspe1	0.281457293025975
Rpusd2	0.281329580662914
Yrdc	0.281207082701641
Tomm40	0.281129620745068
Mrrf	0.28094301936918
Ppp2r2d	0.280744603109125
Serbp1	0.280612244897959
D4Wsu53e	0.279995005204456
Pank2	0.27995501123321
Tbc1d22a	0.27925597485818
Spc24	0.278769420647661
Cln8	0.278420565928575
Rangap1	0.277966274740314
Ftsj3	0.277799557148946
Tspo	0.277377429603196
Rpl22	0.277375243816026
Txnl4a	0.277244897959184
Galnt11	0.277169799158911
Psmc1	0.277040816326531
Gtpbp8	0.276872737195264
Wdr12	0.275949273327048
Atg14	0.275409906814665
2010002M12Rik	0.274983990362592
Nkiras2	0.27494586696405
Phf7	0.274904819469452
Trim41	0.274871317897593
Rpl17	0.274795918367347
Pus3	0.274576437824783
Atp2a2	0.274407370142132
Mutyh	0.27392488443705
Ift52	0.273813863199035
Eif1	0.273476364281954
Clca2	0.273380498059008
Pex12	0.273315133632672
Sh3bgrl	0.273272695165857
Lrp6	0.272866956297252
Gins4	0.271203590485063
Heg1	0.271144256766092
Pin1	0.270954603959347
Trappc10	0.270001844043804
Bsdc1	0.269868741034725
Ankra2	0.269221503727781
Zcchc10	0.269191679010061
D730005E14Rik	0.268958417853357
1810026J23Rik	0.268731947704138
Naca	0.268571428571429
D17Wsu104e	0.26847940632853
Lrp8	0.268438971596225
Snrpf	0.26832317159679
Rab40c	0.2681670476143
Farsa	0.26803915875825
Ppil4	0.267972803184671
Zfp39	0.267886734557693
Gpatch11	0.267612441889094
Zfp783	0.267126394749354
Fam175a	0.265585633486758
Abcf2	0.265577962205508
Syt15	0.264964431783358
Zfp1	0.264901172197148
Tubgcp4	0.264262631729528
Pin4	0.26423080912169
Cog3	0.264197454512912
Zmym1	0.264126769104486
Stip1	0.264011339942921
Atp5j	0.263884282848184
Rps14	0.263775510204082
Gemin7	0.263540548127607
Ddx39	0.263265306122449
Eef2	0.262959183673469
2310057M21Rik	0.262868282293504
Capn1	0.262819529611888
Elp3	0.262630725466735
Pno1	0.262555206500914
Gm13251	0.262511081021418
Zfp428	0.262057623912621
Slc39a14	0.26192049020761
1700020I14Rik	0.26174824531988
Rps13	0.261530612244898
Akt1s1	0.261526987293405
Zcrb1	0.26126634693664
Acn9	0.261082004696374
Emc1	0.261061110214773
Polr3e	0.261049601681677
Ptcra	0.260697412653891
Cdca7l	0.260594410910448
Qtrtd1	0.260418275228301
Gm6793	0.260363784875151
Eif3c	0.2595162785225
Abhd16a	0.259394927139519
Hint1	0.259213918407228
Ddx18	0.258955803646142
Hist2h3c2	0.258931662329568
Atp1a2	0.258418141608883
Huwe1	0.257992142495383
Zc3h13	0.257620622514494
Atad3a	0.257599386637743
Rela	0.257412905826315
Tpgs1	0.257143479281507
Rsu1	0.257085253663628
Nudt2	0.256705110702993
Snrpb2	0.25662192314136
Wdr43	0.256457409625426
Slc39a9	0.256189911233344
Tstd1	0.256060296777888
Hyal1	0.255952480197747
Gm16516	0.255944974511375
Ifi35	0.255341321994862
Llph	0.254821921931059
Stk39	0.254817879110034
Ppan	0.254445266543676
Gm6531	0.254360191085398
9130221F21Rik	0.254344282847425
Prkar2a	0.253963808956352
AI662270	0.253849201326162
Unc13d	0.253802338908204
Lsm7	0.253134277001365
Trmt10a	0.253109473574556
Pfdn2	0.253056878061961
Kif4	0.252695266099533
Psmg2	0.252560274921905
Aven	0.252416056924338
Gm5512	0.252243290995715
2810004N23Rik	0.252224735376833
Nans	0.252224735376833
Mrpl30	0.252164022560569
Lyar	0.2513527637332
Trabd	0.250786147041996
Mif4gd	0.249701887083308
Wdr70	0.249302481330663
Cdv3	0.249285714285714
Snrnp40	0.249202193214981
Eif2b1	0.248927293361476
Ctps	0.248825106459439
Polg2	0.247711718215937
Eef1d	0.247710400856135
Tmem177	0.247635847100633
Nrf1	0.247471997031037
Aatf	0.247204184262876
Tmem109	0.246428571428571
Pank4	0.246426470872042
Pi4k2a	0.246395715754774
Nusap1	0.245932731533745
Cpsf6	0.245919071253056
Pms2	0.245885930234009
S1pr1	0.245466124327335
Trmt2b	0.244990657175468
Lmf2	0.244949062987818
Impa1	0.244897975363506
Etf1	0.244897959183673
Zc3h18	0.244636362056344
Dnaja1	0.244208593985192
Fam84b	0.244156748517514
Dnajc15	0.244142055564016
Exoc8	0.24409341092103
Rfxap	0.243696293644456
Rnf121	0.243340592076698
Tpr	0.24322583948664
Chrac1	0.243092241218092
Rbx1	0.242266494045038
Rbbp4	0.242051551641184
Psmc2	0.241861415689471
Rpl23	0.241485752266136
Gpsm2	0.241289596851185
Arpp19	0.241200677849897
Pnkp	0.241192211978959
Pole2	0.241081124562607
Glb1	0.241058752518964
Ndufaf6	0.240942680312626
Tbcc	0.240725276422661
Nedd4l	0.240447857596476
Tollip	0.240279174363183
Batf3	0.240123957009534
Itpripl1	0.2400612479275
Actr6	0.239759803002971
Ptger1	0.239622442672384
Nop58	0.239393862166218
Irak1	0.239101613591858
Unc119b	0.239007745289816
Exosc6	0.238986185649883
Zfp511	0.238967804693201
1810058I24Rik	0.238864693187711
Zbtb8os	0.238710983603935
Fam199x	0.238277440254489
Tmppe	0.23814622103839
Ube2s	0.237602594075423
Aldh3a2	0.23749134173306
0610010F05Rik	0.236993977950929
Ak3	0.236666146063813
Fancd2	0.236467966698383
BC017643	0.236384205877127
Tmsb4x	0.236326530612245
Mettl13	0.236310244587627
Nkap	0.236114670753364
Hilpda	0.235851554005309
Mllt6	0.235234248488554
Tuba4a	0.235234248488554
2610301G19Rik	0.234644137076697
Gdap10	0.234128420809134
Zfp933	0.234088703012763
Fastkd2	0.234008800516781
Orc4	0.233969862928334
Rnd1	0.233942246289767
Mtx1	0.233587595810936
H2-Ke2	0.233587330811406
Zrsr2	0.233291995919873
Lars	0.232883949741709
D030040B21Rik	0.232874072864897
Rpl28	0.232857142857143
Nutf2-ps1	0.232656801698249
Selk	0.23246012719705
Samm50	0.232341082911646
5430421F17Rik	0.232059660159651
Ndufa11	0.231568178901617
Cenpk	0.231352385792132
Nkg7	0.231332432025071
Rpl8	0.231326530612245
Timm9	0.231294455646795
Parg	0.231003725558246
Rab3d	0.230970835096094
Gm6525	0.230970835096094
Mrto4	0.230920556909456
Gm5506	0.230918367346939
Erc1	0.230699138669641
2210015D19Rik	0.230679973262708
Nop16	0.229797104399061
S100pbp	0.229641844918691
Slc24a5	0.229624714424417
Bzw2	0.229402786396629
Mettl16	0.228897081838829
Dusp22	0.228736087292322
Entpd4	0.228520470037157
Slc39a8	0.228209858100935
Tbrg4	0.22807557846465
Dhodh	0.228068549528765
Tmem209	0.228058184992173
Cmas	0.227929317754969
Cox7a2l	0.227871392628961
Snx2	0.227806052249791
Ran	0.227448979591837
Smcr7l	0.226566977631675
Krt10	0.226335946894155
Insig2	0.226335946894155
Nubp1	0.226306082245558
Ercc6l2	0.226116385715777
Mtx2	0.225999018361914
Fam108b	0.225521573169299
Pex6	0.225520406730296
Cyfip2	0.22538143797711
Micu1	0.225178662247229
Gm12070	0.225119071963655
2010320M18Rik	0.225116147349326
Sdcbp	0.225076818785683
Pus1	0.225042065527121
Cdc45	0.225015071452005
Specc1l	0.224928602655616
Spcs2	0.224853286217807
Sar1a	0.224843700148681
Rnf38	0.224665519453248
Zfp747	0.224343940913867
Birc5	0.224036751360911
Eif5b	0.223991861750869
Top3b	0.223802493779424
Coro2a	0.223740460962208
Traip	0.223415448578826
Opa3	0.223375191828726
Bptf	0.223297553391252
Rnps1	0.223271001883924
B4galt5	0.223116398595385
Ublcp1	0.223115484352148
Uhrf1	0.223073025490269
Galk2	0.222917461673524
Psmd1	0.222369630711965
Ipo9	0.222226128634054
Qdpr	0.222161585084066
Tfcp2l1	0.222113433738578
Nop10	0.222063477021219
Gm6644	0.221904591837717
Ndufb7	0.221830804779893
Vim	0.221558874107901
Calm1	0.221530612244898
Atxn2	0.221465429766974
Fnta	0.221433748922934
Fbxo5	0.22137406042719
AU022252	0.22098072539194
Ptges2	0.220909394696777
5830417I10Rik	0.220887649246988
Lrrc14	0.220848877451983
Mlkl	0.220541572064917
Farsb	0.220421819219446
1810009A15Rik	0.220417147693228
Ube2l3	0.219897959183673
Tmem129	0.21954116708818
Kbtbd4	0.219454042436496
0610007P14Rik	0.219402776423946
Rps15a	0.219393351942612
Mxd3	0.219233923149555
Mapk8ip3	0.219015744125539
Zfp259	0.218882447296847
Araf	0.218740984873463
Rbm3	0.218571428571429
Trappc9	0.218552974332557
Tex30	0.21853907807536
Fubp1	0.218389632732265
Commd2	0.218166635344578
Ccdc157	0.218031007688231
Rhof	0.217919928657056
Skap2	0.217864419192558
Cdipt	0.217591465867352
Fam168b	0.217479372523826
Glyr1	0.217448306818044
Alkbh8	0.217430342546308
Mfsd7b	0.217402474994703
Gnl1	0.217380395015398
Zfp706	0.216947450419598
Pdss1	0.216925922359125
Nfyb	0.216832596652443
Rif1	0.216805979155175
Elavl1	0.216738419219905
H2-Q7	0.216622070413515
Tmem55a	0.216503259708915
E4f1	0.216462852904105
Rnaseh2c	0.21633693073884
Rhox8	0.216284079700728
Cd47	0.216224489795918
Mtrf1l	0.216214546080831
D3Ertd254e	0.216181921976248
Tmem11	0.216072032979495
Arhgdia	0.215532198285301
Tusc2	0.215329351699819
Paxip1	0.215307802591391
Tom1l2	0.215292343674127
Ptplad1	0.215142180758301
Fam69a	0.215141149680191
2900056M20Rik	0.21513479263521
Net1	0.215078896158198
Nek9	0.215075113866142
Zfp600	0.214812790172132
Gm14393	0.214676159399496
Pus10	0.214675600187332
Stx4a	0.214397765505359
Cct7	0.214387755102041
Dnmt1	0.214170901299925
Mphosph9	0.213799579667307
Taok2	0.213783203484262
Nle1	0.213376967932283
Sdad1	0.213366268908963
Ccdc111	0.213087108707689
Zzz3	0.212887567618634
Dynlt1a	0.212886694238582
Fmr1	0.212827652028797
Mterfd1	0.21280574703979
Ttc4	0.21244467234979
Tfap4	0.212247394856484
Pdzd11	0.212230169056765
Zc3h10	0.211883862503812
Wdr4	0.211806100834562
Espl1	0.211677414423807
Helb	0.211549977348741
1600002K03Rik	0.21135363764094
Snai3	0.211308992812459
Yme1l1	0.211246046614854
Eno3	0.211013882606972
Spc25	0.21098198698193
Aimp2	0.210911622426401
Calm2	0.210851609791938
Zfp780b	0.210788183676497
Zdhhc16	0.210709360407706
Foxk2	0.21069623907907
Tmem97	0.210572876635501
Gtpbp3	0.210561969212772
Gm8580	0.21055074537851
Ruvbl2	0.210429636772865
Rpl41	0.210408163265306
Cse1l	0.210236405668194
Bckdk	0.210020554880002
Rpp30	0.209813581854071
Ngdn	0.209800946170482
Reps1	0.209631642079996
Kctd18	0.209624709944801
Zfpm1	0.209580734808578
Btla	0.209515936484537
Efr3a	0.209373847004479
Fam211b	0.209119721098116
Utp23	0.209101650044796
Zeb1	0.209049818588211
Praf2	0.209002693493509
Ap2m1	0.208981889936886
Lsm3	0.208870027763077
Stx8	0.208675754936856
Wbp4	0.208520509416831
Npm1	0.208163265306122
Cycs	0.208066532377203
Sh3gl2	0.207982912404507
H3f3b	0.207755102040816
Gemin6	0.207733115466932
N4bp1	0.207625299762047
Sord	0.207345951898257
Agpat5	0.207249325630991
Igsf8	0.207187755788688
Zfp764	0.207057272197609
Gpatch1	0.206863313518602
Rpl35a	0.206836734693878
Golga3	0.206799282263696
Cdc20	0.20666642355151
Cd2	0.206585680594777
Txnrd2	0.206570528710312
L3mbtl4	0.206474834832495
Ddx49	0.206460836460188
Kif3b	0.206405071336167
Fam118a	0.206244575180823
Nasp	0.206227694045924
Rprd1b	0.206120361788308
Fam63a	0.206044632041349
Ptpla	0.205769964621714
Slc35f2	0.205437050584117
Mrps25	0.205425738157773
Hist1h4m	0.20529892471402
Ifi27l2a	0.20523672186696
Hn1	0.20522502403018
Atpbd4	0.205167649067639
Tada2a	0.205098865402117
Actg1	0.205
Zfp828	0.204788931220827
Grwd1	0.204764742956781
Gins1	0.204729541948078
Tap1	0.204714767878936
Deb1	0.204713346183951
Aasdh	0.20463321128086
Kif2c	0.204616078301834
Csde1	0.204612716648688
Rpl27	0.204591836734694
Pcyt1a	0.204571218958784
Zfp740	0.204436629717471
B9d2	0.204327958531547
Unk	0.204159217917051
Dus1l	0.204149455503758
Pop7	0.204126327254363
Mettl8	0.203976926406188
Cbfb	0.203611216966189
Cyb5	0.203378645600147
Gm10941	0.20332020739007
Eif4e	0.203219469950564
Ciao1	0.203067382231016
Ddx31	0.203067382231016
Nop9	0.203033819833972
Slc10a3	0.202983957174425
Lsm2	0.202943187444947
Dhcr24	0.202832549609938
G3bp2	0.202806845081608
Dyrk2	0.202662138317559
Dhx37	0.20260716476729
L3mbtl2	0.202508097876867
Smim7	0.202298679225872
Abcd3	0.202262396749157
Ndrg3	0.202152254680906
Pbk	0.202131561094127
Ap2a2	0.202025629609426
Yars	0.201819131522543
Tex2	0.201692993685406
Rcl1	0.201691543806345
Ankhd1	0.2016534323886
Gm20597	0.201568886615381
4833427F10Rik	0.201497422863244
Ddx56	0.201248035362501
Mapk6	0.201218365631475
3110062M04Rik	0.201200298894873
Atm	0.201141177419076
Gin1	0.201060624962978
C330018D20Rik	0.201025125259593
Ppm1g	0.200974514721384
Zfp446	0.200953787887825
H2afx	0.200744716411294
B3galnt2	0.200590843974585
Fkbp2	0.200311040542153
Dnajb12	0.199851312413509
Snrpd1	0.199693747303874
Timeless	0.199588066102246
Kbtbd8	0.199576908998199
Rttn	0.19931470081429
Ltv1	0.199305091931664
Hspa9	0.199285714285714
Ubap2l	0.199264458971625
Mga	0.199146227441419
Atp13a1	0.198940658103815
Snx11	0.198895679018604
Adam9	0.198881301460509
Bud31	0.198751320535611
Mrpl50	0.198589270667671
Bub3	0.198544698200788
Cacybp	0.198469387755102
Cyba	0.198469003654346
Rassf1	0.198271707039692
Cep97	0.198221042003679
Hdac1	0.197964233845892
6030440G07Rik	0.197859546500331
Uqcrfs1	0.197775284222023
Azi2	0.197731222335273
Comtd1	0.197692593477942
Sdha	0.197617798952252
Cdc42	0.197551020408163
Zbp1	0.197474742413961
Trak2	0.197414824670491
Il7r	0.196985034435253
Slc4a8	0.196919300436381
Pgd	0.196859519435195
Wtap	0.196856823149785
Tex264	0.196654915729223
Kif11	0.196610510995871
Lrig2	0.196521222176388
Rnf113a2	0.196464796886736
Nipsnap1	0.196439403492807
Ccdc167	0.196343037144927
Eif5a	0.196326530612245
Ptk6	0.196263547839365
Arfgef2	0.196241874312598
Mrps34	0.196186156424267
Pcgf1	0.196065736060168
Trmt2a	0.196063484034079
Rnf7	0.19583104789787
Ccrn4l	0.195776521552245
Mcm7	0.195734259617049
Hddc3	0.195641316772168
Uqcrq	0.195406997940985
Trim37	0.19517625721738
Pdcd11	0.195085302080786
Tuba1c	0.194947697083981
Tnks2	0.194816337354812
Taf1a	0.194816337354812
Ppp1r8	0.194515929629462
Fadd	0.194108190111114
Med31	0.194105744225128
Zfp658	0.194073978606766
C330006A16Rik	0.193782074387494
Ano6	0.193591476524356
Mybbp1a	0.193525345097286
Pde6d	0.193523527305892
Zfp280d	0.193438460825906
P2ry4	0.193394077552869
Rnf14	0.193338410071314
Siah1b	0.193213248061262
Bnip1	0.19306737060559
Snx15	0.193033067848585
2310036O22Rik	0.193020732490703
Rps25	0.192857142857143
Mif	0.192551020408163
Atic	0.192101571667474
Slc22a15	0.192043450029191
Snapc2	0.191805890409872
Ppil1	0.191701851092016
Zfp235	0.191413094831832
Nus1	0.191320521473798
Psmg4	0.19131529596783
Uxt	0.191238025197095
Cops6	0.19112018994228
Nol12	0.191052472975131
Cnbp	0.190918367346939
Rpl11	0.190510204081633
Sra1	0.190403291780023
Prelid2	0.19034370124246
Ankrd11	0.190288704866361
3110082I17Rik	0.190164628028236
Usf2	0.19012578645466
Cdc73	0.190050664523074
Polr2l	0.19001939072312
AI462493	0.189973094754888
Cpsf4	0.189659485099257
Rpl34-ps1	0.189557078117625
Ankrd40	0.189545170442421
Gsr	0.189537186729527
Ubac2	0.189536112644137
Prpf31	0.18933087592227
Copg1	0.189250371024843
Pola2	0.189202980881131
Zc3h7a	0.189111987454677
Mpdu1	0.189088727243473
BC029214	0.189048666820001
Rpl31	0.188882369509663
Rpl14	0.188673469387755
Sh2d4a	0.188610668208137
Imp3	0.188534834257768
Dhps	0.188493190500443
Hnrnpf	0.188469387755102
Agap3	0.188281341920973
Anp32b	0.188265306122449
Psmd11	0.187956117371807
Pmepa1	0.187894701493489
Snrpd2	0.187774263657648
Dcaf12	0.187772178296343
Dctn3	0.187718387534308
Appbp2	0.187620644475671
Macf1	0.187367305512241
Terf2	0.187235099122732
Hmgn5	0.187051166092243
Axin1	0.186946590194761
Faim	0.186890923377514
Odf2l	0.186836560085514
Map3k12	0.186753708995201
Hsp90aa1	0.186632653061224
Bop1	0.186625853819776
2310008H04Rik	0.186604373011837
Eef2k	0.186450694633106
Hist1h2ae	0.186390711764567
4931428F04Rik	0.18598182126194
Taf2	0.185912056745587
Tvp23b	0.185908191354023
Xlr4b	0.185684995249505
Flnb	0.185645679128804
Inpp5e	0.185443375686151
Thoc7	0.185424994561632
Srsf1	0.185380789874252
Cxcr3	0.185159720344564
Mtmr9	0.185120521138867
Rad51	0.185075569167841
Mrpl22	0.185057167209394
Mrpl37	0.184956984007698
Rars	0.184835276380955
2510039O18Rik	0.184804838136308
Il27ra	0.184699240985383
Rps19-ps3	0.18467549421333
Ctnna1	0.184601718730234
Pex13	0.184509863031282
Tpi1	0.184489795918367
Tnrc18	0.184341027824266
Por	0.184290730177325
4930578E11Rik	0.184253185606034
Snhg5	0.184144081363499
Rbm15b	0.184023187309937
Taok1	0.183860316748705
Plaur	0.183847350940597
Nup98	0.183609049986634
Esco2	0.183213103872768
Rin1	0.183108910826338
Mettl17	0.182969888716833
Lyrm5	0.182845675868604
Tubgcp2	0.182768933642228
Ikbkap	0.182731406772602
Slx1b	0.182709293983389
Snrpb	0.182551020408163
Tipin	0.182356768846455
Psmd7	0.18224954724163
Sass6	0.182099401637761
Nudc	0.18205939476372
Ttll12	0.181949806948405
Mmab	0.181748329607581
Ppp4r1l-ps	0.181724471410924
Zfp329	0.181704974976892
Coa3	0.181695075433214
Fiz1	0.181586415672468
Upf3a	0.18155156950287
Lphn1	0.181293791585478
BC030476	0.181244914174602
Gm3435	0.181212315761916
Lpl	0.181141683604852
Rpl38	0.181020408163265
Cbll1	0.18095349763556
Arl6ip1	0.180806557502639
Fam104a	0.180758272838379
Taf4b	0.180702244143215
Mtif2	0.180638064461297
Gm14322	0.180497414270502
Me2	0.180300460160124
Nat10	0.180219970172739
Psmg3	0.180061455028546
Cenpv	0.179936723013203
C330007P06Rik	0.17990561201511
Xrcc2	0.179888801293167
Atp6v1g1	0.179875657623292
Purb	0.179686503433999
Napg	0.179468771992558
Cpsf7	0.179418429426017
Taf9	0.179341309785647
Eif4a1	0.179285714285714
Shc1	0.179155946733483
Acyp1	0.179152947596935
A530054K11Rik	0.179131817655449
Abhd14a	0.178988266217738
Pfdn1	0.178974233945948
Wsb2	0.17890726690054
Snhg3	0.178833213245669
D630045M09Rik	0.178516981705387
Tyms	0.178424685060071
Rpl36a	0.178367346938775
Mre11a	0.178341354674979
Timmdc1	0.178244008176234
Zbtb32	0.177755102040816
Pyroxd1	0.177692018818833
Utp6	0.17768679134411
Spry1	0.17755870464739
Rtn4	0.177104318880422
Gm16938	0.177053671301874
Vdac2	0.177029119542392
Ascc2	0.176958010761561
Acnat1	0.176735917924318
Gcdh	0.176712647561315
C330024D21Rik	0.176606199166519
1190002F15Rik	0.176603558283506
Eif2b2	0.176357023839483
Nt5dc3	0.176312411993062
Hnrnpa2b1	0.176224489795918
Edf1	0.176212376199636
Slc25a10	0.176096127856892
Gm10432	0.176053679198089
Rps29	0.176020408163265
Dnd1	0.175867739274641
Gm5148	0.175857984915119
Asb6	0.175633689844457
1700008J07Rik	0.175618978755625
Zscan21	0.175606664909899
Ccdc86	0.175514970826642
Noc2l	0.175505269372097
Usp39	0.175331398560349
Wdr45b	0.17531920432408
D19Ertd737e	0.175306770173708
Srp68	0.175054012041801
H2afz	0.174897959183673
Fen1	0.174821704421264
Nnt	0.174541594945659
Lss	0.174429751749288
Erf	0.174354050251949
Hist1h2bn	0.174350363026512
Gabpb2	0.174174418830912
Oip5	0.174138371779896
Arcn1	0.174126058233127
Ctsc	0.174101721890142
Sec31a	0.174021549570307
Ift80	0.174008551959765
Rae1	0.173999248834292
Ranbp1	0.173997347574071
Dnajc17	0.173541212857433
Scrib	0.173482605051097
Cdpf1	0.173386540245783
Mcm6	0.173320748034664
Parl	0.17331012744325
Samd1	0.17327194240028
Eef1a1	0.173265306122449
Cks1b	0.173251681582145
Pigf	0.173166616479192
Scaf11	0.173062752624093
Apitd1	0.173042746709275
Gm20752	0.172901311630082
Exoc1	0.172861451942424
Dnalc4	0.172636979822328
Nup35	0.172610914173543
Cnot4	0.172533260078423
Elp4	0.17246975748176
Sod2	0.17246657912034
Samd4b	0.172454413632534
Gng3	0.172431175510886
Ubb	0.172262476659843
Poc1a	0.172260900635666
Mthfd1	0.172138240401319
Hspbap1	0.172132354515827
Snhg6	0.171955774840587
Ap1m1	0.171643713087377
Cox17	0.171330901354254
Hnrnpm	0.171241964357356
Rab7l1	0.171237568438971
Hist1h2ai	0.171194301317199
Slc30a9	0.171032454465145
Mrpl10	0.170979021913669
Tmem138	0.170853627702561
Aurka	0.170806357566264
D2Wsu81e	0.170795046855507
Mbd3	0.170691188511418
Nf2	0.170356307796503
Mrpl2	0.17020774576782
Ecm2	0.169975263474202
Zcchc4	0.169957765984271
Slc35a4	0.169936818087083
9830107B12Rik	0.169936752580785
Fau	0.169897959183673
Gmppb	0.169715886177275
Tmem126a	0.169692372146454
Uqcrc1	0.169647184932369
Ubac1	0.16960481134419
Rrm1	0.169545141512861
Canx	0.169489795918367
Samhd1	0.169446032331389
Tex9	0.169389696108291
Ttc5	0.169341106949886
Bloc1s1	0.169298100004638
Cd93	0.169298100004638
Rpf2	0.169234251737239
Mthfsd	0.169191138184311
Ripk2	0.16904028393018
Smcr8	0.169031822116675
Ube2k	0.168977470768109
Mdc1	0.168717670335557
Efcc1	0.168685385936483
Lsm5	0.168670649930061
Ranbp3	0.16846570381836
Rad21	0.16844131505646
Ap1g2	0.168310855447005
Ckap2l	0.168276705884937
Tprkb	0.168273034247114
4930474G06Rik	0.168260020932232
Clhc1	0.16821141462759
Naa38	0.168199640752458
Rps5	0.168163265306122
Ndufc2	0.168053080234961
Rnu12	0.167857380519709
Etohi1	0.167826774741343
Slc17a8	0.167676342937356
Cpsf2	0.167656880469572
Rps11	0.167448979591837
Amd1	0.167056146468278
Papolg	0.166978902342816
Tgs1	0.166891233834241
2310003H01Rik	0.166739865206619
Prmt3	0.166672665017223
Cbx3	0.166585882347123
Cbr4	0.166502299356578
Gm14326	0.166267690394625
N4bp3	0.166142141989206
Gm15772	0.166122448979592
Trmt61a	0.165993180934312
Ncoa4	0.16572980519957
Tarbp2	0.165654058823067
Pycrl	0.165511731166859
Tsc22d2	0.165451974680688
Rnmtl1	0.165176833440231
Rnf26	0.165135495369579
Mllt1	0.165020897524076
Wdtc1	0.165007039029163
Enkd1	0.16494069786705
C230091D08Rik	0.164928484696741
Vps45	0.164906299678574
Zfp507	0.164804834529097
Cdc5l	0.164725437279814
Cks2	0.164710685621437
Zfp260	0.164639457340732
Acaa2	0.164574517956137
Tpra1	0.164546938237991
Ccl5	0.164494998210008
Ankzf1	0.164414181485345
8430403D17Rik	0.164396217840518
Tmem45b	0.164186706942675
Irak2	0.164130507613337
Ppid	0.164126198564129
Atp6v1e1	0.163959521736101
Tmem68	0.163942694447177
Tmed2	0.163830710020402
Pspc1	0.163801515010859
Rps18	0.163775510204082
Pgk1	0.163673469387755
2810428I15Rik	0.163474725945574
Smpd4	0.16336354262449
Atp2c1	0.163287748854782
Nr2c2ap	0.163067888078012
Prmt7	0.163030563418401
Msra	0.163012665924157
Thap2	0.162968234546978
Cers6	0.162918852483416
Nme1	0.16281027582532
Adam28	0.162663764344056
Rpl32	0.162657210696058
Grap	0.162641503703389
Vrk1	0.162516595690096
Rbak	0.162475296744727
Casc3	0.162377444781686
Rnaseh1	0.162291783434907
Brd3	0.162235776474902
Thumpd3	0.162122875124018
Exosc2	0.162057353634971
Phc2	0.161939179073773
Ccnd2	0.161938775510204
Hk2	0.161879293543338
Asnsd1	0.161874848859609
Alg6	0.161726040875509
Apoe	0.161639050028715
Ttc27	0.161397839858112
Hpgds	0.161255109292305
Snrnp27	0.16120853891305
Lin54	0.161127129046835
Gm10069	0.161071110644418
F730035M05Rik	0.160912576086697
Galntl6	0.160909916088911
4933404O12Rik	0.160903030529152
Rreb1	0.160743188310425
Rap1gds1	0.160476716283984
A730008H23Rik	0.160454121976607
Set	0.16030612244898
Chid1	0.160240269141264
Pde4c	0.160196473528997
Adsl	0.159902038369336
2700097O09Rik	0.15988965504813
Zadh2	0.159800507669286
Tasp1	0.159779440378864
Psmd6	0.159673323508824
Fut11	0.159647304156085
Pck2	0.159644095888585
Rpl21	0.159591836734694
Crnkl1	0.15941640807521
Stx6	0.159371298829326
Gemin8	0.15936587222711
Tceb1	0.159274926360149
Gm14295	0.159269007763994
Rcbtb2	0.159247935734941
Paox	0.159171288231536
Entpd5	0.159100361941977
Map2k3	0.159002819569153
Rps17	0.158979591836735
Cox6a1	0.15896912995199
Gadd45gip1	0.158696258863043
Mrps26	0.158628290456704
Tlcd2	0.158597642392448
Mzt1	0.158482989374323
Ttc7b	0.158460075734977
Pnkd	0.158401493765456
Scamp2	0.158390582292202
Ube2o	0.158375861204536
Qsox2	0.158367304205773
Bet1l	0.158356696173033
Slc39a6	0.158248083898566
Ebpl	0.158199488929598
Kctd5	0.158177977483756
Mki67ip	0.158049341803354
Csf2rb	0.158044213966478
Ly6c2	0.157856630671615
Psmd12	0.157691879640955
Mkl2	0.157634408462905
Trnt1	0.157519184032892
Pou2f2	0.15744111515459
Hist1h2bf	0.157361560172119
2310045N01Rik	0.157227822713711
Ddx58	0.157148271710432
Kcnq5	0.157127372787774
Bub1b	0.15708572078299
Tbc1d10c	0.157080101243677
Armc8	0.157008651037303
Safb	0.156867116994957
Gemin4	0.156826099575443
Rbm41	0.156735732796522
Cnpy4	0.156693157245707
Snx18	0.156637059434678
Gm10408	0.156610706356805
Rps26	0.156530612244898
Ier3	0.156374110211179
Ube2d2a	0.156138382280545
Dnajc11	0.156082526979823
Nolc1	0.155871323298763
Nudt14	0.155599707118517
Gnb2l1	0.155510204081633
Timm22	0.155508554911675
Prpf3	0.155412362942484
Dnajc30	0.155306957793032
Snhg9	0.155193121737412
Frrs1	0.155157185145001
Taf6	0.155152487156172
Mlf1	0.155112057509741
Rabl6	0.155111406598818
Timm44	0.154939260446083
Cenpa	0.154939260446083
Eri2	0.154898390471652
2810474O19Rik	0.154609572703918
Parn	0.154598228466234
Rnf5	0.154555266566684
Shq1	0.154300649211219
Armc6	0.154283735880517
Ncapg	0.154198270117623
Ccnb1ip1	0.154050396331343
Eif4e2	0.153967994779014
Golga5	0.15395491483429
Psma3	0.153932498328107
Tssc1	0.153925881314838
Pja2	0.153890732308958
AA467197	0.153799630480954
Mbtps1	0.153767980682521
Gid4	0.153606974102169
Dhrs7b	0.153552468446106
Tmem245	0.153350371819409
Smpd1	0.15332033407316
Lsm1	0.153316573353433
Snrnp35	0.153294340629407
Neurl4	0.15328652965858
Fdx1l	0.153106594512752
Bcs1l	0.153064288371263
Usp12	0.15305181104775
Ndufs2	0.153049252239492
Lrdd	0.153036470066967
Phtf1	0.153014555747475
Clpb	0.152914610653333
Kif18a	0.152911316351542
Psmc6	0.152871605446949
Mcoln1	0.152848925373258
Cish	0.152758999003763
Hs2st1	0.152750253183123
Zfp524	0.152661648061629
Fhod1	0.152660216330273
Kif24	0.152646196707517
Arid1a	0.152521059320716
Fam219b	0.152473835985839
Clec16a	0.152421608372834
Cwc22	0.152249078777624
1600029O15Rik	0.152231557523627
Sec14l1	0.151953241342085
Rnf10	0.151856368147009
Srsf3	0.151836734693878
Psmd8	0.151824449954148
Hist1h2ak	0.151685890038065
Rps6kb2	0.15163018980848
Esrra	0.151411082721485
Mrpl11	0.151258121980041
Dr1	0.151138783545675
Mrpl42	0.151035820768109
Slc48a1	0.151025367646504
Snf8	0.151008699049361
Zfp955a	0.150905848369715
Smyd5	0.15088489643159
Tmem123	0.150848990572215
Atg7	0.150842659549305
Rpa2	0.150827867406214
Ebna1bp2	0.150750753097065
Vps51	0.150732030536068
Rdx	0.150731506160735
Mrpl45	0.150729667077362
Map2k7	0.150586788375794
Myg1	0.150481682516583
B3galt6	0.150462776458002
Wdr55	0.150326347101313
Psmb3	0.150309956935566
Man1a	0.15027541488397
Cpox	0.150215571387106
Taf1	0.150188188178669
Eif3d	0.150083042184187
Pafah1b3	0.150012941950024
Snhg10	0.149899809380584
Timm8a1	0.149770310477906
Tchp	0.149732136215728
Wdr60	0.149600591871635
Pmm2	0.149565492072417
Snhg4	0.149559425013927
Yipf1	0.149516900003675
Tle3	0.149396183529497
4921524J17Rik	0.149237682250502
Mgea5	0.149094747034994
Rhbdl2	0.148995667645424
Cep85	0.148907428294395
Bcl7a	0.148822786241856
Phf5a	0.148790693702637
Leprel2	0.148777842142279
1810013L24Rik	0.148765411104139
Commd10	0.148741409737709
Banp	0.148724283526217
Trappc12	0.148598233914283
Zbtb25	0.148546880584468
Ppif	0.148517432048267
Atp5d	0.148473175384419
Cdan1	0.148035278234714
Rrp15	0.14802270575189
Plk1	0.147738494467594
Haus3	0.147728660358322
Mrpl46	0.147704500097068
Sirt6	0.147654039465683
Rpl13	0.14765306122449
B020014A21Rik	0.14756550904716
Ndufaf4	0.14736004546161
Cd3eap	0.14722043083889
H2-DMa	0.147143633625635
Cep78	0.147085261326342
Cox5a	0.147013801696104
Malsu1	0.146996035050133
Ift57	0.146994394305281
Kif14	0.146771362343171
Nars	0.146647617867413
Cenpn	0.146528128033043
Ube2t	0.146472813526425
Pih1d1	0.146409345981652
Zfp934	0.146347375991328
Usp14	0.146334318396209
Gtf2a1	0.146331523754634
Rnf31	0.146306870006569
Cyp2j5	0.146284861093425
Egln2	0.146271180015891
Mdh1	0.146261806241542
Sssca1	0.146231164330209
Smg8	0.146030297473475
Snora78	0.145769548373068
Dynll2	0.14576518592989
Polr3k	0.145742430212204
Cenpm	0.145653861634098
Kdelc2	0.145587781420525
Surf4	0.145584500846281
Arhgef7	0.145527991381224
Vars	0.145462894508927
Trmt61b	0.145341445293012
Plekho2	0.145120959736211
Myl6	0.144810695722936
Lrrc14b	0.144564590638315
Adarb1	0.144470972243312
Rps28	0.144391438604091
9430083A17Rik	0.144320546898187
H2-T22	0.144274855334004
Ndufb4	0.144217670684754
Car5a	0.144215495939469
Pxk	0.144096839666814
Fdps	0.143892234650698
H2afj	0.143852594747304
Trub1	0.143810165181826
A930005H10Rik	0.14370569826055
Slc7a6os	0.143686008375625
Ccdc101	0.143493331323981
Psmd9	0.143437569267503
Pes1	0.143419903249953
Cdca8	0.143396996197143
Pim1	0.143368223557533
C030039L03Rik	0.143361761218515
Bcat1	0.143134270818012
Acbd6	0.143079209155658
Gtf2e1	0.142872148071496
Polr2b	0.142784705894416
Sapcd2	0.142749875793353
Polq	0.142743953988019
Bloc1s4	0.142697973699143
Cfdp1	0.14262380622879
Acads	0.142547952821845
Poc5	0.142445121960019
Plcxd2	0.142273171579593
Adat3	0.142215926269013
9930021J03Rik	0.142205498275633
Tns1	0.142040699077012
Rab7	0.142027655408909
Gart	0.141909155803878
Ncln	0.141855093012228
Cox7c	0.141851210045724
Mvb12a	0.141833400720825
Ahsa2	0.141807051561456
Abcb6	0.141783788444396
Nfx1	0.141761159615603
Orc1	0.14169199032314
Ubqln2	0.141654291776609
Sephs1	0.141606005997031
Ddrgk1	0.141602227965396
Zfp942	0.141563276122114
Zfp799	0.141344848064423
Rps19	0.141326530612245
2700029M09Rik	0.141324485516798
Isca2	0.141254290929308
Tmem87a	0.141236587382338
Cwc27	0.141141650669997
Rad23a	0.141009386773282
Tstd3	0.140995013518368
Crtc1	0.140972937189161
Fam83d	0.140866228957268
Csrp2bp	0.140840752122979
2900008C10Rik	0.140663973595095
Nmt1	0.140533695845826
Gm10094	0.14051378866278
Tmco3	0.140404803398468
Myo1g	0.140403227923127
Hist1h4h	0.140361795348918
3110052M02Rik	0.140277588785126
Abcd2	0.140266349035211
Tube1	0.140143838039538
Itpa	0.140123485569502
AW209491	0.139948446553783
Mapk7	0.139881150433091
Snx25	0.139801742600153
Hps4	0.139757438856566
Fam98b	0.139736896198524
Nsf	0.139599737799911
Rsf1	0.139580175822448
Ttl	0.139531333039998
Arhgef39	0.139466839451767
Wdr24	0.139438055963483
Grina	0.13931904739779
Fasn	0.139308111289031
Dctpp1	0.139227235846567
Rpl36al	0.139197878059257
Ctdp1	0.139077065953044
Ifngr1	0.139034807121215
Osm	0.13892309395411
Ormdl1	0.138758772225452
Eif1a	0.138744275350698
Ftx	0.138732319468904
Sqle	0.138727835143433
Ywhah	0.138687621908013
Galnt1	0.138647575570526
Nit1	0.1386026058441
Itgb1	0.138565699551075
Frmd7	0.138558583549062
Gch1	0.138493513670758
Bin3	0.13838383796667
Rabepk	0.138300881399755
Cnih4	0.138235724801835
A530064D06Rik	0.138185474265058
Gtpbp4	0.138178747639757
2610044O15Rik8	0.13815135776849
Surf2	0.138143478685892
Gemin5	0.138136444627464
Hnrnpc	0.138061224489796
Ddx3y	0.138018057511412
Dcaf8	0.138005344423775
Psmd2	0.137927532007942
Zfp326	0.137903174737805
Cc2d1b	0.137828976298751
Mbd4	0.13782314740675
Tirap	0.13777502359111
Clns1a	0.137637156815575
Akt1	0.137342706256057
Rcc1	0.13728429241573
Gla	0.137163536000951
Shfm1	0.137156853454282
Dnajc27	0.136950290223133
Abcb8	0.136944425375883
Mafk	0.136848467295767
Alg3	0.136815323313123
Abt1	0.136721861422593
Ndufa2	0.136623888023109
Cdca2	0.136582564455893
Trap1	0.136561225410685
Gm15421	0.13654607341023
Metrn	0.136470022122627
Ndufa5	0.136412354530231
Rsl1d1	0.136361321101675
Npm3-ps1	0.13626713128163
Mipep	0.136251920563658
Hsd17b7	0.136219962531014
Magoh	0.136108300339171
Slmo2	0.136057170248886
Bcl2	0.136010766610888
Cenpc1	0.135862369452963
Dscc1	0.135777954579175
Rpl34	0.135681487815363
Pikfyve	0.135657328449885
2210016F16Rik	0.135636083499735
Psmc3ip	0.135447867910306
Det1	0.135404256112735
Fam49a	0.135277150984777
A330050B17Rik	0.13512911519215
Rrbp1	0.134903839020623
Loh12cr1	0.13479212113935
Nono	0.134707623928313
Gata5	0.134695953233112
A830082N09Rik	0.134674639690814
Fam192a	0.134593735190083
Hist1h2an	0.134547267149996
Tlcd1	0.134511041295958
Trex1	0.134479676627473
Gm9958	0.134393551397052
Prpf4	0.134345632545321
Gad2	0.134177536574017
Nsl1	0.134175582536709
Chpf	0.134109306621312
Wbp7	0.134088108094339
Alkbh1	0.134067390979294
Hps3	0.134057559171288
Ube2q1	0.133839041381036
Pde3b	0.133833098814079
Cep57l1	0.133773663583196
Rccd1	0.133737789789546
Pigp	0.133728424512476
Gga3	0.13372722931639
Atg2a	0.133690278187257
Sugt1	0.133656549388206
Atp5g2	0.133625857845977
Atp13a3	0.133613759671396
Gm14325	0.133579309436183
Ric8	0.1334947972278
Mettl21e	0.133419064095492
Fsd1l	0.133394310163317
Myef2	0.133354113811171
Tmem201	0.13329090506987
Zswim7	0.1331632355416
Usp22	0.133040619073037
Ccdc36	0.1329062988162
Cabin1	0.132872249041296
Yy1	0.132870662743568
Tmc2	0.132849348562222
Uckl1	0.132683680848125
Uqcrh	0.132669528273058
Lsm10	0.132531274077557
Rps16	0.132244897959184
2610020H08Rik	0.132132155963561
Phtf2	0.131852191708962
Brpf1	0.131771795538206
Naa25	0.13158731898469
Rltpr	0.131572843845172
Gm10509	0.131425148350613
Zfp345	0.131307731852305
Chmp3	0.131173088585288
Rbm18	0.131055243115551
Utp15	0.131010373944989
Mlf2	0.130909328849121
Ccdc130	0.130743022334959
G630055G22Rik	0.130632475562008
Gng12	0.130629603320332
Ttk	0.130607817554882
Zdhhc15	0.130607817554882
Uchl3	0.130390486998868
Tmem251	0.130358955822315
Gje1	0.130273900970633
Dhx15	0.130217369797369
Plrg1	0.13013662880687
Arl6ip6	0.130104027036272
Skint4	0.129929598890204
Elmo2	0.129882475864445
Wapal	0.129777459538073
Tigd4	0.129732438675431
Tcf19	0.129726649542184
Kif15	0.129688933152004
Ghdc	0.129683313525609
Gm14440	0.129616976282255
Atp5c1	0.129605062415877
Tmem2	0.129390974534184
Pgam5	0.129273895014084
Atr	0.129120564974029
Akap1	0.129093264170052
Ubxn2b	0.129030749272149
Tbl3	0.128937017411034
Josd2	0.128768561258313
Iah1	0.128628071966261
Elof1	0.128594725621954
Fam98a	0.128591590707896
Ggh	0.128579745853719
Dalrd3	0.128571739640754
Mrpl1	0.128551122762207
Zfp830	0.128389138530632
Prmt1	0.128352703363153
Mettl25	0.128348371497332
Jrkl	0.128269971114258
Dad1	0.128176345192395
A430005L14Rik	0.128122024549066
Tiprl	0.127963750011862
Chchd10	0.127962448063272
Bambi-ps1	0.127922229048568
Abhd11	0.127881792280214
Il11	0.127852265224613
Zfand2b	0.127776597735656
Smc2	0.127772377256666
Ndfip2	0.127750435576528
Cd3d	0.127551020408163
Prim1	0.127486117370104
Dhrs11	0.127340344242733
Rpl39	0.127248144126715
Mrps27	0.127162821349884
Treml2	0.127110490970727
Mvk	0.127087110008589
Stra13	0.127044507117332
Stambpl1	0.127039025587002
I730030J21Rik	0.126891478183391
Rogdi	0.126839318832526
Nup43	0.126649233636411
Apoa1bp	0.126639395781018
Med18	0.126603321445341
Mkrn2	0.126587605891406
Chchd7	0.126587187179164
Ptplb	0.126549223159816
Ythdc1	0.126439656732838
Unc50	0.12641079188065
Tysnd1	0.126404887356118
Stmn1-rs1	0.126395604757162
Nfs1	0.126278414096634
Srsf2	0.126200824015362
Npy1r	0.126172389597347
Gtf3c4	0.126124008920475
Brd7	0.126110957451903
Stard5	0.126086843042421
Dusp2	0.126034973388103
Eif2s1	0.125972601382863
Mien1	0.125939385640368
Fktn	0.125923595141537
Slc35b4	0.125913195090329
Rfwd2	0.12590500437699
Lipa	0.12585495052793
Tmed3	0.125823593977808
Prdx1	0.125768514543846
Nupr1	0.125654944785378
Mcm10	0.125616667176489
Hspa4	0.125615449414584
Rfc3	0.125587702603142
Cpsf3	0.125580729944891
Heatr5b	0.125497027807736
Dbf4	0.12544441163099
Abcc9	0.125335437609626
Clcn3	0.125332114573845
Irf2bpl	0.12530509214422
Zbtb40	0.125301988275276
Prpf18	0.125253935387971
Dnaaf2	0.125242300599498
Tigd3	0.125234417758306
Wdr11	0.125084180982008
Clpp	0.125076768092958
Baz1b	0.125044116539638
Nop56	0.12469705863901
Ascc1	0.124547143257789
Psmc3	0.124502500903441
Npm3	0.124451266852466
Fam98c	0.124396798596921
Gal3st3	0.124350560411794
Pigw	0.124324326544823
Ccdc6	0.124280670659635
Fdxacb1	0.124179426397335
Kif2a	0.124161208132411
Tsfm	0.124043634107132
Kras	0.123954933671054
Etfb	0.123889924523356
Ell2	0.123884877615041
Gsg2	0.123709799874863
Trmt112	0.123644390480613
Naa50	0.123602963962671
Tdp2	0.123572106979781
Dzip3	0.12355611598423
Ensa	0.123530298129015
Aldh18a1	0.123530298129015
Chac2	0.12350093687863
Zmym3	0.12350093687863
Tmem151a	0.123332081863362
Fcer2a	0.123332081863362
Dnajc7	0.123328244756176
Fam108c	0.123185406239935
Sumf1	0.123181351349127
Focad	0.123067435853077
Npepl1	0.1230574869933
Cd8a	0.122962320507371
Ptges3	0.122911298797617
Mrpl21	0.122723198829681
Pla1a	0.122654229686025
Ccr4	0.122549421671652
Impdh2	0.122461476298466
2700094K13Rik	0.122429195105883
Ankrd39	0.122204332837778
Ssbp2	0.122200159121257
2610318N02Rik	0.122200159121257
Eml4	0.122140310377735
Hnrnpr	0.122098861470701
Ndufb2	0.122045409518045
Atp5sl	0.121937286698267
Faf1	0.121932107615012
Umps	0.121796850988508
Map4	0.121648386944933
Zbtb14	0.121570005714236
Ralgps2	0.121325272705639
Mynn	0.121261283132014
Yif1a	0.121156992168051
Tnfrsf18	0.121074517246469
Mnat1	0.121056224782667
2900060B14Rik	0.121015324850989
Itgb2	0.120975408960306
3110056K07Rik	0.120967642768899
Hnrnph2	0.120923673150368
Bid	0.120697643278166
Arpc1b	0.120612244897959
Sar1b	0.120610786736137
Slc39a4	0.120474995415617
Adck2	0.120467459049068
4930413G21Rik	0.120418031101279
Cchcr1	0.120329092327618
Map4k4	0.120304520085685
Tsr2	0.120228019176161
Rgs19	0.120178631681897
Plcl2	0.119970149453923
Gadd45g	0.119959623876886
1700007J10Rik	0.119944711873108
Gfm2	0.119932559565274
Mettl10	0.11988099209597
Akap9	0.119864606219952
Kifc5b	0.11986253330031
Dnajc1	0.119764456754469
Tyk2	0.119582114188278
Sdhd	0.119550806795929
Top1	0.11954215108677
Rbm4b	0.119491048736247
Cby1	0.119488746804728
Aph1c	0.119484600029674
Rnf214	0.119339360863453
Esr2	0.11924229032455
Fam195a	0.119202761763386
March6	0.119147447256767
Stat6	0.11913991704377
Ubxn4	0.119085966101913
Scamp4	0.119081980274203
Ppia	0.119081632653061
8430419L09Rik	0.119059452848384
Ppp2r1a	0.119038432225954
Eif3e	0.119033648856306
D030056L22Rik	0.118918940367205
Ccdc78	0.11889841934207
Eaf1	0.11873978551704
Tcof1	0.118726545238495
Dido1	0.118633483112817
Rpl37	0.118574453468519
Srp14	0.118529877617484
Nfkbid	0.11852078852456
A730020E08Rik	0.118444692227193
Camta2	0.11832608268844
Mau2	0.118305142979499
Lactb2	0.118276159537791
Mrpl28	0.118253906451574
Eif2ak1	0.118208461673949
Hdac3	0.118202669923649
Minos1	0.118118730323005
Ppme1	0.117943507496623
Coq3	0.117942426638566
Ankrd49	0.117885193319326
Ccne1	0.117810176691378
Tmem229b	0.11780658517691
Supt5	0.117707183475519
Zc3h3	0.117618375786698
Mylpf	0.117605450655663
AY074887	0.117455209720626
Cd200	0.117359928821358
Nfu1	0.117318985781423
Cdk2ap1	0.117318985781423
1600002H07Rik	0.117290855813456
Mb21d1	0.117224259426487
Rrp8	0.117196573635459
Smarcc2	0.117145109602103
Mfsd1	0.117126510439691
Mob1b	0.117005176511272
Prdx5	0.116984931464167
Ppp2r3c	0.116885304654036
Derl2	0.116882313103234
Gprasp1	0.116792404260844
Rps23	0.116530612244898
Ncdn	0.116487424001992
Rps3a1	0.116428571428571
Jmjd8	0.11638172192583
Zfp322a	0.116358520537369
Ube2cbp	0.116348385268608
Psmb1	0.116338402483543
Sec61g	0.116305183679161
Cts8	0.116047155034217
Rad54l	0.115945583191586
Ctbp1	0.115869119345954
Cep76	0.115858421803362
Zfp931	0.115755739481117
Fuca1	0.115548274411098
Rpl5	0.115510204081633
Ifng	0.115448655980388
Naip5	0.115343397388849
Mtbp	0.115191290364131
Nudt18	0.115107627673122
Fam136a	0.115042703141673
Idi1	0.11502934796526
Fbxo11	0.114998024139232
Mrps16	0.114940442961103
Scd3	0.114916080517376
Atraid	0.114834855546513
Akap13	0.114821059080579
Cwc25	0.114806596560791
Aimp1	0.114796420153131
Rps3	0.114795918367347
Clip1	0.114748867974492
Srsf9	0.114711541047071
Dnajc25	0.114680608773862
9830132P13Rik	0.114616016663118
Pdhx	0.114373980445932
Vta1	0.114190349347232
Eif2c1	0.114101959038941
Cox8a	0.114084543010158
Tcp1	0.113877551020408
Med6	0.113662745229821
Trim36	0.113619403524638
Tacc3	0.113598525553362
Spag5	0.113489245615498
Snrnp48	0.11334565395185
Rad18	0.113153809421561
Clmn	0.113095549694859
Irgm2	0.113085949356831
Las1l	0.113027780603194
Xbp1	0.112936977394464
Rraga	0.112834910537352
Rxrb	0.11282065576356
A930001A20Rik	0.112799487807344
Ube4a	0.112792813136167
Aim2	0.112786909069937
Cd48	0.112641655639991
Pomt1	0.112636941262238
Pcnp	0.112609966044477
Tceb2	0.112608488382502
E2f4	0.112590090669432
Cox19	0.112506691129254
Cmtm7	0.112504498820482
Tm9sf3	0.112402398955638
G730013B05Rik	0.112308337751605
Zfp53	0.112196021225672
Napa	0.112099031534293
Pop5	0.112078317530026
Sgpp2	0.112035688775103
9830147E19Rik	0.111997335473236
Tnfaip8	0.111859893378951
Letm1	0.111854013417493
Fam210b	0.111838000958444
Fbxo33	0.111814353124107
Pofut1	0.111492672784482
Kdm8	0.111455216652097
Tdp1	0.111449794077781
Gm20604	0.111428213418379
Hist1h1e	0.111411431505639
Rpsa	0.111326530612245
Vkorc1l1	0.111290463049932
Psmb5	0.111133789740858
Synrg	0.111111131151177
Fam149b	0.111096839749679
Wbscr16	0.11093071444674
Lrrfip2	0.110881224101934
Dap3	0.110824609902407
Dsn1	0.110796430182663
Polr2j	0.1107708158613
Scyl1	0.110733446514349
Prkch	0.110401419767348
Eif3h	0.110359958198109
Ctsz	0.110353676134749
Stard8	0.110057323547817
Fam53a	0.109784735991712
Sgsm3	0.109737747593284
A330032B11Rik	0.10972467195879
Fbxo4	0.109663332140005
Gng2	0.109579813953357
Gusb	0.109492460176349
Urb2	0.109466694670541
Lgr5	0.109409388085225
Tpm4	0.109339985179302
Tcirg1	0.109283150455757
Fam76b	0.109278044282002
Man2c1	0.109240387158958
Efcab2	0.109239066903188
Gcc1	0.109161891431209
Eftud1	0.109128161270283
Sptlc2	0.108858499236521
Klhdc9	0.108837598267831
Mrps9	0.108829050669118
Msl3	0.108824445120746
Atrip	0.108803634519062
Fermt3	0.108802969437824
Chd1l	0.108747359520082
Wbp5	0.108647164188717
Arfrp1	0.108604192567935
Pdia6	0.108524771668721
Mcm5	0.108515299299556
Fam213a	0.108509011946483
Ttc38	0.108504295876749
Stam	0.108480875991074
Ccnf	0.108434678790728
Dcun1d2	0.108361196281436
Gtf3c3	0.108275803168296
Trp53i13	0.108274068077117
Eif4a3	0.10824190196731
Mars2	0.108085885932349
Dram2	0.108065768309169
Chka	0.108010454447854
Galk1	0.107902507021159
Armcx5	0.107893414501859
Zfp7	0.10777568398507
Fam134b	0.107636246741707
4933421O10Rik	0.107624102068284
Mdn1	0.107592119839907
Cox11	0.10750340619487
Cd96	0.107490901326384
Akirin2	0.107487800161626
Smg9	0.107365457346975
Smad4	0.107217390601471
9330133O14Rik	0.107217390601471
Lck	0.107196612193355
Maoa	0.107154111053622
Hist1h4i	0.10714932046775
Srek1	0.107120286133009
Alad	0.107120286133009
Trp53rk	0.107027046330485
Mbtd1	0.107019376595688
Mrfap1	0.106993377901053
Peo1	0.106936832730719
1110032F04Rik	0.106726194495528
Minpp1	0.106714448552164
1810013D10Rik	0.106588067641008
Hexim1	0.106556897607458
Lcor	0.106535222788434
Rpl36	0.106530612244898
Eef1g	0.106530612244898
1110046J04Rik	0.106322808709472
Gtpbp1	0.106297799233037
Iba57	0.106266631379614
Rpf1	0.106240388316728
2410114N07Rik	0.10621565353099
Ptp4a1	0.106150296639588
Ube2c	0.10614174911291
Thap11	0.106109649348875
Ect2	0.106093223694744
Lpgat1	0.106024872358347
Sf1	0.105972448722608
Ndufa12	0.105894364253733
Prepl	0.105839663003759
Nacc1	0.105770892201839
Srek1ip1	0.105734049193723
Erlin2	0.105666089693354
Dip2b	0.10565921355361
Stag2	0.10560115292241
Aptx	0.105549875129629
H2-M3	0.105451984989171
Pim3	0.105451984989171
Dcakd	0.105380180796623
Mrpl12	0.105102040816327
Dok1	0.10508237554692
Polr1d	0.105042809721971
Suclg1	0.105015848206216
Crlf2	0.105009370677236
Tbx20	0.104949877211225
Mtif3	0.104923377863691
Zmynd8	0.104897959183673
Haus6	0.10486183697888
Glrx	0.104745504191155
Ginm1	0.104684703565676
Pank3	0.104648499779998
Cep290	0.104628054869669
Fam105a	0.104587424192008
Cr1l	0.104565847501602
Fam96a	0.104537200783575
1600020E01Rik	0.104513294999921
Lrr1	0.10441832356273
Evi2b	0.104398637253079
Desi1	0.104377635810146
Mtfr1l	0.10436761070024
Tmx2	0.104358786417441
Mad2l1	0.104260254708416
Ankrd9	0.104242885439766
Zfp646	0.104208844249896
Exosc3	0.104134776201407
Arf6	0.104072555281175
BC055324	0.104043658074171
Wnt4	0.104017719986307
Hjurp	0.103985220120604
Iars2	0.103963751330049
Rbm25	0.103880201059339
Fbxo42	0.103873408055959
Uhrf1bp1l	0.103825328923376
Fut8	0.103792094104509
Mut	0.103761595991313
Spdl1	0.103759406348351
Rad51ap1	0.103751146521603
Tardbp	0.103684049932702
Rpl18a	0.103673469387755
Cdk5rap3	0.103608241961656
Nelfcd	0.103567225549696
Gtf2h5	0.103561895049177
Rit1	0.103483502147826
Gpr35	0.103442877533667
Surf6	0.103356936766854
Ctnnbl1	0.103310957959135
Gm13247	0.10330190123533
Timm23	0.103215939940806
Zfp936	0.103133046910146
Tstd2	0.103063081651578
Mrps10	0.102924871744084
Gtf2h2	0.102881525421346
Znhit2	0.102855823920344
Lrrc2	0.102780475018136
Gmfg	0.102773308505548
Zfp292	0.102718974333811
Pdia4	0.102678001962285
Polr3h	0.102677548550559
Tceanc	0.102665059138418
Ppip5k2	0.102475517670928
Ptar1	0.102461917663301
1700003M07Rik	0.102448303726551
Zcchc9	0.102383732982208
Kcnn4	0.102322024254812
Xab2	0.102305492852644
Itpk1	0.102281328374607
Mmgt2	0.102269118024849
Gm5934	0.102246703187448
Hist1h2bk	0.102225476370657
Ccnc	0.102200348461223
Ccl9	0.10215325566754
Prim2	0.10188932119172
Naa30	0.101859259571243
Pgm3	0.101774253786366
Dnajc24	0.101770522865421
Emc6	0.10175574445963
Fkbp1a	0.101734693877551
Nek1	0.101612785453676
Afp	0.101575003389186
A430107P09Rik	0.101559719034665
Nuf2	0.101559719034665
Pole4	0.101550798347929
A430033K04Rik	0.101472556792479
Thg1l	0.101468605184125
Ccdc51	0.101397416088588
Cdk2	0.101387814700707
Mfsd11	0.101369406820437
Crem	0.101336176125533
Ift140	0.101285203094209
Urm1	0.101247124597858
Nol6	0.101199888820252
3110009E18Rik	0.101154167907536
Cdca7	0.101059659912387
Snx4	0.100933668415629
Zfp738	0.100916473252123
Swi5	0.100753263773188
Ankle1	0.100742670245876
Pdp2	0.100691546392962
Pet112	0.100592356377673
Mid1ip1	0.100528156360451
Ccdc43	0.100518038198486
Wdr83	0.10051090959504
Uba52	0.100510204081633
Acat2	0.100463375353877
Dnaja3	0.100409889951557
Zcchc17	0.100355352229213
Numb	0.100321946817518
Aldoa	0.100102040816327
Rps27	0.100015585358379
Slc15a1	0.0999691723069954
Cdc23	0.0997417026719665
Stk38l	0.0997135962815205
Zfp790	0.0996913014718397
Clint1	0.0996768830671184
Fam105b	0.0996725854816184
Mier2	0.0996242747450701
Bcl2l1	0.0995910529285067
Ermp1	0.0995862323597546
Zfp78	0.0995176764752497
Mon1a	0.0993755133569753
Eif1ax	0.0993744811467938
Rps9	0.0991836734693878
Orc3	0.0991680203869947
Pstk	0.0991658656883499
Dom3z	0.0990449256977386
Prrg2	0.0989698990167428
Ciapin1	0.0989194518898643
Fbl	0.0988876421110116
2700038G22Rik	0.0988745705333376
Grpel1	0.0987855908807629
[truncated: 7,016 more rows]

## Sheet: BT159_DMSO_mass
Gene	Spearman coefficient
CREBL2	0.500656624411359
RB1	0.469249133977608
GTSE1	0.466744495593961
TMEM97	0.460172261389367
ASF1B	0.451320275787768
GGH	0.449672743791563
CEP55	0.443258714488289
THAP4	0.437824797271262
AURKB	0.437174341765428
SGOL2	0.435972189643671
VAX2	0.435383540074826
PBK	0.429933288235249
TICRR	0.429856687530741
FEN1	0.426401313798155
VANGL2	0.42534201069956
HMMR	0.421239814315523
PPM1E	0.420648107503759
GAS1	0.42005779223042
ITGB3BP	0.419899524835985
GINS1	0.416343637362475
KNSTRN	0.416061446349721
SCLT1	0.41382561246414
PHF19	0.413452147237883
[truncated: 14,115 more rows]

## Sheet: BT159_DMSO_normalizedMAR
Gene	Spearman coefficient
[truncated: 14,138 more rows]

[truncated: 2 more sheets: BT159_RG7388_mass, BT159_RG7388_normalizedMAR]
