# Supplementary material for: Linking single-cell measurements of mass, growth rate, and gene expression
Source: Genome Biol. 2018 Nov 27;19:207. doi: 10.1186/s13059-018-1576-0 (PMC6260722; doi:10.1186/s13059-018-1576-0)
Supplement: Supplementary file 3 — Table S2. Gene set enrichment reports for all the ranked gene lists presented in Additional file 2: Table S1. Enrichments were generated using the fgsea tool in R. Only gene sets with a false discovery rate (FDR) value less than 0.1 are included. (XLSX 88 kb) [file 13059_2018_1576_MOESM3_ESM.xlsx]

## Sheet: L1210_mass
Gene Ontology Term	FDR	Enrichment Score	Normalized Enrichment Score
GO_TRANSLATION_INITIATION_FACTOR_ACTIVITY	0.059065060	-0.6156133	-2.983819
GO_DNA_REPLICATION_INITIATION	0.036256175	-0.6584756	-2.809463
GO_REGULATION_OF_CELLULAR_AMINO_ACID_METABOLIC_PROCESS	0.073215422	-0.4918761	-2.478546
GO_PROTEASOME_REGULATORY_PARTICLE_BASE_SUBCOMPLEX	0.021369204	-0.7540387	-2.463869
GO_ANTIGEN_PROCESSING_AND_PRESENTATION_OF_EXOGENOUS_PEPTIDE_ANTIGEN_VIA_MHC_CLASS_I	0.071725066	-0.4717578	-2.377406
GO_PROTEASOME_ACCESSORY_COMPLEX	0.055503771	-0.5700250	-2.356980
GO_DNA_REPLICATION_CHECKPOINT	0.037535471	-0.7124917	-2.328111
GO_THREONINE_TYPE_PEPTIDASE_ACTIVITY	0.027719433	-0.5806847	-2.243218
GO_FORMATION_OF_TRANSLATION_PREINITIATION_COMPLEX	0.044661430	-0.5945407	-2.197437
GO_TBP_CLASS_PROTEIN_BINDING	0.047079038	-0.5495207	-2.122830
GO_REGULATION_OF_CELLULAR_AMINE_METABOLIC_PROCESS	0.091333333	-0.3379517	-1.754847
GO_ORGANELLE_ASSEMBLY	0.097773874	0.3586931	1.310411
GO_PROTEIN_KINASE_ACTIVITY	0.005790189	0.3651055	1.341038
GO_REGULATION_OF_CELL_CYCLE_PROCESS	0.005790189	0.3655819	1.344468
GO_CELLULAR_COMPONENT_MORPHOGENESIS	0.005790189	0.3663716	1.346458
GO_NEGATIVE_REGULATION_OF_CELL_CYCLE	0.041818731	0.3689983	1.346939
GO_REGULATION_OF_MITOTIC_CELL_CYCLE	0.012803738	0.3697990	1.354038
GO_NUCLEOSIDE_TRIPHOSPHATASE_REGULATOR_ACTIVITY	0.063757943	0.3819021	1.378447
GO_NEGATIVE_REGULATION_OF_CELLULAR_COMPONENT_ORGANIZATION	0.005790189	0.3743678	1.378989
GO_REGULATION_OF_GTPASE_ACTIVITY	0.005790189	0.3784996	1.390235
GO_REGULATION_OF_NERVOUS_SYSTEM_DEVELOPMENT	0.009242757	0.3801685	1.390781
GO_GTPASE_BINDING	0.068527411	0.3869730	1.391683
GO_EMBRYONIC_MORPHOGENESIS	0.046050420	0.3887171	1.403151
GO_POSITIVE_REGULATION_OF_NERVOUS_SYSTEM_DEVELOPMENT	0.055503771	0.3911126	1.405176
GO_ORGANELLE_LOCALIZATION	0.009242757	0.3885755	1.412367
GO_PROTEIN_SERINE_THREONINE_KINASE_ACTIVITY	0.009242757	0.3880123	1.416165
GO_CYTOSKELETAL_PROTEIN_BINDING	0.005790189	0.3928059	1.447945
GO_CELL_CYCLE_CHECKPOINT	0.043743443	0.4104802	1.460761
GO_REGULATION_OF_CYTOSKELETON_ORGANIZATION	0.005790189	0.4016669	1.467889
GO_REGULATION_OF_SMALL_GTPASE_MEDIATED_SIGNAL_TRANSDUCTION	0.016058272	0.4154617	1.484745
GO_POSITIVE_REGULATION_OF_MAP_KINASE_ACTIVITY	0.097169943	0.4266298	1.486230
GO_CHROMOSOMAL_REGION	0.005790189	0.4096127	1.489281
GO_NEGATIVE_REGULATION_OF_CELL_CYCLE_PROCESS	0.012803738	0.4202807	1.499212
GO_POSITIVE_REGULATION_OF_CELL_CYCLE	0.005790189	0.4224201	1.524583
GO_NEGATIVE_REGULATION_OF_ORGANELLE_ORGANIZATION	0.005790189	0.4190939	1.525145
GO_NEGATIVE_REGULATION_OF_CELL_CYCLE_PHASE_TRANSITION	0.055503771	0.4360377	1.525934
GO_CENTROSOME	0.005790189	0.4169612	1.528645
GO_EMBRYONIC_ORGAN_MORPHOGENESIS	0.051758650	0.4411242	1.532001
GO_MICROTUBULE_ORGANIZING_CENTER	0.005790189	0.4199435	1.548010
GO_PEPTIDYL_SERINE_MODIFICATION	0.041818731	0.4467659	1.557394
GO_PROTEIN_UBIQUITINATION_INVOLVED_IN_UBIQUITIN_DEPENDENT_PROTEIN_CATABOLIC_PROCESS	0.028358308	0.4512683	1.569738
GO_MICROTUBULE_BASED_MOVEMENT	0.016058272	0.4505192	1.579702
GO_SUPRAMOLECULAR_FIBER	0.005790189	0.4333757	1.581217
GO_MICROTUBULE_ORGANIZING_CENTER_PART	0.022642703	0.4573567	1.590211
GO_TOLL_LIKE_RECEPTOR_SIGNALING_PATHWAY	0.040393829	0.4859680	1.618197
GO_POSITIVE_REGULATION_OF_MITOTIC_CELL_CYCLE	0.019856032	0.4736471	1.619767
GO_REGULATION_OF_CYTOKINESIS	0.055503771	0.5037821	1.625725
GO_POSITIVE_REGULATION_OF_CELL_CYCLE_PROCESS	0.005790189	0.4558019	1.626712
GO_MICROTUBULE_BASED_PROCESS	0.005790189	0.4473891	1.636269
GO_MICROTUBULE_ORGANIZING_CENTER_ORGANIZATION	0.026077498	0.4852739	1.640550
GO_NEGATIVE_REGULATION_OF_MITOTIC_CELL_CYCLE	0.005790189	0.4630631	1.645107
GO_CENTROSOME_CYCLE	0.059775111	0.5274589	1.661587
GO_MICROTUBULE_CYTOSKELETON_ORGANIZATION	0.005790189	0.4609761	1.666186
GO_REGULATION_OF_PROTEIN_COMPLEX_DISASSEMBLY	0.005790189	0.4679223	1.666665
GO_MITOTIC_CELL_CYCLE_CHECKPOINT	0.005790189	0.4796327	1.675733
GO_NEGATIVE_REGULATION_OF_CHROMOSOME_ORGANIZATION	0.012869220	0.4931032	1.676310
GO_NEGATIVE_REGULATION_OF_CYTOSKELETON_ORGANIZATION	0.005790189	0.4724824	1.680363
GO_PEPTIDYL_THREONINE_MODIFICATION	0.041344771	0.5364363	1.684339
GO_MICROTUBULE	0.005790189	0.4646589	1.684458
GO_REGULATION_OF_VITAMIN_METABOLIC_PROCESS	0.072348965	0.8272323	1.693171
GO_REGULATION_OF_EMBRYONIC_DEVELOPMENT	0.026369267	0.5229349	1.694229
GO_PROTEIN_LOCALIZATION_TO_CYTOSKELETON	0.089445677	0.5956942	1.694527
GO_ORGANELLE_INHERITANCE	0.097773874	0.7255288	1.706527
GO_RETROGRADE_VESICLE_MEDIATED_TRANSPORT_GOLGI_TO_ER	0.016279818	0.5165903	1.709272
GO_DEMETHYLATION	0.043743443	0.5629753	1.715851
GO_REGULATION_OF_TELOMERE_CAPPING	0.084268799	0.6347007	1.717558
GO_NEGATIVE_REGULATION_OF_PROTEIN_COMPLEX_DISASSEMBLY	0.005790189	0.4891286	1.719132
GO_RECEPTOR_CATABOLIC_PROCESS	0.089445677	0.6743989	1.723239
GO_TUBULIN_BINDING	0.005790189	0.4851589	1.730003
GO_MICROTUBULE_ASSOCIATED_COMPLEX	0.009266148	0.5059138	1.730112
GO_MYOSIN_BINDING	0.038796781	0.5581081	1.731950
GO_REGULATION_OF_SPINDLE_ORGANIZATION	0.071658151	0.6402581	1.732597
GO_VENTRICULAR_CARDIAC_MUSCLE_CELL_DEVELOPMENT	0.059279864	0.8924631	1.739276
GO_REGULATION_OF_CENTROSOME_CYCLE	0.036515134	0.5712814	1.747991
GO_POSITIVE_REGULATION_OF_MITOTIC_SISTER_CHROMATID_SEPARATION	0.082093008	0.6966819	1.750923
GO_DNA_LIGATION	0.060133630	0.6870208	1.755491
GO_MEIOTIC_CHROMOSOME_SEPARATION	0.056200517	0.7950073	1.765799
GO_CELL_CYCLE_G2_M_PHASE_TRANSITION	0.005790189	0.5056678	1.771331
GO_CHROMOSOME_SEPARATION	0.055503771	0.6714113	1.772131
GO_DNA_BINDING_BENDING	0.068657164	0.7053657	1.772748
GO_GOLGI_TO_VACUOLE_TRANSPORT	0.034743859	0.6180505	1.772933
GO_CENTRIOLE	0.005790189	0.5268062	1.775936
GO_CYTOKINETIC_PROCESS	0.063757943	0.7216610	1.777460
GO_POSITIVE_REGULATION_OF_CELL_DIVISION	0.005790189	0.5312925	1.785799
GO_HISTONE_KINASE_ACTIVITY	0.043743443	0.6643004	1.797658
GO_HISTONE_PHOSPHORYLATION	0.027979927	0.6384006	1.802025
GO_RHO_GTPASE_BINDING	0.005790189	0.5565646	1.807950
GO_MEIOTIC_CELL_CYCLE	0.005790189	0.5196851	1.811585
GO_GOLGI_TO_ENDOSOME_TRANSPORT	0.032672761	0.6863735	1.811623
GO_MIDBODY	0.005790189	0.5234828	1.816339
GO_REGULATION_OF_CELL_DIVISION	0.005790189	0.5085884	1.818056
GO_FAT_SOLUBLE_VITAMIN_METABOLIC_PROCESS	0.021046972	0.8900022	1.821648
GO_POSITIVE_REGULATION_OF_CYTOKINESIS	0.021369204	0.6417786	1.825620
GO_PROTEIN_LOCALIZATION_TO_CHROMOSOME_CENTROMERIC_REGION	0.037305014	0.7589512	1.829666
GO_MITOTIC_CYTOKINESIS	0.009880673	0.6292162	1.833302
GO_PROTEIN_LOCALIZATION_TO_CHROMOSOME	0.009642350	0.5970546	1.845727
GO_MEIOSIS_I	0.005790189	0.5730407	1.851646
GO_CONDENSED_NUCLEAR_CHROMOSOME	0.005790189	0.5626956	1.852061
GO_ORGANELLE_FISSION	0.005790189	0.5053259	1.853293
GO_PROTEIN_LOCALIZATION_TO_KINETOCHORE	0.023382184	0.8075903	1.853753
GO_POSITIVE_REGULATION_OF_NUCLEAR_DIVISION	0.005790189	0.5977565	1.854989
GO_POSITIVE_REGULATION_OF_MITOTIC_NUCLEAR_DIVISION	0.013540480	0.6144565	1.858446
GO_CHROMOCENTER	0.022642703	0.7579833	1.866922
GO_CELL_DIVISION	0.005790189	0.5109450	1.871501
GO_MICROTUBULE_BINDING	0.005790189	0.5380266	1.889047
GO_CYTOSKELETON_DEPENDENT_CYTOKINESIS	0.005790189	0.6288108	1.890439
GO_MOTOR_ACTIVITY	0.005790189	0.5713793	1.890555
GO_MEIOTIC_CELL_CYCLE_PROCESS	0.005790189	0.5581692	1.914718
GO_ATP_DEPENDENT_MICROTUBULE_MOTOR_ACTIVITY	0.015080750	0.8089648	1.950238
GO_REGULATION_OF_MICROTUBULE_BASED_PROCESS	0.005790189	0.5456340	1.952072
GO_MICROTUBULE_POLYMERIZATION_OR_DEPOLYMERIZATION	0.005790189	0.6659624	1.953240
GO_NEGATIVE_REGULATION_OF_CELL_DIVISION	0.005790189	0.6132422	1.954685
GO_SPINDLE	0.005790189	0.5427918	1.959436
GO_MICROTUBULE_DEPOLYMERIZATION	0.006228891	0.8827245	1.960629
GO_FEMALE_MEIOTIC_DIVISION	0.010210238	0.7428877	1.960787
GO_REGULATION_OF_NUCLEAR_DIVISION	0.005790189	0.5607542	1.962385
GO_SPINDLE_POLE	0.005790189	0.5650624	1.962431
GO_REGULATION_OF_UBIQUITIN_PROTEIN_LIGASE_ACTIVITY	0.010210238	0.7442303	1.964330
GO_MITOTIC_CHROMOSOME_CONDENSATION	0.014763992	0.7688856	1.964674
GO_MITOTIC_SPINDLE_ASSEMBLY	0.005790189	0.6446504	1.964783
GO_REGULATION_OF_MICROTUBULE_POLYMERIZATION_OR_DEPOLYMERIZATION	0.005790189	0.5582356	1.970220
GO_SPINDLE_ASSEMBLY	0.005790189	0.6007471	1.977305
GO_MEIOTIC_CHROMOSOME_SEGREGATION	0.005790189	0.6488807	1.985427
GO_MITOTIC_NUCLEAR_DIVISION	0.005790189	0.5447408	1.987378
GO_CONDENSED_CHROMOSOME	0.005790189	0.5614831	1.992963
GO_CHROMOSOME_CENTROMERIC_REGION	0.005790189	0.5622131	1.994301
GO_NEGATIVE_REGULATION_OF_NUCLEAR_DIVISION	0.005790189	0.6523619	1.996079
GO_MITOTIC_SPINDLE_ORGANIZATION	0.005790189	0.6082640	1.998431
GO_SISTER_CHROMATID_COHESION	0.005790189	0.5805234	2.012746
GO_SPINDLE_MIDZONE	0.005790189	0.7230670	2.021105
GO_ACTIVATION_OF_ANAPHASE_PROMOTING_COMPLEX_ACTIVITY	0.005979996	0.8239527	2.029405
GO_CHROMOSOME_SEGREGATION	0.005790189	0.5638737	2.034470
GO_CYTOKINESIS	0.005790189	0.6177437	2.050108
GO_REGULATION_OF_SISTER_CHROMATID_SEGREGATION	0.005790189	0.6259942	2.060403
GO_CHROMOSOME_CONDENSATION	0.005790189	0.7272731	2.086248
GO_MICROTUBULE_MOTOR_ACTIVITY	0.005790189	0.6783919	2.097172
GO_ATTACHMENT_OF_SPINDLE_MICROTUBULES_TO_KINETOCHORE	0.005979996	0.8555657	2.107268
GO_NEGATIVE_REGULATION_OF_MITOTIC_NUCLEAR_DIVISION	0.005790189	0.7244647	2.110821
GO_REGULATION_OF_CHROMOSOME_SEGREGATION	0.005790189	0.6290559	2.117767
GO_KINETOCHORE	0.005790189	0.6114636	2.120020
GO_NUCLEAR_CHROMOSOME_SEGREGATION	0.005790189	0.5974660	2.137784
GO_CONDENSED_NUCLEAR_CHROMOSOME_CENTROMERIC_REGION	0.005911190	0.8178883	2.158744
GO_CONDENSED_CHROMOSOME_CENTROMERIC_REGION	0.005790189	0.6330282	2.160140
GO_CHROMOSOME_LOCALIZATION	0.005790189	0.6730041	2.171811
GO_MITOTIC_SPINDLE	0.005790189	0.6940650	2.179273
GO_SPINDLE_MICROTUBULE	0.005790189	0.6821778	2.194428
GO_SISTER_CHROMATID_SEGREGATION	0.005790189	0.6193031	2.202525
GO_NEGATIVE_REGULATION_OF_CHROMOSOME_SEGREGATION	0.005790189	0.7749370	2.204407
GO_METAPHASE_PLATE_CONGRESSION	0.005790189	0.7089003	2.208297
GO_CONDENSED_CHROMOSOME_OUTER_KINETOCHORE	0.005981395	0.9242627	2.228196
GO_MITOTIC_SISTER_CHROMATID_SEGREGATION	0.005790189	0.6686165	2.268135
GO_SPINDLE_CHECKPOINT	0.005790189	0.8085955	2.282438
GO_KINESIN_COMPLEX	0.005790189	0.7570454	2.289712

## Sheet: L1210_normalizedMAR
Gene Ontology Term	FDR	Enrichment Score	Normalized Enrichment Score
GO_PERK_MEDIATED_UNFOLDED_PROTEIN_RESPONSE	0.09523494	-0.8325334	-2.154435
GO_POSITIVE_REGULATION_OF_CYTOKINE_PRODUCTION_INVOLVED_IN_IMMUNE_RESPONSE	0.09523494	-0.6561993	-2.031373
GO_REGULATION_OF_SUPEROXIDE_METABOLIC_PROCESS	0.09523494	-0.6518364	-2.017867
GO_PROTEIN_TARGETING_TO_MEMBRANE	0.09523494	-0.3385709	-1.698434
GO_MICROTUBULE_BASED_PROCESS	0.09523494	0.3041813	1.500320
GO_CELL_DIVISION	0.09523494	0.3079532	1.526977
GO_ORGANELLE_FISSION	0.09374389	0.3087181	1.537958
GO_MICROTUBULE_ORGANIZING_CENTER	0.09374389	0.3065172	1.551241
GO_RNA_SPLICING	0.09523494	0.3298457	1.611273
GO_REGULATION_OF_CELL_DIVISION	0.09523494	0.3535931	1.632111
GO_PROTEIN_FOLDING	0.09523494	0.3602580	1.643711
GO_CHROMOSOMAL_REGION	0.09374389	0.3416198	1.655418
GO_MRNA_PROCESSING	0.09374389	0.3345985	1.658545
GO_CHROMOSOME_SEGREGATION	0.09523494	0.3532450	1.671476
GO_SISTER_CHROMATID_SEGREGATION	0.09523494	0.3740217	1.694629
GO_RNA_SPLICING_VIA_TRANSESTERIFICATION_REACTIONS	0.09374389	0.3550251	1.696379
GO_CHROMOSOME_CENTROMERIC_REGION	0.09523494	0.3764543	1.696440
GO_NUCLEAR_CHROMOSOME_SEGREGATION	0.09374389	0.3687310	1.706565
GO_CONDENSED_CHROMOSOME	0.09374389	0.3938444	1.776110
GO_PIGMENT_GRANULE	0.09374389	0.4460073	1.820988
GO_KINETOCHORE	0.09523494	0.4261643	1.821612
GO_CHAPERONE_BINDING	0.09523494	0.4736294	1.856073
GO_REGULATION_OF_TELOMERE_MAINTENANCE	0.09523494	0.4820756	1.871782
GO_RNA_POLYMERASE_ACTIVITY	0.09523494	0.5200190	1.882965
GO_PRECATALYTIC_SPLICEOSOME	0.09523494	0.6130254	1.890478
GO_EXOSOME_RNASE_COMPLEX_	0.09523494	0.6267832	1.932905
GO_ACROSOMAL_VESICLE	0.09374389	0.5697293	1.955438
GO_REGULATION_OF_ESTABLISHMENT_OF_PROTEIN_LOCALIZATION_TO_CHROMOSOME	0.09523494	0.7961000	1.991982
GO_REGULATION_OF_TELOMERASE_RNA_LOCALIZATION_TO_CAJAL_BODY	0.09523494	0.7146044	2.015958
GO_CELLULAR_PROTEIN_COMPLEX_LOCALIZATION	0.09374389	0.6890675	2.041509
GO_REGULATION_OF_PROTEIN_LOCALIZATION_TO_CHROMOSOME_TELOMERIC_REGION	0.09523494	0.7452654	2.067519

## Sheet: FL5_mass
Gene Ontology Term	FDR	Enrichment Score	Normalized Enrichment Score
GO_DNA_REPLICATION_INITIATION	0.03465931	-0.6667743	-2.589947
GO_TRANSLATION_PREINITIATION_COMPLEX	0.02978076	-0.7429674	-2.372324
GO_CELL_CYCLE_G1_S_PHASE_TRANSITION	0.07647223	-0.4573838	-2.342318
GO_DNA_REPLICATION_CHECKPOINT	0.02801363	-0.7736669	-2.284505
GO_CYTOPLASMIC_TRANSLATIONAL_INITIATION	0.04467114	-0.7149517	-2.282869
GO_REGULATION_OF_TRANSCRIPTION_INVOLVED_IN_G1_S_TRANSITION_OF_MITOTIC_CELL_CYCLE	0.03344960	-0.6125339	-2.273223
GO_PROTEIN_REFOLDING	0.03008785	-0.6896699	-2.251113
GO_REGULATION_OF_PROTEIN_LOCALIZATION_TO_CHROMOSOME_TELOMERIC_REGION	0.06106940	-0.7047042	-2.250148
GO_NUCLEOBASE_BIOSYNTHETIC_PROCESS	0.06106940	-0.7005816	-2.236985
GO_FORMATION_OF_TRANSLATION_PREINITIATION_COMPLEX	0.03075788	-0.6560766	-2.231151
GO_REGULATION_OF_ESTABLISHMENT_OF_PROTEIN_LOCALIZATION_TO_CHROMOSOME	0.05542498	-0.7444606	-2.135410
GO_ENDOPLASMIC_RETICULUM_CHAPERONE_COMPLEX	0.07647223	-0.7607776	-2.101308
GO_MCM_COMPLEX	0.07916896	-0.7097868	-2.095878
GO_ADP_METABOLIC_PROCESS	0.03581343	-0.5165568	-2.057441
GO_UNFOLDED_PROTEIN_BINDING	0.06453965	-0.4167945	-2.052663
GO_RNA_STABILIZATION	0.03504477	-0.5185371	-2.033219
GO_TYROSINE_PHOSPHORYLATION_OF_STAT_PROTEIN	0.09250302	-0.8505029	-2.023425
GO_DNA_DEPENDENT_DNA_REPLICATION	0.07647223	-0.3936589	-2.005084
GO_ATP_GENERATION_FROM_ADP	0.08414126	-0.5360771	-1.989478
GO_NUCLEOSIDE_DIPHOSPHATE_METABOLIC_PROCESS	0.05132459	-0.4131976	-1.904574
GO_NUCLEOTIDE_PHOSPHORYLATION	0.04037328	-0.4485800	-1.897482
GO_MONOSACCHARIDE_BIOSYNTHETIC_PROCESS	0.03588266	-0.4668971	-1.889359
GO_RIBONUCLEOSIDE_DIPHOSPHATE_METABOLIC_PROCESS	0.09028243	-0.4241138	-1.837833
GO_MYELIN_SHEATH	0.09001272	-0.3125241	-1.640270
GO_CYTOSKELETAL_PROTEIN_BINDING	0.04322542	0.3449617	1.369777
GO_REGULATION_OF_CYTOSKELETON_ORGANIZATION	0.07594943	0.3520265	1.384212
GO_ORGANELLE_LOCALIZATION	0.09529160	0.3549586	1.389009
GO_NEGATIVE_REGULATION_OF_ORGANELLE_ORGANIZATION	0.03317291	0.3676160	1.439071
GO_MICROTUBULE_ORGANIZING_CENTER	0.01142469	0.3647979	1.450519
GO_CENTROSOME	0.01142469	0.3751844	1.482952
GO_CYTOSKELETON_ORGANIZATION	0.01142469	0.3728142	1.483341
GO_MICROTUBULE_BASED_MOVEMENT	0.06448448	0.4211002	1.568490
GO_DNA_PACKAGING	0.03327089	0.4199779	1.578462
GO_CHROMOSOMAL_REGION	0.01142469	0.4059148	1.587873
GO_MICROTUBULE_ORGANIZING_CENTER_PART	0.07564645	0.4331470	1.589014
GO_REGULATION_OF_CELL_DIVISION	0.02942967	0.4211687	1.608592
GO_CELL_CYCLE_G2_M_PHASE_TRANSITION	0.03581343	0.4342024	1.615288
GO_POSITIVE_REGULATION_OF_TRIGLYCERIDE_LIPASE_ACTIVITY	0.01429835	0.9713930	1.629640
GO_CENTRIOLE	0.08261307	0.4637316	1.639981
GO_REGULATION_OF_PROTEIN_COMPLEX_DISASSEMBLY	0.01142469	0.4315603	1.642562
GO_POSITIVE_REGULATION_OF_MITOTIC_CELL_CYCLE	0.05462442	0.4586627	1.644923
GO_REGULATION_OF_NUCLEAR_DIVISION	0.03327089	0.4469116	1.652134
GO_REGULATION_OF_CHROMOSOME_SEGREGATION	0.07389960	0.4704210	1.657454
GO_TUBULIN_BINDING	0.01142469	0.4349233	1.660271
GO_NEGATIVE_REGULATION_OF_CYTOSKELETON_ORGANIZATION	0.01142469	0.4441517	1.687088
GO_REGULATION_OF_MICROTUBULE_BASED_PROCESS	0.01142469	0.4440176	1.699973
GO_MICROTUBULE_ORGANIZING_CENTER_ORGANIZATION	0.05102109	0.4854477	1.710398
GO_SUPRAMOLECULAR_FIBER	0.01142469	0.4436945	1.744907
GO_PROTEIN_LOCALIZATION_TO_CHROMOSOME	0.09001272	0.5553220	1.764412
GO_NEGATIVE_REGULATION_OF_PROTEIN_COMPLEX_DISASSEMBLY	0.01723198	0.4737410	1.767595
GO_HISTONE_KINASE_ACTIVITY	0.09441454	0.6555479	1.776486
GO_ESTABLISHMENT_OF_MITOTIC_SPINDLE_LOCALIZATION	0.09441454	0.6561285	1.778060
GO_MEIOTIC_CELL_CYCLE	0.01142469	0.4833373	1.778666
GO_MICROTUBULE_BASED_PROCESS	0.01142469	0.4525391	1.780581
GO_SPINDLE_LOCALIZATION	0.07647223	0.5925424	1.783073
GO_REGULATION_OF_SPINDLE_ORGANIZATION	0.09441454	0.6500632	1.783270
GO_MEGAKARYOCYTE_DIFFERENTIATION	0.07951646	0.6689813	1.785325
GO_MOTOR_ACTIVITY	0.03008785	0.5189834	1.786295
GO_MITOTIC_CYTOKINESIS	0.07951646	0.6074090	1.788743
GO_MIDBODY	0.01142469	0.4876445	1.788940
GO_CENTROSOME_CYCLE	0.06453965	0.5561755	1.790279
GO_MICROTUBULE_BINDING	0.01723198	0.4808182	1.800507
GO_MICROTUBULE_END	0.08414126	0.6405309	1.803822
GO_MEIOTIC_CELL_CYCLE_PROCESS	0.01142469	0.5006647	1.808230
GO_SPINDLE_ASSEMBLY	0.03368742	0.5322194	1.811745
GO_CELL_DIVISION	0.01142469	0.4603602	1.816712
GO_MICROTUBULE	0.01142469	0.4663304	1.818363
GO_REGULATION_OF_NECROPTOTIC_PROCESS	0.07647223	0.7897073	1.822265
GO_CHROMOCENTER	0.06899912	0.7528728	1.831494
GO_MITOTIC_CHROMOSOME_CONDENSATION	0.05887128	0.7120797	1.835164
GO_MICROTUBULE_CYTOSKELETON_ORGANIZATION	0.01142469	0.4783459	1.852622
GO_ORGANELLE_FISSION	0.01142469	0.4725516	1.867780
GO_REGULATION_OF_MICROTUBULE_POLYMERIZATION_OR_DEPOLYMERIZATION	0.01142469	0.5018220	1.884616
GO_SPINDLE_POLE	0.01142469	0.5190420	1.902605
GO_GAMMA_TUBULIN_BINDING	0.03588266	0.7021264	1.902710
GO_CONDENSED_NUCLEAR_CHROMOSOME	0.01142469	0.5561019	1.905435
GO_PROTEIN_DEPOLYMERIZATION	0.01981746	0.7152599	1.908830
GO_ATTACHMENT_OF_SPINDLE_MICROTUBULES_TO_KINETOCHORE	0.03368742	0.8107455	1.921976
GO_SPINDLE	0.01142469	0.4972308	1.926696
GO_MICROTUBULE_POLYMERIZATION_OR_DEPOLYMERIZATION	0.01167898	0.6561470	1.932270
GO_MICROTUBULE_DEPOLYMERIZATION	0.01293889	0.9069552	1.943436
GO_MITOTIC_NUCLEAR_DIVISION	0.01142469	0.4951803	1.944395
GO_MICROTUBULE_ASSOCIATED_COMPLEX	0.01142469	0.5386028	1.947446
GO_SPINDLE_CHECKPOINT	0.02787831	0.6828284	1.958980
GO_CHROMOSOME_CONDENSATION	0.01968068	0.6816044	1.972771
GO_CHROMOSOME_LOCALIZATION	0.01142469	0.5940764	1.978134
GO_MITOTIC_SPINDLE_ASSEMBLY	0.01923418	0.6475352	2.013009
GO_SPINDLE_MIDZONE	0.01972429	0.7311420	2.031630
GO_MITOTIC_SPINDLE	0.01142469	0.6298750	2.035146
GO_CONDENSED_CHROMOSOME_OUTER_KINETOCHORE	0.01239595	0.8410554	2.046014
GO_CHROMOSOME_CENTROMERIC_REGION	0.01142469	0.5474637	2.071414
GO_METAPHASE_PLATE_CONGRESSION	0.01142469	0.6490329	2.071943
GO_CONDENSED_NUCLEAR_CHROMOSOME_CENTROMERIC_REGION	0.01217080	0.7899103	2.072923
GO_MICROTUBULE_MOTOR_ACTIVITY	0.01142469	0.6441763	2.081354
GO_SISTER_CHROMATID_COHESION	0.01142469	0.5785859	2.118247
GO_SPINDLE_MICROTUBULE	0.01142469	0.6379345	2.124171
GO_MITOTIC_SPINDLE_ORGANIZATION	0.01142469	0.6335623	2.145646
GO_CHROMOSOME_SEGREGATION	0.01142469	0.5571043	2.157191
GO_KINESIN_COMPLEX	0.01142469	0.6886188	2.187934
GO_CONDENSED_CHROMOSOME	0.01142469	0.5786779	2.193810
GO_NUCLEAR_CHROMOSOME_SEGREGATION	0.01142469	0.5856390	2.243775
GO_MITOTIC_SISTER_CHROMATID_SEGREGATION	0.01142469	0.6410813	2.275120
GO_KINETOCHORE	0.01142469	0.6239463	2.282175
GO_SISTER_CHROMATID_SEGREGATION	0.01142469	0.6054583	2.298978
GO_CONDENSED_CHROMOSOME_CENTROMERIC_REGION	0.01142469	0.6607217	2.362699

## Sheet: FL5_normalizedMAR
Gene Ontology Term	FDR	Enrichment Score	Normalized Enrichment Score
GO_PHOSPHATIDYLETHANOLAMINE_METABOLIC_PROCESS	0.01574976	-0.7632660	-1.986216
GO_REGULATION_OF_FIBROBLAST_APOPTOTIC_PROCESS	0.01574976	-0.7734111	-1.914430
GO_POSITIVE_REGULATION_OF_NUCLEOTIDE_METABOLIC_PROCESS	0.01574976	-0.5309833	-1.908046
GO_MYOTUBE_DIFFERENTIATION	0.01574976	-0.6098210	-1.888617
GO_MUSCLE_FIBER_DEVELOPMENT	0.02002593	-0.6388284	-1.883553
GO_PEROXISOME_PROLIFERATOR_ACTIVATED_RECEPTOR_BINDING	0.02324422	-0.7038715	-1.876128
GO_LYSOPHOSPHOLIPASE_ACTIVITY	0.01750877	-0.7812749	-1.871621
GO_REGULATION_OF_EXTENT_OF_CELL_GROWTH	0.01750877	-0.5076296	-1.861263
GO_GOLGI_STACK	0.01574976	-0.4575548	-1.852112
GO_GLUCOSAMINE_CONTAINING_COMPOUND_METABOLIC_PROCESS	0.02669896	-0.6684064	-1.851372
GO_POSITIVE_REGULATION_OF_PHOSPHATIDYLINOSITOL_3_KINASE_SIGNALING	0.02531703	-0.6098541	-1.844054
GO_TOR_SIGNALING	0.02669896	-0.6639960	-1.839156
GO_PEROXISOMAL_TRANSPORT	0.02558431	-0.6424785	-1.838692
GO_DIVALENT_INORGANIC_CATION_HOMEOSTASIS	0.01574976	-0.4271320	-1.835343
GO_INOSITOL_LIPID_MEDIATED_SIGNALING	0.01574976	-0.4883993	-1.834284
GO_RETROGRADE_TRANSPORT_ENDOSOME_TO_GOLGI	0.01574976	-0.4956054	-1.833805
GO_CELLULAR_RESPONSE_TO_PEPTIDE	0.01574976	-0.4165729	-1.829765
GO_REGULATION_OF_CGMP_BIOSYNTHETIC_PROCESS	0.03265690	-0.7878861	-1.825213
GO_REGULATION_OF_PHOSPHATIDYLINOSITOL_3_KINASE_SIGNALING	0.01574976	-0.4850268	-1.821618
GO_ACTIVATION_OF_ADENYLATE_CYCLASE_ACTIVITY	0.03490194	-0.6828849	-1.820189
GO_ETHANOLAMINE_CONTAINING_COMPOUND_METABOLIC_PROCESS	0.02010303	-0.5041902	-1.811767
GO_PEROXISOME_ORGANIZATION	0.02326697	-0.5503607	-1.810986
GO_NEGATIVE_REGULATION_OF_COAGULATION	0.03419128	-0.6958355	-1.810745
GO_NEGATIVE_REGULATION_OF_JNK_CASCADE	0.02744129	-0.5917095	-1.809631
GO_AUTOPHAGOSOME	0.01613236	-0.4789663	-1.808354
GO_MYOTUBE_CELL_DEVELOPMENT	0.03726684	-0.6924168	-1.801848
GO_REGULATION_OF_LIPID_CATABOLIC_PROCESS	0.02951294	-0.5639519	-1.798469
GO_ORGANELLE_SUBCOMPARTMENT	0.01574976	-0.3979423	-1.797806
GO_FAT_CELL_DIFFERENTIATION	0.02002593	-0.4697875	-1.779951
GO_REGULATION_OF_COAGULATION	0.03236471	-0.5371739	-1.779757
GO_GLYCEROLIPID_CATABOLIC_PROCESS	0.04533395	-0.6207429	-1.776487
GO_MYELOID_CELL_DIFFERENTIATION	0.01574976	-0.4184899	-1.772744
GO_REGULATION_OF_NUCLEOTIDE_METABOLIC_PROCESS	0.01574976	-0.4427325	-1.766925
GO_REGULATION_OF_MACROPHAGE_DIFFERENTIATION	0.05161330	-0.6772724	-1.762439
GO_CELLULAR_RESPONSE_TO_GLUCAGON_STIMULUS	0.04933584	-0.5970798	-1.760459
GO_NEGATIVE_REGULATION_OF_CYCLIN_DEPENDENT_PROTEIN_KINASE_ACTIVITY	0.04344467	-0.5676656	-1.758062
GO_SPERMATID_NUCLEUS_DIFFERENTIATION	0.05944655	-0.6915953	-1.755563
GO_LUNG_ALVEOLUS_DEVELOPMENT	0.05405555	-0.6232406	-1.754920
GO_ACTIN_CYTOSKELETON_REORGANIZATION	0.04291308	-0.5414353	-1.754185
GO_REGULATION_OF_CELL_KILLING	0.04701349	-0.5800970	-1.754075
GO_PURINE_CONTAINING_COMPOUND_CATABOLIC_PROCESS	0.04773767	-0.5281000	-1.749694
GO_REGULATION_OF_MEMBRANE_PROTEIN_ECTODOMAIN_PROTEOLYSIS	0.05717101	-0.7062593	-1.748208
GO_GOLGI_CISTERNA	0.02272467	-0.4547074	-1.746571
GO_RETROMER_COMPLEX	0.05781752	-0.5995936	-1.744294
GO_EXTRINSIC_COMPONENT_OF_CYTOPLASMIC_SIDE_OF_PLASMA_MEMBRANE	0.03159564	-0.4699408	-1.744184
GO_POSITIVE_REGULATION_OF_NUCLEOSIDE_METABOLIC_PROCESS	0.06608115	-0.6695763	-1.742411
GO_REGULATION_OF_LYMPHOCYTE_MIGRATION	0.05955137	-0.6181774	-1.740663
GO_RESPIRATORY_BURST	0.05070020	-0.7512251	-1.740284
GO_ENDOSOMAL_PART	0.01574976	-0.3735265	-1.737298
GO_EPITHELIAL_CELL_APOPTOTIC_PROCESS	0.05854939	-0.5971856	-1.737289
GO_MICROBODY_MEMBRANE	0.03236471	-0.4731318	-1.734774
GO_RESPONSE_TO_MURAMYL_DIPEPTIDE	0.06513271	-0.7006958	-1.734437
GO_HOMOTYPIC_CELL_CELL_ADHESION	0.05265584	-0.5232846	-1.733740
GO_ADRENERGIC_RECEPTOR_BINDING	0.06772900	-0.6824901	-1.732450
GO_ENDOSOME	0.01574976	-0.3599776	-1.732248
GO_HORMONE_BINDING	0.05208377	-0.5528180	-1.730490
GO_REGULATION_OF_RECEPTOR_MEDIATED_ENDOCYTOSIS	0.03627790	-0.4793264	-1.729644
GO_ALDO_KETO_REDUCTASE_NADP_ACTIVITY	0.06792765	-0.6976665	-1.726939
GO_CELLULAR_CHEMICAL_HOMEOSTASIS	0.01574976	-0.3761289	-1.726767
GO_POSITIVE_REGULATION_OF_PRI_MIRNA_TRANSCRIPTION_FROM_RNA_POLYMERASE_II_PROMOTER	0.04140844	-0.8187656	-1.726432
GO_WATER_HOMEOSTASIS	0.05944655	-0.5644854	-1.726371
GO_REGULATION_OF_ENDOPLASMIC_RETICULUM_STRESS_INDUCED_INTRINSIC_APOPTOTIC_SIGNALING_PATHWAY	0.05810883	-0.5573045	-1.725973
GO_REGULATION_OF_CELL_SIZE	0.01574976	-0.4251158	-1.725684
GO_PHOSPHATIDYLINOSITOL_3_KINASE_ACTIVITY	0.05250490	-0.5408230	-1.724710
GO_B_CELL_DIFFERENTIATION	0.03302466	-0.4660431	-1.724421
GO_GLYCOPROTEIN_METABOLIC_PROCESS	0.01574976	-0.3833253	-1.723144
GO_ENDOCYTOSIS	0.01574976	-0.3724618	-1.722615
GO_PINOCYTOSIS	0.06226108	-0.7190315	-1.722510
GO_GLYCOPROTEIN_BINDING	0.03649667	-0.4863673	-1.722167
GO_REGULATION_OF_ENDOCYTOSIS	0.01574976	-0.4093092	-1.721446
GO_NEGATIVE_REGULATION_OF_OSSIFICATION	0.04701349	-0.5116135	-1.720657
GO_ACTIVATION_OF_GTPASE_ACTIVITY	0.04041781	-0.4778063	-1.716959
GO_PLATELET_ACTIVATION	0.01690040	-0.4226652	-1.715736
GO_CELL_CELL_ADHERENS_JUNCTION	0.05662419	-0.5479094	-1.715124
GO_RAB_GTPASE_BINDING	0.01577143	-0.4267046	-1.714049
GO_POSITIVE_REGULATION_OF_ENDOCYTOSIS	0.03528953	-0.4539209	-1.713794
GO_RIBONUCLEOTIDE_CATABOLIC_PROCESS	0.07289776	-0.6082962	-1.712839
GO_RECEPTOR_MEDIATED_ENDOCYTOSIS	0.01690040	-0.4187606	-1.712045
GO_RESPONSE_TO_PEPTIDE	0.01574976	-0.3770240	-1.711917
GO_RESPONSE_TO_CALCIUM_ION	0.03213756	-0.4537002	-1.708322
GO_REGULATION_OF_CGMP_METABOLIC_PROCESS	0.07943564	-0.6897100	-1.707244
GO_IRE1_MEDIATED_UNFOLDED_PROTEIN_RESPONSE	0.03870056	-0.4613621	-1.707101
GO_DENDRITE_DEVELOPMENT	0.04701349	-0.4869443	-1.707077
GO_MICROBODY_PART	0.02664752	-0.4378258	-1.704629
GO_POSITIVE_REGULATION_OF_MACROPHAGE_DIFFERENTIATION	0.07981006	-0.6880679	-1.703179
GO_NEGATIVE_REGULATION_OF_BIOMINERAL_TISSUE_DEVELOPMENT	0.06072117	-0.7665586	-1.702141
GO_RESPONSE_TO_LIPOPROTEIN_PARTICLE	0.08362264	-0.6863842	-1.699011
GO_CALCIUM_ION_BINDING	0.01574976	-0.3724833	-1.698247
GO_RESPONSE_TO_FLUID_SHEAR_STRESS	0.07836417	-0.6258807	-1.696705
GO_REGULATION_OF_CYCLIC_NUCLEOTIDE_METABOLIC_PROCESS	0.04633588	-0.4701383	-1.696489
GO_CELLULAR_GLUCOSE_HOMEOSTASIS	0.04933584	-0.4867834	-1.696079
GO_PHOSPHATIDYLINOSITOL_3_KINASE_BINDING	0.07742543	-0.5749450	-1.695196
GO_RECYCLING_ENDOSOME_MEMBRANE	0.06145425	-0.5074991	-1.694972
GO_CYTOSOLIC_TRANSPORT	0.01574976	-0.3947291	-1.694566
GO_POSITIVE_REGULATION_OF_MEMBRANE_PROTEIN_ECTODOMAIN_PROTEOLYSIS	0.07573337	-0.7073104	-1.694431
GO_ADENYLATE_CYCLASE_ACTIVATING_G_PROTEIN_COUPLED_RECEPTOR_SIGNALING_PATHWAY	0.07943564	-0.6247677	-1.693688
GO_KERATINOCYTE_DIFFERENTIATION	0.06649295	-0.5178741	-1.692688
GO_CONTRACTILE_ACTIN_FILAMENT_BUNDLE_ASSEMBLY	0.08898667	-0.6664565	-1.691750
GO_PHOSPHOLIPASE_A2_ACTIVITY	0.08032560	-0.6237266	-1.690866
GO_GLYCEROLIPID_METABOLIC_PROCESS	0.01574976	-0.3749033	-1.689529
GO_MYELOID_LEUKOCYTE_DIFFERENTIATION	0.04571676	-0.4525928	-1.686995
GO_POSITIVE_REGULATION_OF_AXON_EXTENSION	0.07896608	-0.5513148	-1.686092
GO_MICROBODY	0.02282684	-0.4077895	-1.685832
GO_CELLULAR_RESPONSE_TO_CARBOHYDRATE_STIMULUS	0.05795224	-0.4889382	-1.684223
GO_GLYCOSYLATION	0.01574976	-0.3832066	-1.684147
GO_FACE_DEVELOPMENT	0.07081196	-0.5317524	-1.683331
GO_RENAL_SYSTEM_PROCESS	0.06615731	-0.4975375	-1.683286
GO_CYCLIN_DEPENDENT_PROTEIN_SERINE_THREONINE_KINASE_INHIBITOR_ACTIVITY	0.08417265	-0.7026296	-1.683218
GO_EPHRIN_RECEPTOR_BINDING	0.08994998	-0.6312085	-1.682449
GO_LYTIC_VACUOLE	0.01574976	-0.3590588	-1.682215
GO_CALCIUM_DEPENDENT_PROTEIN_KINASE_ACTIVITY	0.08722105	-0.7017401	-1.681087
GO_PLATELET_AGGREGATION	0.08005117	-0.5223316	-1.681055
GO_RAS_GUANYL_NUCLEOTIDE_EXCHANGE_FACTOR_ACTIVITY	0.02010303	-0.4023529	-1.679466
GO_DENDRITIC_CELL_MIGRATION	0.09246445	-0.6784382	-1.679342
GO_TRANSFERASE_ACTIVITY_TRANSFERRING_HEXOSYL_GROUPS	0.02010303	-0.3977432	-1.677295
GO_PROTEIN_DEGLYCOSYLATION	0.08832785	-0.5675658	-1.673439
GO_CELL_MATRIX_ADHESION	0.04889882	-0.4487773	-1.672773
GO_POSITIVE_REGULATION_OF_PROTEIN_SECRETION	0.02110290	-0.4094656	-1.672183
GO_NEGATIVE_REGULATION_OF_ENDOPLASMIC_RETICULUM_STRESS_INDUCED_INTRINSIC_APOPTOTIC_SIGNALING_PATHWAY	0.09914063	-0.6271254	-1.671565
GO_LATE_ENDOSOME	0.01574976	-0.3853436	-1.670518
GO_REGULATION_OF_AXONOGENESIS	0.02304332	-0.4202498	-1.669744
GO_CELL_JUNCTION_ORGANIZATION	0.02303627	-0.4124569	-1.669562
GO_REGULATION_OF_PHAGOCYTOSIS	0.07231755	-0.4954434	-1.666274
GO_MICROBODY_LUMEN	0.08020765	-0.5095715	-1.665551
GO_BODY_MORPHOGENESIS	0.09930146	-0.5575322	-1.664592
GO_NEGATIVE_REGULATION_OF_PEPTIDASE_ACTIVITY	0.02822562	-0.4127801	-1.663306
GO_LIPID_CATABOLIC_PROCESS	0.01574976	-0.3913121	-1.661972
GO_CELLULAR_RESPONSE_TO_GONADOTROPIN_STIMULUS	0.07100033	-0.7879267	-1.661406
GO_REGULATION_OF_CYTOSOLIC_CALCIUM_ION_CONCENTRATION	0.04291308	-0.4256401	-1.657186
GO_LIPID_MODIFICATION	0.01884254	-0.3886623	-1.656709
GO_REGULATION_OF_SMOOTH_MUSCLE_CELL_APOPTOTIC_PROCESS	0.09415302	-0.7454592	-1.655290
GO_RECEPTOR_INTERNALIZATION	0.08596407	-0.5062708	-1.654762
GO_VACUOLAR_PART	0.01574976	-0.3445283	-1.653076
GO_CELLULAR_RESPONSE_TO_INSULIN_STIMULUS	0.02595786	-0.4029353	-1.652774
GO_POSITIVE_REGULATION_OF_REACTIVE_OXYGEN_SPECIES_METABOLIC_PROCESS	0.06636298	-0.4644587	-1.652760
GO_PHOSPHATIDYLCHOLINE_METABOLIC_PROCESS	0.07929206	-0.4911565	-1.651856
GO_AMINO_SUGAR_METABOLIC_PROCESS	0.09103658	-0.5179123	-1.651646
GO_POSITIVE_REGULATION_OF_CYCLIC_NUCLEOTIDE_METABOLIC_PROCESS	0.07943564	-0.4900396	-1.648100
GO_MAINTENANCE_OF_LOCATION	0.03210553	-0.4046491	-1.646953
GO_REGULATION_OF_CARBOHYDRATE_METABOLIC_PROCESS	0.03210553	-0.4045897	-1.646711
GO_POSITIVE_REGULATION_OF_MYELOID_LEUKOCYTE_DIFFERENTIATION	0.09876324	-0.5200854	-1.646397
GO_CELLULAR_RESPONSE_TO_TOPOLOGICALLY_INCORRECT_PROTEIN	0.03123530	-0.3999005	-1.646200
GO_REGULATION_OF_SMALL_GTPASE_MEDIATED_SIGNAL_TRANSDUCTION	0.01574976	-0.3756847	-1.646195
GO_PHOSPHOLIPID_METABOLIC_PROCESS	0.01574976	-0.3613153	-1.645210
GO_REGULATION_OF_VESICLE_MEDIATED_TRANSPORT	0.01574976	-0.3573113	-1.644949
GO_LIPID_PARTICLE	0.06772900	-0.4666541	-1.644579
GO_ORGANIC_HYDROXY_COMPOUND_CATABOLIC_PROCESS	0.09579765	-0.4906606	-1.638734
GO_ALCOHOL_METABOLIC_PROCESS	0.01574976	-0.3644525	-1.638307
GO_CHEMICAL_HOMEOSTASIS	0.01574976	-0.3442048	-1.638050
GO_REGULATION_OF_OSSIFICATION	0.04140844	-0.4157509	-1.637755
GO_SIDE_OF_MEMBRANE	0.01574976	-0.3686560	-1.636221
GO_COGNITION	0.03184332	-0.3920189	-1.634666
GO_CELLULAR_RESPONSE_TO_HORMONE_STIMULUS	0.01574976	-0.3503105	-1.633606
GO_DEFENSE_RESPONSE_TO_BACTERIUM	0.05577349	-0.4298400	-1.633283
GO_FIBRINOLYSIS	0.07163270	-0.8204323	-1.633181
GO_REGULATION_OF_NUCLEOSIDE_METABOLIC_PROCESS	0.09914063	-0.4962370	-1.632889
GO_INNATE_IMMUNE_RESPONSE	0.01574976	-0.3564965	-1.630780
GO_REGULATION_OF_CELLULAR_COMPONENT_SIZE	0.01574976	-0.3637771	-1.630562
GO_MYOSIN_BINDING	0.09015502	-0.4791999	-1.630488
GO_ADENYLATE_CYCLASE_MODULATING_G_PROTEIN_COUPLED_RECEPTOR_SIGNALING_PATHWAY	0.09438686	-0.4819288	-1.630478
GO_POSITIVE_REGULATION_OF_SECRETION	0.01652532	-0.3727016	-1.629660
GO_SKIN_DEVELOPMENT	0.05557531	-0.4204421	-1.629087
GO_REGULATION_OF_REACTIVE_OXYGEN_SPECIES_BIOSYNTHETIC_PROCESS	0.08759220	-0.4754330	-1.627911
GO_VACUOLAR_MEMBRANE	0.01574976	-0.3414932	-1.626881
GO_REGULATION_OF_CELLULAR_COMPONENT_MOVEMENT	0.01574976	-0.3449147	-1.625349
GO_GLYCEROPHOSPHOLIPID_METABOLIC_PROCESS	0.01574976	-0.3639995	-1.624921
GO_LEUKOCYTE_DIFFERENTIATION	0.01574976	-0.3693273	-1.624920
GO_OXIDOREDUCTASE_ACTIVITY_ACTING_ON_PAIRED_DONORS_WITH_INCORPORATION_OR_REDUCTION_OF_MOLECULAR_OXYGEN	0.06804981	-0.4358435	-1.624563
GO_SECRETORY_VESICLE	0.01574976	-0.3632312	-1.623501
GO_EXTRINSIC_COMPONENT_OF_PLASMA_MEMBRANE	0.04700547	-0.4104699	-1.620950
GO_ACTIN_FILAMENT_BASED_PROCESS	0.01574976	-0.3542371	-1.618579
GO_CELL_JUNCTION_ASSEMBLY	0.05405555	-0.4154855	-1.617650
GO_PHOSPHOLIPID_BINDING	0.01574976	-0.3573581	-1.612056
GO_ORGANIC_HYDROXY_COMPOUND_METABOLIC_PROCESS	0.01574976	-0.3504701	-1.610891
GO_ENZYME_ACTIVATOR_ACTIVITY	0.01574976	-0.3455271	-1.609464
GO_CYTOPLASMIC_REGION	0.01574976	-0.3648001	-1.608297
GO_HIGH_DENSITY_LIPOPROTEIN_PARTICLE	0.09069184	-0.8077717	-1.607978
GO_MUSCLE_CELL_DIFFERENTIATION	0.04041781	-0.3880196	-1.607860
GO_REGULATION_OF_VESICLE_FUSION	0.09269914	-0.4537118	-1.606538
GO_RECYCLING_ENDOSOME	0.04394763	-0.3992165	-1.606321
GO_ION_HOMEOSTASIS	0.01574976	-0.3497965	-1.604700
GO_REGULATION_OF_DEVELOPMENTAL_GROWTH	0.02304332	-0.3731792	-1.603513
GO_POSITIVE_REGULATION_OF_LEUKOCYTE_DIFFERENTIATION	0.06145425	-0.4117986	-1.603295
GO_LIPID_PHOSPHORYLATION	0.08668575	-0.4343175	-1.601274
GO_REGULATION_OF_SEQUESTERING_OF_CALCIUM_ION	0.09438686	-0.4402224	-1.600690
GO_VESICLE_LOCALIZATION	0.02669896	-0.3684738	-1.597385
GO_NEGATIVE_REGULATION_OF_LOCOMOTION	0.03790547	-0.3776713	-1.594922
GO_POST_GOLGI_VESICLE_MEDIATED_TRANSPORT	0.06615731	-0.4094870	-1.594295
GO_GASTRULATION	0.07742543	-0.4125469	-1.588630
GO_REGULATION_OF_CALCIUM_ION_TRANSPORT	0.05405555	-0.3978978	-1.587991
GO_ESTABLISHMENT_OF_PROTEIN_LOCALIZATION_TO_PLASMA_MEMBRANE	0.07699597	-0.4129936	-1.586345
GO_PRIMARY_CILIUM	0.04533395	-0.3804044	-1.586234
GO_MYELOID_LEUKOCYTE_ACTIVATION	0.08771970	-0.4210314	-1.585314
GO_SIGNALING_ADAPTOR_ACTIVITY	0.09438686	-0.4322343	-1.584820
GO_NEURON_PROJECTION_MORPHOGENESIS	0.02389416	-0.3663803	-1.583038
GO_REGULATION_OF_GTPASE_ACTIVITY	0.01574976	-0.3342405	-1.579733
GO_CELL_LEADING_EDGE	0.01936994	-0.3482015	-1.579124
GO_STRIATED_MUSCLE_CELL_DIFFERENTIATION	0.07405034	-0.4011738	-1.577043
GO_EXTERNAL_SIDE_OF_PLASMA_MEMBRANE	0.07676077	-0.4059779	-1.576736
GO_RESPONSE_TO_INSULIN	0.03870056	-0.3707054	-1.576452
GO_REGULATION_OF_CELL_SHAPE	0.06553994	-0.3972997	-1.574888
GO_REGULATION_OF_MAPK_CASCADE	0.01574976	-0.3367808	-1.574461
GO_MUSCLE_TISSUE_DEVELOPMENT	0.04865779	-0.3773774	-1.573613
GO_LYTIC_VACUOLE_MEMBRANE	0.01829961	-0.3517734	-1.572806
GO_PHOSPHATIDYLINOSITOL_PHOSPHATE_BINDING	0.06719738	-0.3957363	-1.572346
GO_CYTOPLASMIC_VESICLE_PART	0.01574976	-0.3364151	-1.571893
GO_NEURON_PROJECTION_DEVELOPMENT	0.02090235	-0.3462505	-1.571328
GO_TRANS_GOLGI_NETWORK	0.03761699	-0.3685358	-1.570918
GO_PHOSPHOLIPID_BIOSYNTHETIC_PROCESS	0.02259244	-0.3543017	-1.566185
GO_UBIQUITIN_LIKE_PROTEIN_LIGASE_ACTIVITY	0.02464120	-0.3558387	-1.565575
GO_CARBOHYDRATE_HOMEOSTASIS	0.06450617	-0.3910958	-1.565392
GO_REGULATION_OF_METAL_ION_TRANSPORT	0.04140844	-0.3676468	-1.564915
GO_POSITIVE_REGULATION_OF_LOCOMOTION	0.02286081	-0.3530339	-1.564333
GO_MUSCLE_ORGAN_DEVELOPMENT	0.05405555	-0.3760356	-1.562527
GO_DIVALENT_INORGANIC_CATION_TRANSPORT	0.04615688	-0.3694444	-1.562278
GO_CARBOHYDRATE_BINDING	0.05641418	-0.3756400	-1.558535
GO_IMMUNE_RESPONSE	0.01574976	-0.3254049	-1.556538
GO_REGULATION_OF_CELLULAR_RESPONSE_TO_GROWTH_FACTOR_STIMULUS	0.05955137	-0.3761846	-1.556509
GO_ADAPTIVE_IMMUNE_RESPONSE	0.05405555	-0.3734316	-1.553663
GO_LIPID_BINDING	0.01574976	-0.3304444	-1.553437
GO_UDP_GLYCOSYLTRANSFERASE_ACTIVITY	0.09103658	-0.3985120	-1.551565
GO_CELL_CELL_ADHESION	0.02272467	-0.3404101	-1.546490
GO_SECRETORY_GRANULE	0.04559259	-0.3589217	-1.543556
GO_CYTOPLASMIC_SIDE_OF_MEMBRANE	0.06772900	-0.3741228	-1.542516
GO_CELLULAR_HOMEOSTASIS	0.01574976	-0.3287463	-1.542215
GO_CELL_CORTEX	0.04615688	-0.3585686	-1.542038
GO_REGULATION_OF_TRANSMEMBRANE_RECEPTOR_PROTEIN_SERINE_THREONINE_KINASE_SIGNALING_PATHWAY	0.08502022	-0.3867442	-1.540177
GO_CELLULAR_LIPID_CATABOLIC_PROCESS	0.07514592	-0.3809688	-1.540125
GO_GLYCEROLIPID_BIOSYNTHETIC_PROCESS	0.04344467	-0.3563557	-1.539724
GO_POSITIVE_REGULATION_OF_MAPK_CASCADE	0.02275069	-0.3412286	-1.538629
GO_RESPONSE_TO_TOPOLOGICALLY_INCORRECT_PROTEIN	0.05215167	-0.3598111	-1.537481
GO_MUSCLE_STRUCTURE_DEVELOPMENT	0.03265690	-0.3451012	-1.535191
GO_NEUROLOGICAL_SYSTEM_PROCESS	0.01574976	-0.3326810	-1.534660
GO_MULTICELLULAR_ORGANISMAL_HOMEOSTASIS	0.06608115	-0.3661424	-1.534066
GO_WOUND_HEALING	0.02272467	-0.3357237	-1.532244
GO_BEHAVIOR	0.03127348	-0.3427964	-1.530269
GO_REGULATION_OF_PEPTIDYL_TYROSINE_PHOSPHORYLATION	0.07081196	-0.3678023	-1.526017
GO_POSITIVE_REGULATION_OF_PHOSPHORUS_METABOLIC_PROCESS	0.01574976	-0.3165918	-1.525459
GO_CELLULAR_LIPID_METABOLIC_PROCESS	0.01574976	-0.3161595	-1.524820
GO_CELL_MORPHOGENESIS_INVOLVED_IN_NEURON_DIFFERENTIATION	0.06057969	-0.3572769	-1.520775
GO_SINGLE_ORGANISM_BEHAVIOR	0.04801461	-0.3503071	-1.520674
GO_CELLULAR_RESPONSE_TO_NITROGEN_COMPOUND	0.01574976	-0.3284067	-1.520656
GO_GOLGI_MEMBRANE	0.01574976	-0.3158017	-1.516255
GO_LYMPHOCYTE_DIFFERENTIATION	0.06675329	-0.3582478	-1.514931
GO_INFLAMMATORY_RESPONSE	0.04559259	-0.3416405	-1.511634
GO_GUANYL_NUCLEOTIDE_EXCHANGE_FACTOR_ACTIVITY	0.04700554	-0.3448713	-1.511175
GO_EXTRINSIC_COMPONENT_OF_MEMBRANE	0.04985406	-0.3451832	-1.509334
GO_CARBOHYDRATE_METABOLIC_PROCESS	0.01574976	-0.3175247	-1.506937
GO_PHOSPHATIDYLINOSITOL_BIOSYNTHETIC_PROCESS	0.09992531	-0.3719660	-1.505661
GO_ENZYME_LINKED_RECEPTOR_PROTEIN_SIGNALING_PATHWAY	0.01574976	-0.3182957	-1.504372
GO_G_PROTEIN_COUPLED_RECEPTOR_SIGNALING_PATHWAY	0.04474701	-0.3355347	-1.500946
GO_SYSTEM_PROCESS	0.01574976	-0.3123441	-1.500854
GO_RESPONSE_TO_BACTERIUM	0.04463946	-0.3336941	-1.500599
GO_CELL_ACTIVATION	0.01750877	-0.3203533	-1.500407
GO_RESPONSE_TO_ENDOPLASMIC_RETICULUM_STRESS	0.04634871	-0.3353354	-1.498818
GO_PROTEIN_KINASE_ACTIVITY	0.01574976	-0.3154264	-1.498116
GO_VESICLE_MEMBRANE	0.02063830	-0.3217727	-1.496588
GO_REGULATION_OF_MAP_KINASE_ACTIVITY	0.04786856	-0.3362004	-1.496492
GO_CELL_MORPHOGENESIS_INVOLVED_IN_DIFFERENTIATION	0.04703863	-0.3337474	-1.495959
GO_UBIQUITIN_LIKE_PROTEIN_TRANSFERASE_ACTIVITY	0.01750877	-0.3186187	-1.493995
GO_PLASMA_MEMBRANE_PROTEIN_COMPLEX	0.04909103	-0.3340171	-1.492925
GO_PROTEIN_SERINE_THREONINE_KINASE_ACTIVITY	0.01884254	-0.3184276	-1.489031
GO_REGULATION_OF_RAS_PROTEIN_SIGNAL_TRANSDUCTION	0.09930146	-0.3613987	-1.487707
GO_POSITIVE_REGULATION_OF_INTRACELLULAR_SIGNAL_TRANSDUCTION	0.01574976	-0.3101456	-1.487202
GO_POSITIVE_REGULATION_OF_CELL_DIFFERENTIATION	0.01669917	-0.3139337	-1.485553
GO_REGULATION_OF_BODY_FLUID_LEVELS	0.03210553	-0.3229448	-1.483395
GO_POSITIVE_REGULATION_OF_TRANSPORT	0.01574976	-0.3077388	-1.477685
GO_HEMOSTASIS	0.06369694	-0.3331147	-1.477233
GO_IMMUNE_SYSTEM_DEVELOPMENT	0.01883975	-0.3130921	-1.474639
GO_REGULATION_OF_PEPTIDASE_ACTIVITY	0.05955137	-0.3312445	-1.474432
GO_REGULATION_OF_PROTEIN_SERINE_THREONINE_KINASE_ACTIVITY	0.02659604	-0.3166524	-1.474080
GO_EARLY_ENDOSOME	0.05955137	-0.3310976	-1.473779
GO_TRANSFERASE_ACTIVITY_TRANSFERRING_GLYCOSYL_GROUPS	0.07231755	-0.3357282	-1.473435
GO_REGULATION_OF_ANATOMICAL_STRUCTURE_SIZE	0.04334646	-0.3226335	-1.473090
GO_REGULATION_OF_AUTOPHAGY	0.06145425	-0.3295380	-1.469618
GO_PHOSPHATIDYLINOSITOL_BINDING	0.09103658	-0.3414334	-1.468347
GO_REGULATION_OF_CELL_MORPHOGENESIS	0.02900192	-0.3147812	-1.466053
GO_ENDOCYTIC_VESICLE	0.09103658	-0.3405081	-1.465214
GO_REGULATION_OF_PROTEIN_SECRETION	0.07027541	-0.3298870	-1.465167
GO_COATED_VESICLE	0.08289938	-0.3379312	-1.464979
GO_GOLGI_VESICLE_TRANSPORT	0.03701037	-0.3175715	-1.461113
GO_TRANSPORT_VESICLE	0.07127630	-0.3282996	-1.459500
GO_VASCULATURE_DEVELOPMENT	0.05770929	-0.3233610	-1.458693
GO_TISSUE_MORPHOGENESIS	0.05405555	-0.3211698	-1.458319
GO_NEURON_DEVELOPMENT	0.04105549	-0.3143683	-1.455262
GO_INTRINSIC_COMPONENT_OF_PLASMA_MEMBRANE	0.01574976	-0.2999854	-1.445601
GO_LOCOMOTION	0.02091261	-0.3009753	-1.443915
GO_POSITIVE_REGULATION_OF_KINASE_ACTIVITY	0.05021269	-0.3112921	-1.439709
GO_REGULATION_OF_SECRETION	0.03381545	-0.3086434	-1.438825
GO_DEFENSE_RESPONSE	0.01574976	-0.2983023	-1.437515
GO_INTRINSIC_COMPONENT_OF_ORGANELLE_MEMBRANE	0.08596917	-0.3226113	-1.437107
GO_SINGLE_ORGANISM_CELL_ADHESION	0.07150597	-0.3179250	-1.435296
GO_NEURON_DIFFERENTIATION	0.03265690	-0.3043258	-1.434081
GO_NEGATIVE_REGULATION_OF_PHOSPHORYLATION	0.05441326	-0.3103632	-1.432362
GO_RESPONSE_TO_HORMONE	0.02207794	-0.2984109	-1.431612
GO_CELL_PART_MORPHOGENESIS	0.05405555	-0.3079413	-1.427477
GO_CELL_PROJECTION_PART	0.02272467	-0.2973752	-1.426842
GO_LIPID_BIOSYNTHETIC_PROCESS	0.03419128	-0.3039903	-1.426080
GO_REGULATION_OF_NEURON_PROJECTION_DEVELOPMENT	0.08401394	-0.3176290	-1.423712
GO_CILIUM	0.07742543	-0.3125123	-1.422192
GO_CELL_MOTILITY	0.03528953	-0.3011291	-1.421232
GO_CELLULAR_RESPONSE_TO_OXYGEN_CONTAINING_COMPOUND	0.03236471	-0.2983035	-1.420268
GO_REGULATION_OF_CELL_PROJECTION_ORGANIZATION	0.05750013	-0.3063099	-1.419914
GO_GTPASE_BINDING	0.07845787	-0.3123397	-1.413978
GO_POSITIVE_REGULATION_OF_HYDROLASE_ACTIVITY	0.02374246	-0.2931127	-1.413542
GO_POSITIVE_REGULATION_OF_DEVELOPMENTAL_PROCESS	0.02464120	-0.2924708	-1.409622
GO_REGULATION_OF_NEURON_DIFFERENTIATION	0.07742543	-0.3072907	-1.409482
GO_DENDRITE	0.08848510	-0.3108630	-1.405872
GO_RESPONSE_TO_WOUNDING	0.07259269	-0.3039262	-1.404841
GO_MEMBRANE_REGION	0.02900192	-0.2917633	-1.402284
GO_ANATOMICAL_STRUCTURE_FORMATION_INVOLVED_IN_MORPHOGENESIS	0.03421554	-0.2931679	-1.401967
GO_TRANSMEMBRANE_RECEPTOR_PROTEIN_TYROSINE_KINASE_SIGNALING_PATHWAY	0.07514592	-0.3019140	-1.400657
GO_CELL_PROJECTION_ORGANIZATION	0.03421554	-0.2930684	-1.399665
GO_BIOLOGICAL_ADHESION	0.05031281	-0.2948497	-1.397185
GO_NEGATIVE_REGULATION_OF_MULTICELLULAR_ORGANISMAL_PROCESS	0.03724103	-0.2918626	-1.395300
GO_RESPONSE_TO_NITROGEN_COMPOUND	0.03381545	-0.2910491	-1.393969
GO_PLASMA_MEMBRANE_REGION	0.05577349	-0.2942122	-1.389453
GO_SECRETION	0.08089982	-0.2988741	-1.387912
GO_CELLULAR_COMPONENT_MORPHOGENESIS	0.04826504	-0.2897161	-1.379653
GO_REGULATION_OF_KINASE_ACTIVITY	0.04105549	-0.2859403	-1.372769
GO_NEGATIVE_REGULATION_OF_INTRACELLULAR_SIGNAL_TRANSDUCTION	0.09914063	-0.2962871	-1.371929
GO_LIGASE_ACTIVITY	0.08639779	-0.2926891	-1.369500
GO_SYNAPSE	0.09121633	-0.2918542	-1.364692
GO_CIRCULATORY_SYSTEM_DEVELOPMENT	0.07400343	-0.2880098	-1.361231
GO_KINASE_BINDING	0.05441326	-0.2842159	-1.359927
GO_REGULATION_OF_NERVOUS_SYSTEM_DEVELOPMENT	0.09170333	-0.2878485	-1.352421
GO_REGULATION_OF_RESPONSE_TO_EXTERNAL_STIMULUS	0.06400445	-0.2802770	-1.345580
GO_RESPONSE_TO_LIPID	0.09103658	-0.2789716	-1.330799
GO_NEURON_PROJECTION	0.07981006	-0.2763071	-1.324614
GO_SIGNAL_TRANSDUCER_ACTIVITY	0.08994998	-0.2721713	-1.307818
GO_PROTEIN_TARGETING	0.05920667	0.2264230	1.300784
GO_PROTEIN_LOCALIZATION_TO_ORGANELLE	0.04496015	0.2258769	1.331009
GO_CELLULAR_COMPONENT_DISASSEMBLY	0.03448607	0.2300842	1.333175
GO_ESTABLISHMENT_OF_PROTEIN_LOCALIZATION_TO_ORGANELLE	0.04703863	0.2349389	1.341766
GO_REGULATION_OF_DNA_METABOLIC_PROCESS	0.07100033	0.2462505	1.366096
GO_POSTTRANSCRIPTIONAL_REGULATION_OF_GENE_EXPRESSION	0.02328998	0.2382671	1.383734
GO_HELICASE_ACTIVITY	0.07943564	0.2795447	1.418809
GO_NUCLEAR_TRANSPORT	0.02900192	0.2523016	1.426733
GO_NUCLEAR_BODY	0.02010303	0.2516431	1.427189
GO_POSITIVE_REGULATION_OF_DNA_METABOLIC_PROCESS	0.06400445	0.2831266	1.430676
GO_MITOCHONDRIAL_PROTEIN_COMPLEX	0.07514592	0.2903790	1.452346
GO_REGULATION_OF_CELL_CYCLE_PROCESS	0.02667149	0.2484859	1.453740
GO_REGULATION_OF_DNA_REPLICATION	0.06837235	0.2950127	1.468901
GO_NUCLEOSIDE_MONOPHOSPHATE_METABOLIC_PROCESS	0.02271610	0.2773064	1.482326
GO_DNA_DIRECTED_RNA_POLYMERASE_II_HOLOENZYME	0.07943564	0.3180834	1.514929
GO_REGULATION_OF_NUCLEAR_DIVISION	0.05287498	0.3036107	1.515066
GO_NUCLEAR_SPECK	0.02669896	0.2885514	1.517770
GO_REGULATION_OF_MITOTIC_CELL_CYCLE	0.02290970	0.2621336	1.518750
GO_REGULATION_OF_DEFENSE_RESPONSE_TO_VIRUS_BY_HOST	0.09121633	0.3262603	1.523887
GO_MITOTIC_SISTER_CHROMATID_SEGREGATION	0.08488872	0.3267332	1.527682
GO_SNRNA_METABOLIC_PROCESS	0.07704173	0.3334922	1.542020
GO_MITOCHONDRION_ORGANIZATION	0.02937393	0.2627213	1.548362
GO_AXONEMAL_DYNEIN_COMPLEX_ASSEMBLY	0.02271610	0.9906883	1.549810
GO_VIRAL_LIFE_CYCLE	0.02484928	0.2809662	1.551411
GO_REGULATION_OF_CELLULAR_KETONE_METABOLIC_PROCESS	0.05405555	0.3138863	1.551653
GO_POSITIVE_REGULATION_OF_CANONICAL_WNT_SIGNALING_PATHWAY	0.06400445	0.3255046	1.554660
GO_RNA_POLYMERASE_COMPLEX	0.05438975	0.3146185	1.559127
GO_CELL_CYCLE_CHECKPOINT	0.02110290	0.2987450	1.566436
GO_POSITIVE_REGULATION_OF_CELL_CYCLE_PROCESS	0.02156765	0.2985339	1.571987
GO_CELL_DIVISION	0.02303627	0.2715337	1.576745
GO_REGULATION_OF_CELLULAR_RESPONSE_TO_HEAT	0.05781752	0.3538839	1.589281
GO_REGULATION_OF_PROTEIN_UBIQUITINATION_INVOLVED_IN_UBIQUITIN_DEPENDENT_PROTEIN_CATABOLIC_PROCESS	0.03302466	0.3285458	1.589784
GO_NUCLEIC_ACID_PHOSPHODIESTER_BOND_HYDROLYSIS	0.01652532	0.2930769	1.594562
GO_NUCLEOBASE_CONTAINING_COMPOUND_TRANSPORT	0.01574976	0.3052860	1.597182
GO_REGULATION_OF_CELL_CYCLE_PHASE_TRANSITION	0.01884254	0.2856778	1.597719
GO_NUCLEOSIDE_PHOSPHATE_BIOSYNTHETIC_PROCESS	0.02368733	0.3158579	1.599624
GO_DNA_DEPENDENT_ATPASE_ACTIVITY	0.06400445	0.3472974	1.605853
GO_RIBONUCLEASE_ACTIVITY	0.04779913	0.3493471	1.608674
GO_NON_RECOMBINATIONAL_REPAIR	0.06145425	0.3648839	1.611083
GO_PROTEIN_TARGETING_TO_MEMBRANE	0.02464113	0.3172813	1.612103
GO_METHYLTRANSFERASE_COMPLEX	0.06722430	0.3462979	1.612644
GO_MRNA_BINDING	0.01984425	0.3184341	1.612671
GO_RNA_MODIFICATION	0.02271610	0.3292717	1.617541
GO_POSITIVE_REGULATION_OF_CELL_DIVISION	0.04483524	0.3598337	1.619256
GO_REGULATION_OF_CELL_CYCLE_G2_M_PHASE_TRANSITION	0.08994998	0.3972828	1.629510
GO_CELL_CYCLE_PHASE_TRANSITION	0.01723668	0.2984838	1.634600
GO_MITOCHONDRIAL_MATRIX	0.02271610	0.2834814	1.635508
GO_HISTONE_BINDING	0.02464113	0.3205050	1.637174
GO_BASE_EXCISION_REPAIR	0.08848510	0.4139314	1.638068
GO_ORGANELLE_INNER_MEMBRANE	0.02664752	0.2816847	1.646328
GO_ENDONUCLEASE_ACTIVITY	0.02533518	0.3421272	1.647791
GO_NUCLEASE_ACTIVITY	0.01574976	0.3160384	1.649602
GO_NEGATIVE_REGULATION_OF_PROTEIN_MODIFICATION_BY_SMALL_PROTEIN_CONJUGATION_OR_REMOVAL	0.01939578	0.3270447	1.650437
GO_CYTOSOLIC_SMALL_RIBOSOMAL_SUBUNIT	0.08362264	0.4089969	1.652434
GO_ORGANIC_CYCLIC_COMPOUND_CATABOLIC_PROCESS	0.02090235	0.2893703	1.655530
GO_NUCLEOSOME_BINDING	0.08005117	0.4104972	1.658495
GO_GENE_SILENCING_BY_RNA	0.02272467	0.3360899	1.658506
GO_ANTIGEN_PROCESSING_AND_PRESENTATION_OF_EXOGENOUS_PEPTIDE_ANTIGEN_VIA_MHC_CLASS_I	0.05168883	0.3848058	1.658684
GO_POSITIVE_REGULATION_OF_MITOTIC_CELL_CYCLE	0.01723668	0.3475788	1.660090
GO_RRNA_BINDING	0.04966406	0.3829338	1.665030
GO_TRNA_METABOLIC_PROCESS	0.01574976	0.3181800	1.669266
GO_SMALL_SUBUNIT_PROCESSOME	0.09512127	0.4407715	1.672583
GO_NUCLEOTIDE_EXCISION_REPAIR	0.02272467	0.3391237	1.675080
GO_ORGANELLE_FISSION	0.02464113	0.2880704	1.678301
GO_REGULATION_OF_GENE_EXPRESSION_EPIGENETIC	0.01577143	0.3155205	1.680541
GO_ENDONUCLEASE_ACTIVITY_ACTIVE_WITH_EITHER_RIBO_OR_DEOXYRIBONUCLEIC_ACIDS_AND_PRODUCING_5_PHOSPHOMONOESTERS	0.09029700	0.4392904	1.682077
GO_CONDENSED_NUCLEAR_CHROMOSOME	0.02997708	0.3806976	1.684867
GO_POSITIVE_REGULATION_OF_NUCLEAR_DIVISION	0.06387230	0.4292562	1.687881
GO_GLYCOSYL_COMPOUND_BIOSYNTHETIC_PROCESS	0.01756802	0.3479454	1.688192
GO_SERINE_FAMILY_AMINO_ACID_METABOLIC_PROCESS	0.09103658	0.4664125	1.693862
GO_REGULATION_OF_RESPONSE_TO_DNA_DAMAGE_STIMULUS	0.01900214	0.3404940	1.696130
GO_MISMATCH_REPAIR	0.09103658	0.4738832	1.702200
GO_MITOTIC_NUCLEAR_DIVISION	0.02090235	0.2979493	1.706360
GO_CHROMATIN	0.02259244	0.2971185	1.709035
GO_POSITIVE_REGULATION_OF_DNA_REPAIR	0.07981006	0.4591645	1.717584
GO_REGULATION_OF_CELLULAR_AMINE_METABOLIC_PROCESS	0.02319219	0.3788563	1.717922
GO_NUCLEAR_EXPORT	0.02010303	0.3366812	1.719803
GO_MEIOTIC_CELL_CYCLE_PROCESS	0.01750877	0.3582971	1.725670
GO_NIK_NF_KAPPAB_SIGNALING	0.03656572	0.3760678	1.729135
GO_FOLIC_ACID_CONTAINING_COMPOUND_METABOLIC_PROCESS	0.09104210	0.5065473	1.737704
GO_PEPTIDE_METABOLIC_PROCESS	0.02811794	0.2958505	1.742129
GO_DNA_POLYMERASE_ACTIVITY	0.04701349	0.4504073	1.742208
GO_PROTEASOME_COMPLEX	0.02328998	0.3800485	1.742286
GO_PROTEIN_HETEROTETRAMERIZATION	0.06804981	0.4711712	1.748324
GO_TELOMERE_MAINTENANCE_VIA_TELOMERE_LENGTHENING	0.07742543	0.4982782	1.751123
GO_REGULATION_OF_ESTABLISHMENT_OF_PLANAR_POLARITY	0.01574976	0.3758408	1.757291
GO_TRNA_MODIFICATION	0.03701037	0.4121266	1.759620
GO_REGULATION_OF_ATPASE_ACTIVITY	0.04079036	0.4326622	1.762939
GO_MATURATION_OF_5_8S_RRNA	0.06532472	0.4753118	1.763688
GO_RIBOSOME_ASSEMBLY	0.03168004	0.4131427	1.763862
GO_HISTONE_EXCHANGE	0.04361211	0.4259626	1.764893
GO_NEGATIVE_REGULATION_OF_MRNA_SPLICING_VIA_SPLICEOSOME	0.09015502	0.5363596	1.765356
GO_GENE_SILENCING	0.01574976	0.3393458	1.771258
GO_STRAND_DISPLACEMENT	0.06145425	0.4923408	1.788025
GO_CENTROMERE_COMPLEX_ASSEMBLY	0.03523840	0.4397723	1.791910
GO_ATPASE_REGULATOR_ACTIVITY	0.05955137	0.4934200	1.791945
GO_NUCLEAR_CHROMATIN	0.01723668	0.3272920	1.792364
GO_ENDORIBONUCLEASE_ACTIVITY_PRODUCING_5_PHOSPHOMONOESTERS	0.06286579	0.4989900	1.792385
GO_TRANSLESION_SYNTHESIS	0.03701037	0.4506154	1.797112
GO_POSITIVE_REGULATION_OF_ATPASE_ACTIVITY	0.04557577	0.4767391	1.798261
GO_NUCLEOSOMAL_DNA_BINDING	0.05810883	0.4952393	1.798552
GO_INTERSTRAND_CROSS_LINK_REPAIR	0.04026536	0.4465668	1.804224
GO_RRNA_MODIFICATION	0.05557531	0.5070282	1.805646
GO_NUCLEOBASE_BIOSYNTHETIC_PROCESS	0.08502022	0.5944649	1.809039
GO_HYDROLASE_ACTIVITY_HYDROLYZING_N_GLYCOSYL_COMPOUNDS	0.06215113	0.5608464	1.812348
GO_STRUCTURAL_MOLECULE_ACTIVITY	0.02277991	0.3129150	1.812453
GO_PYRIMIDINE_NUCLEOSIDE_TRIPHOSPHATE_METABOLIC_PROCESS	0.06215113	0.5611222	1.813239
GO_SOMATIC_DIVERSIFICATION_OF_IMMUNOGLOBULINS	0.05405555	0.5098149	1.815570
GO_NUCLEAR_CHROMOSOME_SEGREGATION	0.01577143	0.3403406	1.818337
GO_CYTOPLASMIC_TRANSLATION	0.03236471	0.4560677	1.818857
GO_REGULATION_OF_SPINDLE_CHECKPOINT	0.09438686	0.6123172	1.819105
GO_DNA_REPLICATION_CHECKPOINT	0.09980702	0.6467235	1.820555
GO_PYRIMIDINE_CONTAINING_COMPOUND_CATABOLIC_PROCESS	0.06804981	0.5531562	1.820640
GO_TRANSCRIPTION_ELONGATION_FROM_RNA_POLYMERASE_II_PROMOTER	0.02010303	0.4015480	1.820817
GO_NUCLEOTIDYLTRANSFERASE_ACTIVITY	0.01574976	0.3658122	1.821420
GO_DNA_REPAIR	0.02664752	0.3116623	1.821535
GO_REGULATION_OF_DOUBLE_STRAND_BREAK_REPAIR	0.03386977	0.4802711	1.822471
GO_TRNA_SPECIFIC_RIBONUCLEASE_ACTIVITY	0.08067346	0.5993759	1.823984
GO_NUCLEOBASE_METABOLIC_PROCESS	0.04634898	0.4917016	1.824504
GO_POSTREPLICATION_REPAIR	0.01577143	0.4289306	1.825656
GO_ATP_DEPENDENT_CHROMATIN_REMODELING	0.02010303	0.4089141	1.827501
GO_REGULATION_OF_DNA_REPAIR	0.02010303	0.4129517	1.827615
GO_CYTOPLASMIC_EXOSOME_RNASE_COMPLEX_	0.07943564	0.5877675	1.827632
GO_MRNA_3_END_PROCESSING	0.02010303	0.4051998	1.828264
GO_DNA_GEOMETRIC_CHANGE	0.01707231	0.3931972	1.831045
GO_NEGATIVE_REGULATION_OF_TELOMERE_MAINTENANCE_VIA_TELOMERASE	0.09201655	0.6516084	1.834306
GO_RNA_3_END_PROCESSING	0.01574976	0.3826526	1.834987
GO_SMALL_NUCLEAR_RIBONUCLEOPROTEIN_COMPLEX	0.01574976	0.4186571	1.839274
GO_IMP_BIOSYNTHETIC_PROCESS	0.07514592	0.7290875	1.845897
GO_MEIOTIC_CELL_CYCLE	0.01574976	0.3737370	1.850539
GO_PROTEIN_LOCALIZATION_TO_ENDOPLASMIC_RETICULUM	0.01574976	0.3717018	1.850745
GO_CHROMATIN_SILENCING_AT_RDNA	0.04773767	0.5056765	1.856377
GO_DNA_DIRECTED_DNA_POLYMERASE_ACTIVITY	0.04615688	0.5119806	1.859351
GO_CYTOSOLIC_PART	0.01574976	0.3519902	1.860542
GO_NUCLEAR_TRANSCRIBED_MRNA_CATABOLIC_PROCESS_EXONUCLEOLYTIC	0.02900192	0.4909468	1.862981
GO_PROTEASOME_ACCESSORY_COMPLEX	0.04701349	0.5241708	1.866695
GO_3_5_DNA_HELICASE_ACTIVITY	0.08110495	0.6438502	1.866756
GO_RNA_CAPPING	0.02110290	0.4749604	1.867595
GO_SINGLE_STRANDED_DNA_BINDING	0.01574976	0.4029482	1.870497
GO_DNA_DIRECTED_RNA_POLYMERASE_III_COMPLEX	0.06240154	0.5683325	1.870591
GO_REGULATION_OF_RNA_STABILITY	0.01574976	0.3695494	1.870875
GO_SISTER_CHROMATID_SEGREGATION	0.01574976	0.3566113	1.870888
GO_CHROMOSOME_SEGREGATION	0.01723668	0.3408289	1.874037
GO_NUCLEOSIDE_MONOPHOSPHATE_BIOSYNTHETIC_PROCESS	0.01574976	0.4165571	1.879508
GO_AMIDE_BIOSYNTHETIC_PROCESS	0.02715381	0.3215019	1.880298
GO_POSITIVE_REGULATION_OF_LIGASE_ACTIVITY	0.01574976	0.3841709	1.882701
GO_CHROMOSOME_CONDENSATION	0.03426273	0.5364994	1.885446
GO_PYRIMIDINE_NUCLEOSIDE_MONOPHOSPHATE_METABOLIC_PROCESS	0.07187143	0.6368805	1.892079
GO_TBP_CLASS_PROTEIN_BINDING	0.05021269	0.5668135	1.892632
GO_REGULATION_OF_TELOMERASE_RNA_LOCALIZATION_TO_CAJAL_BODY	0.05557531	0.6093182	1.894642
GO_DNA_N_GLYCOSYLASE_ACTIVITY	0.06893284	0.6377731	1.894731
GO_DNA_HELICASE_ACTIVITY	0.01574976	0.4442584	1.896810
GO_MRNA_PROCESSING	0.02303627	0.3283961	1.906935
GO_FORMATION_OF_TRANSLATION_PREINITIATION_COMPLEX	0.04786856	0.5904401	1.907978
GO_RNA_LOCALIZATION	0.01574976	0.3660170	1.908780
GO_TRANSCRIPTION_COUPLED_NUCLEOTIDE_EXCISION_REPAIR	0.01672859	0.4180659	1.916573
GO_DOUBLE_STRAND_BREAK_REPAIR	0.01574976	0.3733306	1.918018
GO_RIBOSOMAL_SMALL_SUBUNIT_BIOGENESIS	0.01574976	0.4421241	1.922395
GO_REGULATION_OF_LIGASE_ACTIVITY	0.01574976	0.3845741	1.923467
GO_RECOMBINATIONAL_REPAIR	0.01574976	0.4266435	1.925018
GO_TELOMERASE_HOLOENZYME_COMPLEX	0.04571676	0.5772450	1.927464
GO_TRNA_PROCESSING	0.01574976	0.3950025	1.928000
GO_DNA_TEMPLATED_TRANSCRIPTION_ELONGATION	0.01574976	0.4095667	1.928294
GO_RNA_POLYMERASE_ACTIVITY	0.01574976	0.4705637	1.930082
GO_DNA_REPLICATION_FACTOR_A_COMPLEX	0.04701349	0.6354425	1.933739
GO_TRANSCRIPTION_FROM_RNA_POLYMERASE_I_PROMOTER	0.01574976	0.4951084	1.933849
GO_DNA_DIRECTED_RNA_POLYMERASE_II_CORE_COMPLEX	0.05378617	0.6534186	1.941211
GO_RIBONUCLEOPROTEIN_COMPLEX_SUBUNIT_ORGANIZATION	0.01577143	0.3643842	1.942310
GO_MALE_GERM_CELL_NUCLEUS	0.04041781	0.7694671	1.948130
GO_RNA_DNA_HYBRID_RIBONUCLEASE_ACTIVITY	0.03419128	0.8082117	1.954022
GO_ERROR_FREE_TRANSLESION_SYNTHESIS	0.03510775	0.5938935	1.954721
GO_CATALYTIC_STEP_2_SPLICEOSOME	0.01574976	0.4156802	1.963668
GO_TRANSLATION_PREINITIATION_COMPLEX	0.03419128	0.6468133	1.968342
GO_CELLULAR_RESPONSE_TO_ESTRADIOL_STIMULUS	0.04701349	0.6626418	1.968612
GO_ESTABLISHMENT_OF_PROTEIN_LOCALIZATION_TO_ENDOPLASMIC_RETICULUM	0.01574976	0.4034015	1.970687
GO_EUKARYOTIC_TRANSLATION_INITIATION_FACTOR_3_COMPLEX	0.03419128	0.6480411	1.972078
GO_U1_SNRNP	0.03919124	0.6231418	1.973174
GO_PROTEASOME_REGULATORY_PARTICLE_BASE_SUBCOMPLEX	0.04559259	0.6808438	1.974014
GO_GLYCINE_METABOLIC_PROCESS	0.02852594	0.8178193	1.977250
GO_GERM_CELL_NUCLEUS	0.04459428	0.7491000	1.977578
GO_DNA_SYNTHESIS_INVOLVED_IN_DNA_REPAIR	0.01574976	0.4362770	1.986513
GO_NEGATIVE_REGULATION_OF_GENE_EXPRESSION_EPIGENETIC	0.01574976	0.4253550	1.988801
GO_HETEROCHROMATIN	0.01574976	0.4552545	1.991788
GO_RNA_CATABOLIC_PROCESS	0.01669917	0.3656359	1.994491
GO_SMN_SM_PROTEIN_COMPLEX	0.03127348	0.6307174	1.997162
GO_DEOXYRIBONUCLEOTIDE_METABOLIC_PROCESS	0.01574976	0.5303345	2.000423
GO_DNA_REPLICATION_INDEPENDENT_NUCLEOSOME_ORGANIZATION	0.01577143	0.4766777	2.002725
GO_MATURATION_OF_SSU_RRNA	0.01574976	0.4945000	2.004718
GO_RIBOSOMAL_LARGE_SUBUNIT_BIOGENESIS	0.01577143	0.4836176	2.013978
GO_SPLICEOSOMAL_SNRNP_ASSEMBLY	0.01574976	0.5131974	2.017947
GO_REGULATION_OF_DNA_DEPENDENT_DNA_REPLICATION	0.01574976	0.5166806	2.018108
GO_PYRIMIDINE_NUCLEOSIDE_METABOLIC_PROCESS	0.01574976	0.5276709	2.020493
GO_PYRIMIDINE_NUCLEOSIDE_BIOSYNTHETIC_PROCESS	0.01750877	0.5663779	2.034443
GO_PROTEIN_IMPORT_INTO_MITOCHONDRIAL_MATRIX	0.03228565	0.7020894	2.035612
GO_PYRIMIDINE_NUCLEOTIDE_BIOSYNTHETIC_PROCESS	0.02010303	0.5724882	2.038764
GO_PROTEIN_LOCALIZATION_TO_CHROMOSOME_CENTROMERIC_REGION	0.03381545	0.7242895	2.038907
GO_PROTEIN_DNA_COMPLEX_SUBUNIT_ORGANIZATION	0.01574976	0.3850980	2.041294
GO_CHROMATIN_SILENCING	0.01574976	0.4554994	2.045633
GO_CAJAL_BODY	0.01574976	0.4937674	2.045829
GO_MCM_COMPLEX	0.03210553	0.7269501	2.046396
GO_SPLICEOSOMAL_COMPLEX	0.01574976	0.3928268	2.055174
GO_RIBONUCLEOPROTEIN_COMPLEX_LOCALIZATION	0.01574976	0.4153138	2.056403
GO_MACROMOLECULAR_COMPLEX_DISASSEMBLY	0.01574976	0.3928688	2.059964
GO_NUCLEOTIDE_EXCISION_REPAIR_DNA_GAP_FILLING	0.01750877	0.5795574	2.063939
GO_SNORNA_BINDING	0.01574976	0.5685886	2.064933
GO_DNA_DEPENDENT_DNA_REPLICATION_MAINTENANCE_OF_FIDELITY	0.01574976	0.5945877	2.068823
GO_CYTOSOLIC_PROTEASOME_COMPLEX	0.02732909	0.7358809	2.071537
GO_SISTER_CHROMATID_COHESION	0.01574976	0.4200679	2.072011
GO_TRANSLATION_FACTOR_ACTIVITY_RNA_BINDING	0.01574976	0.4486462	2.078359
GO_NUCLEAR_CHROMOSOME	0.02664752	0.3559484	2.078602
GO_PRERIBOSOME_LARGE_SUBUNIT_PRECURSOR	0.02002593	0.6229045	2.079924
GO_DNA_STRAND_ELONGATION	0.01574976	0.5516748	2.080919
GO_CHROMATIN_ASSEMBLY_OR_DISASSEMBLY	0.01574976	0.4121575	2.086582
GO_REGULATION_OF_DOUBLE_STRAND_BREAK_REPAIR_VIA_HOMOLOGOUS_RECOMBINATION	0.01939578	0.6890790	2.096962
GO_ERROR_PRONE_TRANSLESION_SYNTHESIS	0.02002593	0.6302491	2.104448
GO_PROTEIN_LOCALIZATION_TO_CHROMOSOME	0.01574976	0.5277932	2.104907
GO_NUCLEAR_HETEROCHROMATIN	0.01574976	0.5683611	2.108957
GO_U4_U6_X_U5_TRI_SNRNP_COMPLEX	0.02259244	0.6229988	2.110647
GO_MATURATION_OF_SSU_RRNA_FROM_TRICISTRONIC_RRNA_TRANSCRIPT_SSU_RRNA_5_8S_RRNA_LSU_RRNA_	0.01574976	0.5456675	2.110682
GO_DNA_DAMAGE_RESPONSE_DETECTION_OF_DNA_DAMAGE	0.01574976	0.5376202	2.113980
GO_NUCLEAR_CHROMOSOME_TELOMERIC_REGION	0.01574976	0.4248272	2.115262
GO_TRANSLATION_INITIATION_FACTOR_ACTIVITY	0.01574976	0.5081674	2.116214
GO_CELL_CYCLE_DNA_REPLICATION	0.02090235	0.8022372	2.117857
GO_CHROMOSOME_TELOMERIC_REGION	0.01574976	0.4129259	2.117993
GO_RNA_SPLICING	0.02090235	0.3703828	2.121188
GO_MULTI_ORGANISM_METABOLIC_PROCESS	0.01574976	0.4197665	2.131323
GO_KINETOCHORE	0.01574976	0.4333514	2.131370
GO_U2_SNRNP	0.01574976	0.6613443	2.137102
GO_PYRIMIDINE_CONTAINING_COMPOUND_METABOLIC_PROCESS	0.01574976	0.5010009	2.139079
GO_ANAPHASE_PROMOTING_COMPLEX_DEPENDENT_CATABOLIC_PROCESS	0.01574976	0.4620188	2.144705
GO_NUCLEAR_TRANSCRIBED_MRNA_CATABOLIC_PROCESS_NONSENSE_MEDIATED_DECAY	0.01574976	0.4317954	2.150937
GO_SINGLE_STRANDED_DNA_DEPENDENT_ATPASE_ACTIVITY	0.01669917	0.7262576	2.157605
GO_REGULATION_OF_CELLULAR_AMINO_ACID_METABOLIC_PROCESS	0.01574976	0.4931685	2.157666
GO_EXOSOME_RNASE_COMPLEX_	0.01574976	0.6383997	2.162824
GO_DNA_RECOMBINATION	0.01574976	0.4090854	2.172177
GO_SMALL_RIBOSOMAL_SUBUNIT	0.01574976	0.4886130	2.183687
GO_RNA_SPLICING_VIA_TRANSESTERIFICATION_REACTIONS	0.01829961	0.3929494	2.187611
GO_DNA_BIOSYNTHETIC_PROCESS	0.01574976	0.4442184	2.194188
GO_PYRIMIDINE_NUCLEOTIDE_METABOLIC_PROCESS	0.01574976	0.5480594	2.196122
GO_PYRIMIDINE_DEOXYRIBONUCLEOTIDE_METABOLIC_PROCESS	0.01669917	0.7226625	2.199162
GO_U12_TYPE_SPLICEOSOMAL_COMPLEX	0.01574976	0.6130459	2.202076
GO_PRERIBOSOME	0.01574976	0.5072682	2.212534
GO_NCRNA_METABOLIC_PROCESS	0.03027911	0.3749598	2.218309
GO_NUCLEAR_EXOSOME_RNASE_COMPLEX_	0.01684998	0.7150432	2.223389
GO_DNA_CONFORMATION_CHANGE	0.01690040	0.4084776	2.230692
GO_DEOXYRIBONUCLEOTIDE_BIOSYNTHETIC_PROCESS	0.01574976	0.8206535	2.244951
GO_PYRIMIDINE_CONTAINING_COMPOUND_BIOSYNTHETIC_PROCESS	0.01574976	0.5872675	2.248693
GO_TRANSLATIONAL_INITIATION	0.01574976	0.4409995	2.248958
GO_SPLICEOSOMAL_TRI_SNRNP_COMPLEX	0.01574976	0.6285186	2.257655
GO_PERICENTRIC_HETEROCHROMATIN	0.01574976	0.7316350	2.274980
GO_PROTEIN_LOCALIZATION_TO_KINETOCHORE	0.01574976	0.8655643	2.285037
GO_TERMINATION_OF_RNA_POLYMERASE_II_TRANSCRIPTION	0.01574976	0.5194642	2.288618
GO_STRUCTURAL_CONSTITUENT_OF_RIBOSOME	0.01577143	0.4279801	2.292534
GO_CELLULAR_PROTEIN_COMPLEX_DISASSEMBLY	0.01574976	0.4638990	2.298904
GO_DNA_STRAND_ELONGATION_INVOLVED_IN_DNA_REPLICATION	0.01574976	0.6412288	2.303310
GO_METHYLOSOME	0.01574976	0.7944401	2.303371
GO_CYTOSOLIC_LARGE_RIBOSOMAL_SUBUNIT	0.01574976	0.5328675	2.304305
GO_DNA_PACKAGING	0.01574976	0.4500182	2.308248
GO_CELL_CYCLE_G1_S_PHASE_TRANSITION	0.01574976	0.4789500	2.317568
GO_POSITIVE_REGULATION_OF_GENE_EXPRESSION_EPIGENETIC	0.01574976	0.5164849	2.330383
GO_CONDENSED_CHROMOSOME_CENTROMERIC_REGION	0.01574976	0.4954142	2.350786
GO_CHROMOSOMAL_REGION	0.02003949	0.4167763	2.357521
GO_NUCLEOLAR_PART	0.01574976	0.5376861	2.368898
GO_TELOMERE_ORGANIZATION	0.01574976	0.4935310	2.376998
GO_DNA_TEMPLATED_TRANSCRIPTION_TERMINATION	0.01574976	0.4876134	2.380032
GO_CONDENSED_CHROMOSOME	0.01574976	0.4601678	2.400156
GO_MITOCHONDRIAL_TRANSLATION	0.01574976	0.4874083	2.405219
GO_CYTOSOLIC_RIBOSOME	0.01574976	0.4913268	2.407839
GO_CHROMOSOME_CENTROMERIC_REGION	0.01574976	0.4634480	2.408547
GO_ORGANELLAR_SMALL_RIBOSOMAL_SUBUNIT	0.01574976	0.6737432	2.420102
GO_NUCLEAR_REPLICATION_FORK	0.01574976	0.6057471	2.427282
GO_TRANSLATIONAL_TERMINATION	0.01574976	0.5048328	2.431281
GO_NCRNA_PROCESSING	0.02279263	0.4223197	2.446655
GO_PROTEIN_DNA_COMPLEX	0.01574976	0.4909126	2.477399
GO_ORGANELLAR_LARGE_RIBOSOMAL_SUBUNIT	0.01574976	0.6557274	2.488270
GO_PRECATALYTIC_SPLICEOSOME	0.01574976	0.7254924	2.488793
GO_DNA_PACKAGING_COMPLEX	0.01574976	0.5584149	2.519572
GO_REGULATION_OF_TRANSCRIPTION_INVOLVED_IN_G1_S_TRANSITION_OF_MITOTIC_CELL_CYCLE	0.01574976	0.7186462	2.525573
GO_REPLISOME	0.01574976	0.6818421	2.530038
GO_SMALL_NUCLEOLAR_RIBONUCLEOPROTEIN_COMPLEX	0.01574976	0.7700681	2.534577
GO_RIBONUCLEOPROTEIN_COMPLEX_BIOGENESIS	0.02659604	0.4356258	2.539092
GO_RRNA_METABOLIC_PROCESS	0.01808297	0.4633307	2.568088
GO_TRANSLATIONAL_ELONGATION	0.01574976	0.5237901	2.583627
GO_DNA_REPLICATION_DEPENDENT_NUCLEOSOME_ORGANIZATION	0.01574976	0.7247380	2.603277
GO_TELOMERE_MAINTENANCE_VIA_RECOMBINATION	0.01574976	0.6912557	2.646871
GO_RIBOSOME	0.01658481	0.4917698	2.681031
GO_RIBOSOME_BIOGENESIS	0.02010303	0.4740289	2.687330
GO_ORGANELLAR_RIBOSOME	0.01574976	0.5902452	2.698720
GO_DNA_REPLICATION	0.01580092	0.5065259	2.720240
GO_LARGE_RIBOSOMAL_SUBUNIT	0.01574976	0.5685872	2.722315
GO_REPLICATION_FORK	0.01574976	0.6189808	2.727060
GO_MITOTIC_RECOMBINATION	0.01574976	0.6753766	2.737998
GO_RIBOSOMAL_SUBUNIT	0.01574976	0.5326492	2.768187
GO_DNA_REPLICATION_INITIATION	0.01574976	0.7597503	2.789101
GO_DNA_DEPENDENT_DNA_REPLICATION	0.01574976	0.6146944	2.960559

## Sheet: CD8_48h_mass
Gene Ontology Term	FDR	Enrichment Score	Normalized Enrichment Score
GO_POSITIVE_REGULATION_OF_LYMPHOCYTE_MIGRATION	0.06856359	-0.7022266	-2.343437
GO_MICROTUBULE_ORGANIZING_CENTER	0.07536296	0.3644647	1.292291
GO_REGULATION_OF_GONADOTROPIN_SECRETION	0.08941602	0.9995562	1.330652
GO_ORGANELLE_LOCALIZATION	0.05581779	0.3950211	1.376345
GO_NEGATIVE_REGULATION_OF_ORGANELLE_ORGANIZATION	0.03046673	0.3954507	1.379495
GO_SUPRAMOLECULAR_FIBER	0.03046673	0.3960419	1.385574
GO_CHROMOSOMAL_REGION	0.02021087	0.3985801	1.390948
GO_MICROTUBULE	0.02021087	0.4086499	1.418398
GO_CYTOSKELETON_ORGANIZATION	0.02021087	0.4090505	1.449989
GO_UBIQUITIN_LIKE_PROTEIN_LIGASE_ACTIVITY	0.06856359	0.4267594	1.456286
GO_GROWTH	0.04995469	0.4246922	1.456378
GO_REGULATION_OF_PROTEIN_COMPLEX_DISASSEMBLY	0.05581779	0.4303929	1.468215
GO_TUBULIN_BINDING	0.05581779	0.4318687	1.473249
GO_MIDBODY	0.09739327	0.4439134	1.478680
GO_REGULATION_OF_CELL_DIVISION	0.04012344	0.4347837	1.487490
GO_MICROTUBULE_BASED_PROCESS	0.02021087	0.4299537	1.506228
GO_NEGATIVE_REGULATION_OF_CYTOSKELETON_ORGANIZATION	0.04012344	0.4425794	1.506583
GO_ORGANELLE_FISSION	0.02021087	0.4275406	1.509612
GO_CELL_DIVISION	0.02021087	0.4298232	1.515278
GO_MEIOTIC_CELL_CYCLE	0.05581779	0.4555904	1.518620
GO_REGULATION_OF_MICROTUBULE_POLYMERIZATION_OR_DEPOLYMERIZATION	0.04012344	0.4511833	1.528869
GO_MICROTUBULE_ORGANIZING_CENTER_PART	0.06856359	0.4628928	1.531969
GO_NEGATIVE_REGULATION_OF_PROTEIN_COMPLEX_DISASSEMBLY	0.04012344	0.4607552	1.548777
GO_MITOTIC_NUCLEAR_DIVISION	0.02021087	0.4438076	1.556408
GO_MICROTUBULE_BINDING	0.02021087	0.4694177	1.576643
GO_SPINDLE	0.02021087	0.4574764	1.585028
GO_RETROGRADE_VESICLE_MEDIATED_TRANSPORT_GOLGI_TO_ER	0.06856359	0.4964079	1.586081
GO_CELL_GROWTH	0.05581779	0.4974895	1.594736
GO_MICROTUBULE_ASSOCIATED_COMPLEX	0.03046673	0.4933238	1.608457
GO_CONDENSED_CHROMOSOME	0.02021087	0.4735952	1.614306
GO_ESTABLISHMENT_OR_MAINTENANCE_OF_CELL_POLARITY	0.03046673	0.5004643	1.622167
GO_MICROTUBULE_CYTOSKELETON_ORGANIZATION	0.02021087	0.4711326	1.628830
GO_REGULATION_OF_CHROMOSOME_SEGREGATION	0.02021087	0.5051424	1.639261
GO_SPINDLE_POLE	0.02021087	0.4931863	1.642808
GO_MITOTIC_SPINDLE_ORGANIZATION	0.02021087	0.5266240	1.668070
GO_HISTONE_EXCHANGE	0.07624392	0.5459844	1.669765
GO_CHROMOSOME_LOCALIZATION	0.02021087	0.5344270	1.672706
GO_ESTABLISHMENT_OF_CELL_POLARITY	0.06856359	0.5407920	1.682051
GO_CHROMOSOME_SEGREGATION	0.02021087	0.4886186	1.692570
GO_SPINDLE_MICROTUBULE	0.02021087	0.5435200	1.697663
GO_NUCLEAR_CHROMOSOME_SEGREGATION	0.02021087	0.4957265	1.702513
GO_CHROMOSOME_CENTROMERIC_REGION	0.02021087	0.5017275	1.712740
GO_MITOTIC_SISTER_CHROMATID_SEGREGATION	0.02021087	0.5250069	1.713713
GO_CYTOKINESIS	0.02021087	0.5375365	1.715254
GO_DNA_REPLICATION_INDEPENDENT_NUCLEOSOME_ORGANIZATION	0.04995469	0.5543266	1.716208
GO_SISTER_CHROMATID_SEGREGATION	0.02021087	0.5026283	1.717090
GO_NEGATIVE_REGULATION_OF_CHROMOSOME_SEGREGATION	0.09554892	0.6079264	1.718368
GO_KINETOCHORE	0.02021087	0.5217814	1.745125
GO_SPINDLE_CHECKPOINT	0.05781911	0.6237187	1.750689
GO_ESTABLISHMENT_OF_SPINDLE_ORIENTATION	0.06817589	0.6561866	1.775572
GO_SPINDLE_LOCALIZATION	0.04112520	0.6081949	1.776580
GO_POSITIVE_REGULATION_OF_CELL_DIVISION	0.02021087	0.5587676	1.783001
GO_SISTER_CHROMATID_COHESION	0.02021087	0.5360245	1.788490
GO_ACTIVATION_OF_ANAPHASE_PROMOTING_COMPLEX_ACTIVITY	0.06183959	0.7443917	1.803773
GO_ESTABLISHMENT_OF_MITOTIC_SPINDLE_LOCALIZATION	0.04166304	0.6719971	1.818354
GO_CENTROMERE_COMPLEX_ASSEMBLY	0.02021087	0.6019316	1.833203
GO_MITOTIC_SPINDLE	0.02021087	0.6114711	1.862256
GO_PEPTIDYL_ARGININE_METHYLATION	0.02085897	0.8204393	1.891524
GO_CENTROSOME_LOCALIZATION	0.02021087	0.7400835	1.896045
GO_CARDIAC_EPITHELIAL_TO_MESENCHYMAL_TRANSITION	0.02172615	0.9225214	1.904582
GO_PEPTIDYL_ARGININE_MODIFICATION	0.03424962	0.7905247	1.915560
GO_CONDENSED_CHROMOSOME_CENTROMERIC_REGION	0.02021087	0.5817424	1.916988
GO_KINESIN_COMPLEX	0.02021087	0.6810937	1.964007
GO_SPINDLE_MIDZONE	0.02021087	0.7411047	2.005352
GO_CONDENSED_NUCLEAR_CHROMOSOME_CENTROMERIC_REGION	0.02021087	0.8277422	2.120621

## Sheet: CD8_24h_mass
Gene Ontology Term	FDR	Enrichment Score	Normalized Enrichment Score
GO_MITOTIC_NUCLEAR_DIVISION	0.06418074	0.3512203	1.602150
GO_MICROTUBULE	0.06418074	0.3599178	1.607365
GO_CELL_DIVISION	0.06418074	0.3508112	1.612744
GO_SUPRAMOLECULAR_FIBER	0.06418074	0.3589519	1.627243
GO_SISTER_CHROMATID_SEGREGATION	0.09227830	0.3854895	1.653965
GO_REGULATION_OF_CELL_DIVISION	0.06418074	0.3878782	1.672700
GO_CHROMOSOME_CENTROMERIC_REGION	0.06418074	0.3975042	1.702169
GO_SPINDLE	0.06418074	0.3978477	1.768243
GO_SPINDLE_POLE	0.06418074	0.4423218	1.796403
GO_CONDENSED_CHROMOSOME_CENTROMERIC_REGION	0.09298224	0.4547036	1.809086
GO_MIDBODY	0.06418074	0.4499262	1.827286
GO_REGULATION_OF_NUCLEAR_DIVISION	0.06418074	0.4469784	1.839923
GO_CYTOKINESIS	0.06418074	0.5125306	1.917201
GO_MITOTIC_SPINDLE	0.06418074	0.5596930	1.932057
GO_POSITIVE_REGULATION_OF_CARDIAC_MUSCLE_TISSUE_DEVELOPMENT	0.06878434	0.8075948	1.980940

## Sheet: CD8_24h_norm
** No enriched terms with a FDR < 0.1

## Sheet: CD8_48h_normalizedMAR
Gene Ontology Term	FDR	Enrichment Score	Normalized Enrichment Score
GO_DOPAMINE_RECEPTOR_SIGNALING_PATHWAY	0.03363553	-0.7844111	-2.177334
GO_LONG_TERM_SYNAPTIC_POTENTIATION	0.03363553	-0.7503605	-2.122071
GO_REGULATION_OF_ENDOTHELIAL_CELL_MIGRATION	0.03363553	-0.5704654	-2.099446
GO_POSITIVE_REGULATION_OF_ENDOTHELIAL_CELL_MIGRATION	0.04069566	-0.6406480	-2.072067
GO_RESPONSE_TO_LITHIUM_ION	0.04069566	-0.8555686	-2.037996
GO_NEGATIVE_REGULATION_OF_SEQUENCE_SPECIFIC_DNA_BINDING_TRANSCRIPTION_FACTOR_ACTIVITY	0.03363553	-0.4875029	-2.030299
GO_PLATELET_DERIVED_GROWTH_FACTOR_RECEPTOR_SIGNALING_PATHWAY	0.04069566	-0.6582557	-2.022491
GO_POSITIVE_REGULATION_OF_SYNAPTIC_TRANSMISSION	0.04069566	-0.5785593	-1.992335
GO_REGULATION_OF_EXTRACELLULAR_MATRIX_ASSEMBLY	0.03363553	-0.9200562	-1.991779
GO_MYELOID_CELL_DEVELOPMENT	0.05835276	-0.6048542	-1.975352
GO_REGULATION_OF_INTERLEUKIN_1_BETA_PRODUCTION	0.07102578	-0.6245991	-1.972631
GO_BRANCHING_MORPHOGENESIS_OF_AN_EPITHELIAL_TUBE	0.03363553	-0.5293566	-1.927283
GO_REGULATION_OF_INTERLEUKIN_1_PRODUCTION	0.05835276	-0.5958827	-1.927282
GO_NEGATIVE_REGULATION_OF_TUMOR_NECROSIS_FACTOR_SUPERFAMILY_CYTOKINE_PRODUCTION	0.08120673	-0.6243571	-1.918338
GO_INSULIN_LIKE_GROWTH_FACTOR_RECEPTOR_SIGNALING_PATHWAY	0.05944549	-0.8047294	-1.916896
GO_REGULATION_OF_PHOSPHOLIPASE_ACTIVITY	0.07792965	-0.6502500	-1.913408
GO_INOSITOL_PHOSPHATE_MEDIATED_SIGNALING	0.05944549	-0.8009081	-1.907793
GO_REGULATION_OF_EPITHELIAL_CELL_MIGRATION	0.03954258	-0.4670735	-1.887150
GO_CYTOKINE_SECRETION	0.08885510	-0.6970839	-1.883593
GO_PATTERNING_OF_BLOOD_VESSELS	0.09080001	-0.6761885	-1.876934
GO_MORPHOGENESIS_OF_A_BRANCHING_STRUCTURE	0.03363553	-0.4996657	-1.876200
GO_THYROID_GLAND_DEVELOPMENT	0.08389781	-0.7530361	-1.861272
GO_PROTEINACEOUS_EXTRACELLULAR_MATRIX	0.06510706	-0.5258026	-1.860376
GO_REGULATION_OF_GLUCOSE_IMPORT_IN_RESPONSE_TO_INSULIN_STIMULUS	0.07678831	-0.7764277	-1.849480
GO_MOVEMENT_IN_ENVIRONMENT_OF_OTHER_ORGANISM_INVOLVED_IN_SYMBIOTIC_INTERACTION	0.05827655	-0.5049499	-1.838423
GO_CELLULAR_RESPONSE_TO_LITHIUM_ION	0.08212682	-0.8466223	-1.832806
GO_REGULATION_OF_VASCULAR_PERMEABILITY	0.08841470	-0.7693882	-1.832711
GO_POSITIVE_REGULATION_OF_EPITHELIAL_CELL_MIGRATION	0.07378912	-0.4931329	-1.814844
GO_REGULATION_OF_EXTENT_OF_CELL_GROWTH	0.08018137	-0.4862504	-1.778154
GO_REGULATION_OF_STEM_CELL_DIFFERENTIATION	0.08214000	-0.4821022	-1.762985
GO_NEGATIVE_REGULATION_OF_CYTOKINE_PRODUCTION	0.03363553	-0.4040561	-1.761256
GO_REGULATION_OF_EPITHELIAL_CELL_DIFFERENTIATION	0.09184649	-0.4685423	-1.742451
GO_REGULATION_OF_AXONOGENESIS	0.06822596	-0.4345502	-1.739811
GO_NEUROLOGICAL_SYSTEM_PROCESS	0.03363553	-0.3580071	-1.727839
GO_COGNITION	0.04657212	-0.4072860	-1.724512
GO_ENZYME_LINKED_RECEPTOR_PROTEIN_SIGNALING_PATHWAY	0.03363553	-0.3396471	-1.720486
GO_TUBE_DEVELOPMENT	0.03363553	-0.3544068	-1.717342
GO_REGULATION_OF_CELLULAR_COMPONENT_MOVEMENT	0.03363553	-0.3379516	-1.709371
GO_PHOSPHATIDYLINOSITOL_BINDING	0.03869599	-0.3881885	-1.707370
GO_NEGATIVE_REGULATION_OF_LOCOMOTION	0.06673440	-0.3849897	-1.687391
GO_NEGATIVE_REGULATION_OF_CELL_ACTIVATION	0.08363531	-0.4066688	-1.672882
GO_TRANSMEMBRANE_RECEPTOR_PROTEIN_TYROSINE_KINASE_SIGNALING_PATHWAY	0.03363553	-0.3370672	-1.664797
GO_REGULATION_OF_PROTEIN_BINDING	0.07792965	-0.3805314	-1.656712
GO_REGULATION_OF_VASCULATURE_DEVELOPMENT	0.09080001	-0.4021952	-1.646599
GO_ANGIOGENESIS	0.09019231	-0.3788595	-1.639886
GO_APOPTOTIC_SIGNALING_PATHWAY	0.03363553	-0.3390932	-1.625403
GO_TUBE_MORPHOGENESIS	0.07792965	-0.3624955	-1.619861
GO_SIGNAL_TRANSDUCER_ACTIVITY	0.03363553	-0.3127356	-1.616593
GO_BLOOD_VESSEL_MORPHOGENESIS	0.08440662	-0.3575264	-1.607631
GO_MORPHOGENESIS_OF_AN_EPITHELIUM	0.08389781	-0.3485477	-1.595175
GO_PROTEIN_AUTOPHOSPHORYLATION	0.09993378	-0.3614146	-1.591750
GO_TRANSCRIPTION_COREPRESSOR_ACTIVITY	0.08212682	-0.3455523	-1.585042
GO_AMIDE_BINDING	0.09993378	-0.3560909	-1.583764
GO_UBIQUITIN_LIKE_PROTEIN_TRANSFERASE_ACTIVITY	0.03363553	-0.3133356	-1.581376
GO_SYSTEM_PROCESS	0.03363553	-0.3067401	-1.576425
GO_REGULATION_OF_ACTIN_FILAMENT_BASED_PROCESS	0.07378912	-0.3388047	-1.574287
GO_PHOSPHOLIPID_BINDING	0.07378912	-0.3321304	-1.569182
GO_INTRINSIC_COMPONENT_OF_PLASMA_MEMBRANE	0.03363553	-0.3012965	-1.566213
GO_UBIQUITIN_LIGASE_COMPLEX	0.06975065	-0.3219390	-1.550175
GO_LEUKOCYTE_DIFFERENTIATION	0.08885510	-0.3270833	-1.536528
GO_ENZYME_ACTIVATOR_ACTIVITY	0.03619200	-0.3081384	-1.533763
GO_CELL_ACTIVATION	0.03581637	-0.3018822	-1.532852
GO_REGULATION_OF_SEQUENCE_SPECIFIC_DNA_BINDING_TRANSCRIPTION_FACTOR_ACTIVITY	0.07812989	-0.3180721	-1.528721
GO_NUCLEOSIDE_TRIPHOSPHATASE_REGULATOR_ACTIVITY	0.08885510	-0.3174593	-1.524037
GO_NEGATIVE_REGULATION_OF_IMMUNE_SYSTEM_PROCESS	0.08885510	-0.3224302	-1.523666
GO_NEGATIVE_REGULATION_OF_MULTICELLULAR_ORGANISMAL_PROCESS	0.03572516	-0.2941303	-1.516670
GO_RESPONSE_TO_PEPTIDE	0.09000854	-0.3147368	-1.516330
GO_SIGNALING_RECEPTOR_ACTIVITY	0.09993378	-0.3162647	-1.514442
GO_REGULATION_OF_CELL_MORPHOGENESIS	0.07792965	-0.3057593	-1.510133
GO_LYMPHOCYTE_ACTIVATION	0.08120673	-0.3096525	-1.503762
GO_PROTEIN_KINASE_ACTIVITY	0.05801505	-0.2907467	-1.487163
GO_LIPID_BINDING	0.07792965	-0.2955883	-1.479547
GO_TRANSCRIPTION_FACTOR_ACTIVITY_PROTEIN_BINDING	0.04830142	-0.2850558	-1.477885
GO_RNA_POLYMERASE_II_TRANSCRIPTION_FACTOR_ACTIVITY_SEQUENCE_SPECIFIC_DNA_BINDING	0.09080001	-0.3008586	-1.476929
GO_LYTIC_VACUOLE	0.07253785	-0.2925982	-1.476716
GO_LEUKOCYTE_ACTIVATION	0.09665193	-0.2980306	-1.472720
GO_RECEPTOR_ACTIVITY	0.08885510	-0.2947146	-1.471587
GO_REGULATION_OF_ANATOMICAL_STRUCTURE_MORPHOGENESIS	0.06673440	-0.2783157	-1.454309
GO_RESPONSE_TO_NITROGEN_COMPOUND	0.06673440	-0.2805817	-1.453895
GO_ORGAN_MORPHOGENESIS	0.09629896	-0.2905772	-1.448212
GO_KINASE_BINDING	0.07378912	-0.2770297	-1.440920
GO_NEGATIVE_REGULATION_OF_DEVELOPMENTAL_PROCESS	0.09993378	-0.2826925	-1.428185
GO_VACUOLAR_MEMBRANE	0.08885510	-0.2764933	-1.425130
GO_IMMUNE_SYSTEM_DEVELOPMENT	0.09723489	-0.2776852	-1.418074
GO_VACUOLAR_PART	0.08331469	-0.2709762	-1.411494
GO_LOCOMOTION	0.09420986	-0.2726623	-1.411284
GO_KINASE_ACTIVITY	0.08118961	-0.2681367	-1.407348
GO_POSITIVE_REGULATION_OF_PHOSPHORUS_METABOLIC_PROCESS	0.07812989	-0.2686755	-1.403935
GO_CELLULAR_RESPONSE_TO_ENDOGENOUS_STIMULUS	0.09518462	-0.2612685	-1.376190
GO_PROTEIN_LOCALIZATION_TO_ORGANELLE	0.09525422	0.2351177	1.340580
GO_PROTEIN_TARGETING	0.08654252	0.2554965	1.415296
GO_CELL_CYCLE_PHASE_TRANSITION	0.07792965	0.2770387	1.457327
GO_PROTEIN_LOCALIZATION_TO_MEMBRANE	0.04657212	0.2753832	1.484191
GO_NUCLEOBASE_CONTAINING_SMALL_MOLECULE_METABOLIC_PROCESS	0.03363553	0.2731581	1.509911
GO_ESTABLISHMENT_OF_PROTEIN_LOCALIZATION_TO_ORGANELLE	0.03363553	0.2761818	1.517998
GO_RNA_SPLICING	0.03363553	0.2755477	1.522800
GO_NUCLEOSIDE_TRIPHOSPHATE_METABOLIC_PROCESS	0.09451629	0.3027325	1.535210
GO_DNA_REPLICATION	0.07004586	0.2989243	1.539997
GO_NUCLEAR_CHROMOSOME_SEGREGATION	0.07792965	0.3027176	1.552942
GO_ISOMERASE_ACTIVITY	0.09080001	0.3377620	1.601090
GO_SISTER_CHROMATID_SEGREGATION	0.08095335	0.3192681	1.610884
GO_CHROMOSOME_SEGREGATION	0.03363553	0.3086895	1.633114
GO_DNA_DEPENDENT_DNA_REPLICATION	0.08654252	0.3563704	1.636602
GO_INNER_MITOCHONDRIAL_MEMBRANE_PROTEIN_COMPLEX	0.08212682	0.3605116	1.659301
GO_RNA_SPLICING_VIA_TRANSESTERIFICATION_REACTIONS	0.03363553	0.3111654	1.672665
GO_RESPIRATORY_CHAIN	0.08885510	0.3878646	1.706114
GO_RIBOSOMAL_SMALL_SUBUNIT_BIOGENESIS	0.09993378	0.4076571	1.716593
GO_ANAPHASE_PROMOTING_COMPLEX_DEPENDENT_CATABOLIC_PROCESS	0.08885510	0.3837485	1.717225
GO_KINETOCHORE	0.06673440	0.3636403	1.723761
GO_CELLULAR_AMIDE_METABOLIC_PROCESS	0.03572516	0.2989197	1.731339
GO_EPITHELIAL_CELL_CELL_ADHESION	0.09993378	0.8920778	1.743545
GO_CHROMOSOME_CENTROMERIC_REGION	0.03363553	0.3465218	1.744523
GO_ATP_DEPENDENT_CHROMATIN_REMODELING	0.08885510	0.4103224	1.748009
GO_SPLICEOSOMAL_COMPLEX	0.03363553	0.3510111	1.774566
GO_TRANSLATION_FACTOR_ACTIVITY_RNA_BINDING	0.07253785	0.4005040	1.775842
GO_ORGANELLAR_RIBOSOME	0.07253785	0.4049111	1.781098
GO_ESTABLISHMENT_OF_PROTEIN_LOCALIZATION_TO_MEMBRANE	0.03363553	0.3402905	1.781155
GO_DNA_REPLICATION_INDEPENDENT_NUCLEOSOME_ORGANIZATION	0.08363531	0.4471550	1.783264
GO_STRUCTURAL_MOLECULE_ACTIVITY	0.03363553	0.3243557	1.793791
GO_HISTONE_EXCHANGE	0.08363531	0.4665065	1.818614
GO_RIBONUCLEOPROTEIN_COMPLEX_SUBUNIT_ORGANIZATION	0.03363553	0.3566451	1.837363
GO_TRANSFERASE_ACTIVITY_TRANSFERRING_ALKYL_OR_ARYL_OTHER_THAN_METHYL_GROUPS	0.08805324	0.4812937	1.838459
GO_CONDENSED_CHROMOSOME	0.03363553	0.3715913	1.858329
GO_MITOCHONDRIAL_TRANSLATION	0.04069566	0.3928835	1.860863
GO_RNA_MODIFICATION	0.04069566	0.3985279	1.865083
GO_MICROTUBULE_DEPOLYMERIZATION	0.09080001	0.8451032	1.885212
GO_ATP_DEPENDENT_MICROTUBULE_MOTOR_ACTIVITY	0.09921740	0.7661207	1.886848
GO_CELLULAR_PROTEIN_COMPLEX_DISASSEMBLY	0.04069566	0.3972152	1.889239
GO_PEPTIDE_METABOLIC_PROCESS	0.03428670	0.3334049	1.895902
GO_CONDENSED_CHROMOSOME_CENTROMERIC_REGION	0.03363553	0.4162422	1.907292
GO_ORGANIC_CYCLIC_COMPOUND_CATABOLIC_PROCESS	0.03363553	0.3532283	1.927670
GO_U12_TYPE_SPLICEOSOMAL_COMPLEX	0.07471982	0.5623711	1.927938
GO_TRNA_METABOLIC_PROCESS	0.03363553	0.3838906	1.937674
GO_SPLICEOSOMAL_TRI_SNRNP_COMPLEX	0.05963629	0.5592161	1.942118
GO_PRERIBOSOME	0.03363553	0.4607645	1.946889
GO_SISTER_CHROMATID_COHESION	0.03363553	0.4149183	1.955426
GO_PRECATALYTIC_SPLICEOSOME	0.07792965	0.5921843	1.959633
GO_PSEUDOURIDINE_SYNTHESIS	0.08212682	0.6339627	1.974567
GO_RIBOSOMAL_LARGE_SUBUNIT_ASSEMBLY	0.07792965	0.6000730	1.985738
GO_RIBOSOMAL_SMALL_SUBUNIT_ASSEMBLY	0.07792965	0.6490287	1.988078
GO_TRNA_PROCESSING	0.03363553	0.4288970	1.997801
GO_SPINDLE_CHECKPOINT	0.05963629	0.6107823	2.042643
GO_SMN_SM_PROTEIN_COMPLEX	0.06822596	0.6687309	2.048429
GO_TRANSLATIONAL_TERMINATION	0.03363553	0.4447838	2.054452
GO_PRERIBOSOME_LARGE_SUBUNIT_PRECURSOR	0.04830142	0.6413160	2.062222
GO_NUCLEOLAR_PART	0.03363553	0.4911034	2.096148
GO_TRANSLATIONAL_ELONGATION	0.03363553	0.4428426	2.097490
GO_PROTEIN_TARGETING_TO_MEMBRANE	0.03363553	0.4300725	2.103273
GO_AMIDE_BIOSYNTHETIC_PROCESS	0.03428670	0.3718477	2.108373
GO_RIBOSOME_ASSEMBLY	0.03363553	0.5267557	2.158774
GO_SMALL_NUCLEOLAR_RIBONUCLEOPROTEIN_COMPLEX	0.03363553	0.6838662	2.160471
GO_MULTI_ORGANISM_METABOLIC_PROCESS	0.03363553	0.4405174	2.167353
GO_RNA_CATABOLIC_PROCESS	0.03363553	0.4129121	2.168108
GO_NCRNA_METABOLIC_PROCESS	0.03557963	0.3770755	2.169932
GO_CYTOSOLIC_PART	0.03363553	0.4368392	2.223348
GO_PROTEIN_LOCALIZATION_TO_ENDOPLASMIC_RETICULUM	0.03363553	0.4749075	2.273378
GO_SMALL_RIBOSOMAL_SUBUNIT	0.03363553	0.5269318	2.277936
GO_RIBONUCLEOPROTEIN_COMPLEX_BIOGENESIS	0.03428670	0.4051157	2.300835
GO_STRUCTURAL_CONSTITUENT_OF_RIBOSOME	0.03363553	0.4486652	2.309352
GO_CYTOSOLIC_SMALL_RIBOSOMAL_SUBUNIT	0.03363553	0.5933315	2.313024
GO_NCRNA_PROCESSING	0.03363553	0.4181137	2.341003
GO_RIBOSOMAL_LARGE_SUBUNIT_BIOGENESIS	0.03363553	0.6009619	2.410682
GO_RRNA_BINDING	0.03363553	0.5863737	2.444198
GO_TRANSLATIONAL_INITIATION	0.03363553	0.4946481	2.447657
GO_RRNA_METABOLIC_PROCESS	0.03363553	0.4601010	2.464182
GO_RIBOSOME_BIOGENESIS	0.03363553	0.4554898	2.496870
GO_ESTABLISHMENT_OF_PROTEIN_LOCALIZATION_TO_ENDOPLASMIC_RETICULUM	0.03363553	0.5447982	2.549617
GO_CYTOSOLIC_RIBOSOME	0.03363553	0.5522931	2.584693
GO_CYTOSOLIC_LARGE_RIBOSOMAL_SUBUNIT	0.03363553	0.6256855	2.608062
GO_RIBOSOME	0.03363553	0.5041944	2.641229
GO_LARGE_RIBOSOMAL_SUBUNIT	0.03363553	0.5892190	2.690411
GO_NUCLEAR_TRANSCRIBED_MRNA_CATABOLIC_PROCESS_NONSENSE_MEDIATED_DECAY	0.03363553	0.5658137	2.708545
GO_RIBOSOMAL_SUBUNIT	0.03363553	0.5536760	2.777939

## Sheet: BT159_DMSO_mass
Gene Ontology Term	FDR	Enrichment Score	Normalized Enrichment Score
GO_CYTOSKELETON	0.005185037	0.3431385	1.2275900
GO_CELLULAR_RESPONSE_TO_DNA_DAMAGE_STIMULUS	0.005185037	0.3717667	1.3137319
GO_CYTOSKELETAL_PART	0.005185037	0.3762575	1.3406053
GO_SUPRAMOLECULAR_FIBER	0.005185037	0.3867887	1.3528830
GO_DNA_METABOLIC_PROCESS	0.005185037	0.3868342	1.3676654
GO_REGULATION_OF_MITOTIC_CELL_CYCLE	0.005185037	0.3926320	1.3726895
GO_DNA_REPAIR	0.005185037	0.3953664	1.3844522
GO_CHROMOSOME_ORGANIZATION	0.005185037	0.3932406	1.3964258
GO_NEGATIVE_REGULATION_OF_CELL_CYCLE	0.005185037	0.4016909	1.3995489
GO_NUCLEAR_CHROMOSOME	0.005185037	0.4002796	1.4008359
GO_REGULATION_OF_CELL_CYCLE_PROCESS	0.005185037	0.4035849	1.4161143
GO_MICROTUBULE_CYTOSKELETON	0.005185037	0.4001122	1.4227509
GO_REGULATION_OF_CELL_CYCLE_PHASE_TRANSITION	0.005185037	0.4121949	1.4245014
GO_REGULATION_OF_MICROTUBULE_BASED_PROCESS	0.005185037	0.4185803	1.4310123
GO_MICROTUBULE	0.005185037	0.4142735	1.4396016
GO_DNA_RECOMBINATION	0.005185037	0.4341886	1.4761405
GO_CELL_CYCLE	0.005185037	0.4163556	1.4854699
GO_MICROTUBULE_ORGANIZING_CENTER	0.005185037	0.4226699	1.4891942
GO_PROTEIN_DNA_COMPLEX_SUBUNIT_ORGANIZATION	0.005185037	0.4412063	1.4953829
GO_MICROTUBULE_BASED_PROCESS	0.005185037	0.4323106	1.5129330
GO_CENTROSOME	0.005185037	0.4362345	1.5288748
GO_MIDBODY	0.005185037	0.4592921	1.5318475
GO_CHROMOSOME	0.005185037	0.4333000	1.5352063
GO_HISTONE_BINDING	0.005185037	0.4564414	1.5393029
GO_MEIOTIC_CELL_CYCLE	0.005185037	0.4595401	1.5412105
GO_NEGATIVE_REGULATION_OF_CYTOSKELETON_ORGANIZATION	0.005185037	0.4534003	1.5418650
GO_CELL_CYCLE_PROCESS	0.005185037	0.4363043	1.5525355
GO_NEGATIVE_REGULATION_OF_PROTEIN_COMPLEX_DISASSEMBLY	0.005185037	0.4629632	1.5576548
GO_NEGATIVE_REGULATION_OF_CELL_CYCLE_PHASE_TRANSITION	0.005185037	0.4666957	1.5617574
GO_MITOTIC_CELL_CYCLE_CHECKPOINT	0.005185037	0.4695545	1.5679774
GO_MICROTUBULE_CYTOSKELETON_ORGANIZATION	0.005185037	0.4541064	1.5703833
GO_DNA_CONFORMATION_CHANGE	0.005185037	0.4601217	1.5726971
GO_DNA_REPLICATION	0.005185037	0.4616825	1.5737308
GO_NEGATIVE_REGULATION_OF_MITOTIC_CELL_CYCLE	0.005185037	0.4697962	1.5936169
GO_REGULATION_OF_CELL_DIVISION	0.005185037	0.4678851	1.5995720
GO_MEIOTIC_CELL_CYCLE_PROCESS	0.005185037	0.4834414	1.6042030
GO_CELL_CYCLE_CHECKPOINT	0.005185037	0.4782575	1.6220643
GO_CELL_CYCLE_PHASE_TRANSITION	0.005185037	0.4767737	1.6386670
GO_REGULATION_OF_NUCLEAR_DIVISION	0.005185037	0.4887395	1.6391399
GO_NEGATIVE_REGULATION_OF_CELL_CYCLE_PROCESS	0.005185037	0.4836117	1.6452141
GO_CHROMATIN_ASSEMBLY_OR_DISASSEMBLY	0.005185037	0.4952176	1.6529869
GO_CELL_CYCLE_G2_M_PHASE_TRANSITION	0.005185037	0.4975132	1.6675560
GO_SPINDLE_ASSEMBLY	0.005185037	0.5253460	1.6813223
GO_MITOTIC_CELL_CYCLE	0.005185037	0.4752492	1.6823153
GO_REGULATION_OF_CELL_CYCLE_G2_M_PHASE_TRANSITION	0.005185037	0.5379474	1.6847269
GO_DOUBLE_STRAND_BREAK_REPAIR	0.005185037	0.5020009	1.6879348
GO_MICROTUBULE_ORGANIZING_CENTER_PART	0.005185037	0.5081104	1.7003481
GO_CONDENSED_NUCLEAR_CHROMOSOME	0.005185037	0.5367774	1.7219061
GO_CENTRIOLE	0.005185037	0.5259971	1.7258029
GO_SPINDLE	0.005185037	0.5024527	1.7311976
GO_ATP_DEPENDENT_CHROMATIN_REMODELING	0.005185037	0.5458732	1.7335233
GO_CHROMOSOMAL_REGION	0.005185037	0.5009815	1.7335256
GO_DNA_DEPENDENT_DNA_REPLICATION	0.005185037	0.5324699	1.7500886
GO_CELL_DIVISION	0.005185037	0.5028203	1.7583403
GO_REGULATION_OF_SISTER_CHROMATID_SEGREGATION	0.005185037	0.5516035	1.7596206
GO_DNA_PACKAGING	0.005185037	0.5298486	1.7737596
GO_REGULATION_OF_CHROMOSOME_SEGREGATION	0.005185037	0.5475907	1.7781225
GO_REPLICATION_FORK	0.005185037	0.5619745	1.7898463
GO_MITOTIC_SPINDLE	0.005185037	0.5816213	1.8097371
GO_ORGANELLE_FISSION	0.005185037	0.5196429	1.8188868
GO_SPINDLE_MICROTUBULE	0.005185037	0.5802679	1.8200899
GO_SPINDLE_POLE	0.005185037	0.5487151	1.8251679
GO_PROTEIN_LOCALIZATION_TO_CHROMOSOME	0.005185037	0.6039883	1.8412857
GO_NEGATIVE_REGULATION_OF_CELL_DIVISION	0.005185037	0.5897180	1.8432724
GO_CHROMOSOME_SEGREGATION	0.005185037	0.5387016	1.8515129
GO_MITOTIC_SPINDLE_ORGANIZATION	0.005185037	0.5871379	1.8729757
GO_NUCLEAR_CHROMOSOME_SEGREGATION	0.005185037	0.5564355	1.8977023
GO_HISTONE_EXCHANGE	0.005185037	0.6335030	1.9251458
GO_MITOTIC_NUCLEAR_DIVISION	0.005185037	0.5606870	1.9494215
GO_CONDENSED_CHROMOSOME	0.005185037	0.5821759	1.9731721
GO_KINETOCHORE	0.005185037	0.5951909	1.9779989
GO_SISTER_CHROMATID_COHESION	0.005185037	0.6009688	1.9907507
GO_CHROMOSOME_CENTROMERIC_REGION	0.005185037	0.5930957	2.0063150
GO_SISTER_CHROMATID_SEGREGATION	0.005185037	0.5954990	2.0172676
GO_CENTROMERE_COMPLEX_ASSEMBLY	0.005185037	0.6747719	2.0449333
GO_DNA_REPLICATION_INDEPENDENT_NUCLEOSOME_ORGANIZATION	0.005185037	0.6663360	2.0490184
GO_MITOTIC_SISTER_CHROMATID_SEGREGATION	0.005185037	0.6436027	2.1059794
GO_CONDENSED_CHROMOSOME_CENTROMERIC_REGION	0.005185037	0.6483971	2.1311107
GO_CHROMOSOME_CONDENSATION	0.005258991	0.7038990	2.0034926
GO_PRESYNAPTIC_ACTIVE_ZONE	0.005377205	0.7340582	1.9523004
GO_ATTACHMENT_OF_SPINDLE_MICROTUBULES_TO_KINETOCHORE	0.005377205	0.7723949	1.9724450
GO_MITOTIC_CHROMOSOME_CONDENSATION	0.005377205	0.8182722	2.0896009
GO_CONDENSED_CHROMOSOME_OUTER_KINETOCHORE	0.005508810	0.8061159	1.9455407
GO_CHROMATIN	0.009023564	0.3833340	1.3342571
GO_TUBULIN_BINDING	0.009023564	0.4130330	1.4149951
GO_NEGATIVE_REGULATION_OF_GENE_EXPRESSION_EPIGENETIC	0.009023564	0.5044940	1.6283053
GO_MICROTUBULE_ORGANIZING_CENTER_ORGANIZATION	0.009023564	0.5025758	1.6334172
GO_MICROTUBULE_MOTOR_ACTIVITY	0.009023564	0.5273383	1.6722139
GO_KINESIN_COMPLEX	0.009023564	0.5739241	1.7698194
GO_CENTROSOME_DUPLICATION	0.009129163	0.6131834	1.7953341
GO_ORGANOPHOSPHATE_BIOSYNTHETIC_PROCESS	0.012582079	0.3818364	1.3285598
GO_NEGATIVE_REGULATION_OF_ORGANELLE_ORGANIZATION	0.012582079	0.3828956	1.3304548
GO_DNA_INTEGRITY_CHECKPOINT	0.012582079	0.4490801	1.5038194
GO_CHROMATIN_REMODELING	0.012582079	0.4521290	1.5097887
GO_NEGATIVE_REGULATION_OF_NUCLEAR_DIVISION	0.012638528	0.5895466	1.7866535
GO_CENTROSOME_CYCLE	0.012638528	0.5822143	1.7903398
GO_CHROMATIN_ORGANIZATION	0.015952509	0.3593291	1.2648725
GO_MICROTUBULE_BINDING	0.015952509	0.4314323	1.4607552
GO_CHROMOSOME_LOCALIZATION	0.015952509	0.5266430	1.6555939
GO_POSITIVE_REGULATION_OF_CELL_CYCLE_PHASE_TRANSITION	0.015952509	0.5263571	1.6635474
GO_G2_DNA_DAMAGE_CHECKPOINT	0.016269795	0.6048737	1.7710041
GO_CONDENSED_NUCLEAR_CHROMOSOME_CENTROMERIC_REGION	0.017044783	0.7047244	1.8489024
GO_REGULATION_OF_CELL_CYCLE	0.019131411	0.3457223	1.2263617
GO_MITOTIC_SPINDLE_ASSEMBLY	0.019541476	0.5865174	1.7571715
GO_NEGATIVE_REGULATION_OF_CHROMOSOME_SEGREGATION	0.019783824	0.6496181	1.8489940
GO_MALE_GAMETE_GENERATION	0.022226887	0.3916117	1.3495378
GO_RETROGRADE_VESICLE_MEDIATED_TRANSPORT_GOLGI_TO_ER	0.022226887	0.4950870	1.5918608
GO_MITOTIC_RECOMBINATION	0.022379698	0.5801286	1.7735510
GO_SPINDLE_MIDZONE	0.022869374	0.6322411	1.7995343
GO_SMALL_MOLECULE_METABOLIC_PROCESS	0.024853598	0.3310106	1.1827707
GO_SINGLE_ORGANISM_BIOSYNTHETIC_PROCESS	0.024853598	0.3366991	1.1993127
GO_METAPHASE_PLATE_CONGRESSION	0.025177160	0.5708089	1.7450593
GO_TELOMERE_MAINTENANCE_VIA_RECOMBINATION	0.025197011	0.5848551	1.7309546
GO_SULFATE_TRANSPORT	0.025197011	0.8058259	1.7988597
GO_WW_DOMAIN_BINDING	0.025609228	0.6247431	1.7429500
GO_PERICENTRIC_HETEROCHROMATIN	0.026403095	0.6931359	1.7958716
GO_REGULATION_OF_MICROTUBULE_POLYMERIZATION_OR_DEPOLYMERIZATION	0.026947491	0.4202879	1.4201696
GO_NEGATIVE_REGULATION_OF_MITOTIC_NUCLEAR_DIVISION	0.027617635	0.5827017	1.7147724
GO_DNA_STRAND_ELONGATION	0.027617635	0.5880587	1.7217718
GO_HISTONE_KINASE_ACTIVITY	0.028326696	0.6704936	1.8011428
GO_PHOSPHATIDYLGLYCEROL_ACYL_CHAIN_REMODELING	0.028326696	0.8583501	1.8519447
GO_CYTOCHROME_COMPLEX	0.032207944	-0.6481398	-2.4537816
GO_ENDOPLASMIC_RETICULUM	0.032207944	0.3320738	1.1846570
GO_REGULATION_OF_CYTOKINESIS	0.032207944	0.5219258	1.6313752
GO_SPINDLE_CHECKPOINT	0.033368139	0.6151695	1.7402131
GO_MICROTUBULE_DEPOLYMERIZATION	0.033525382	0.7841073	1.8060179
GO_COFACTOR_METABOLIC_PROCESS	0.033911527	0.3867379	1.3345129
GO_CELL_CYCLE_G1_S_PHASE_TRANSITION	0.033911527	0.4545312	1.5033857
GO_REGULATION_OF_DNA_RECOMBINATION	0.034240578	0.5393755	1.6632812
GO_MISMATCH_REPAIR	0.034761042	0.5810014	1.7011086
GO_RIBOSOMAL_SMALL_SUBUNIT_ASSEMBLY	0.034796641	-0.6671456	-2.6292763
GO_ACYLGLYCEROL_O_ACYLTRANSFERASE_ACTIVITY	0.034796641	0.6162146	1.7191566
GO_REGULATION_OF_RETINOIC_ACID_RECEPTOR_SIGNALING_PATHWAY	0.034796641	0.7434576	1.7943164
GO_REGULATION_OF_PROTEIN_COMPLEX_DISASSEMBLY	0.035293170	0.4032871	1.3723781
GO_ENDOPLASMIC_RETICULUM_PART	0.037671998	0.3399037	1.2065230
GO_MICROTUBULE_BASED_MOVEMENT	0.037671998	0.4137412	1.4001579
GO_PHOSPHATIDYLCHOLINE_ACYL_CHAIN_REMODELING	0.038621675	0.6942971	1.7730088
GO_REGULATION_OF_CELL_CYCLE_G1_S_PHASE_TRANSITION	0.039992540	0.4327404	1.4460681
GO_OXALATE_TRANSPORT	0.040004798	0.8563237	1.7654064
GO_DNA_STRAND_ELONGATION_INVOLVED_IN_DNA_REPLICATION	0.041256150	0.5958314	1.6959020
GO_ANNEALING_ACTIVITY	0.041256150	0.7271627	1.7932752
GO_PROTEIN_LOCALIZATION_TO_CHROMOSOME_CENTROMERIC_REGION	0.041256150	0.7276894	1.7945741
GO_CHROMATIN_SILENCING	0.041719864	0.4991452	1.5804335
GO_DEOXYRIBONUCLEOTIDE_BIOSYNTHETIC_PROCESS	0.041719864	0.7526802	1.7775431
GO_SITE_OF_DOUBLE_STRAND_BREAK	0.045435201	0.5835298	1.6917328
GO_RIBOSOMAL_LARGE_SUBUNIT_ASSEMBLY	0.045600395	-0.6279814	-2.7660358
GO_PHOSPHOTRANSFERASE_ACTIVITY_FOR_OTHER_SUBSTITUTED_PHOSPHATE_GROUPS	0.046887423	0.6599756	1.7552703
GO_MITOCHONDRIAL_ELECTRON_TRANSPORT_CYTOCHROME_C_TO_OXYGEN	0.050120384	-0.6368788	-2.3504242
GO_MICROTUBULE_POLYMERIZATION_OR_DEPOLYMERIZATION	0.051698539	0.5584072	1.6645781
GO_PERICENTRIOLAR_MATERIAL	0.051698539	0.6572547	1.7480339
GO_REGULATION_OF_CHROMOSOME_ORGANIZATION	0.051720684	0.3822818	1.3142464
GO_SINGLE_STRANDED_DNA_BINDING	0.051720684	0.4612384	1.5037672
GO_CELLULAR_RESPONSE_TO_ESTROGEN_STIMULUS	0.051720684	0.5905714	1.6809307
GO_PROTEIN_LOCALIZATION_TO_CHROMATIN	0.053442613	0.7243520	1.7482055
GO_REGULATION_OF_TRANSCRIPTION_INVOLVED_IN_G1_S_TRANSITION_OF_MITOTIC_CELL_CYCLE	0.053819579	0.5983037	1.6925025
GO_CARBOHYDRATE_DERIVATIVE_BIOSYNTHETIC_PROCESS	0.055579201	0.3587857	1.2576006
GO_ATPASE_ACTIVITY	0.059895735	0.3656805	1.2732246
GO_PURINE_NUCLEOBASE_BIOSYNTHETIC_PROCESS	0.059895735	0.7103695	1.7518609
GO_OXIDOREDUCTASE_ACTIVITY_ACTING_ON_THE_CH_CH_GROUP_OF_DONORS_NAD_OR_NADP_AS_ACCEPTOR	0.063505363	0.6019660	1.6794049
GO_NUCLEIC_ACID_PHOSPHODIESTER_BOND_HYDROLYSIS	0.064042397	0.3893873	1.3319463
GO_T_CELL_MIGRATION	0.067638336	0.9571984	1.6319862
GO_PROTEIN_LOCALIZATION_TO_KINETOCHORE	0.068463367	0.7340064	1.7334429
GO_MITOTIC_G2_M_TRANSITION_CHECKPOINT	0.070920801	0.6406688	1.7039221
GO_CHROMOCENTER	0.070920801	0.6934468	1.7411402
GO_SPINDLE_LOCALIZATION	0.071438899	0.5468173	1.6382323
GO_ANION_ANION_ANTIPORTER_ACTIVITY	0.072430729	0.6902083	1.7330087
GO_SMALL_MOLECULE_BIOSYNTHETIC_PROCESS	0.072883278	0.3688176	1.2798001
GO_REGULATION_OF_DOUBLE_STRAND_BREAK_REPAIR	0.072883278	0.5493905	1.6376998
GO_LYSOPHOSPHOLIPID_ACYLTRANSFERASE_ACTIVITY	0.073513421	0.6316424	1.6967770
GO_EUKARYOTIC_TRANSLATION_INITIATION_FACTOR_3_COMPLEX	0.074521008	-0.5311810	-2.0614064
GO_VIRION_ASSEMBLY	0.075652296	-0.3530949	-1.7699856
GO_ORGANIC_ACID_METABOLIC_PROCESS	0.080196204	0.3404346	1.2040469
GO_NUCLEAR_OUTER_MEMBRANE_ENDOPLASMIC_RETICULUM_MEMBRANE_NETWORK	0.081084263	0.3371833	1.1947678
GO_CILIUM_ORGANIZATION	0.081084263	0.4110870	1.3835001
GO_CYTOSKELETON_DEPENDENT_CYTOKINESIS	0.081084263	0.5301567	1.6066689
GO_POSITIVE_REGULATION_OF_CHROMOSOME_SEGREGATION	0.082619945	0.5778189	1.6446336
GO_INORGANIC_ION_IMPORT_INTO_CELL	0.082663276	0.7096591	1.7127445
GO_REGULATION_OF_DNA_METABOLIC_PROCESS	0.088563384	0.3733205	1.2891844
GO_POSITIVE_REGULATION_OF_CYTOKINESIS	0.089315503	0.5946358	1.6589547
GO_ALDITOL_METABOLIC_PROCESS	0.089938162	0.6574056	1.7032967
GO_PROTEIN_KINASE_A_CATALYTIC_SUBUNIT_BINDING	0.093491516	0.6766437	1.6989501
GO_CYTOSOLIC_SMALL_RIBOSOMAL_SUBUNIT	0.093912822	-0.6998012	-3.5856230
GO_CYTOPLASMIC_TRANSLATION	0.093912822	-0.4822593	-2.4709876
GO_DNA_DEPENDENT_ATPASE_ACTIVITY	0.094615120	0.4513972	1.4670820
GO_KINETOCHORE_ORGANIZATION	0.095000649	0.6884379	1.6977750
GO_ANAPHASE_PROMOTING_COMPLEX	0.095902855	0.6034048	1.6534832
GO_THREONINE_TYPE_PEPTIDASE_ACTIVITY	0.098526765	-0.5101657	-2.0106054
GO_REGULATION_OF_ORGANELLE_ORGANIZATION	0.098526765	0.3284765	1.1687135

## Sheet: BT159_DMSO_normalizedMAR
Gene Ontology Term	FDR	Enrichment Score	Normalized Enrichment Score
GO_ESTABLISHMENT_OF_PROTEIN_LOCALIZATION_TO_ENDOPLASMIC_RETICULUM	0.07914716	-0.5676765	-2.6676324
GO_CYTOSOLIC_RIBOSOME	0.07914716	-0.5451319	-2.5721294
GO_PROTEIN_LOCALIZATION_TO_ENDOPLASMIC_RETICULUM	0.07914716	-0.5101330	-2.4545759
GO_CYTOSOLIC_LARGE_RIBOSOMAL_SUBUNIT	0.07914716	-0.5590473	-2.3640951
GO_NUCLEAR_TRANSCRIBED_MRNA_CATABOLIC_PROCESS_NONSENSE_MEDIATED_DECAY	0.07914716	-0.4888087	-2.3519711
GO_CYTOSOLIC_SMALL_RIBOSOMAL_SUBUNIT	0.07914716	-0.5997708	-2.3233486
GO_RIBOSOMAL_SUBUNIT	0.07914716	-0.4546978	-2.2930434
GO_PROTEIN_TARGETING_TO_MEMBRANE	0.07914716	-0.4506025	-2.2397706
GO_SMALL_RIBOSOMAL_SUBUNIT	0.07914716	-0.5135628	-2.2151463
GO_MULTI_ORGANISM_METABOLIC_PROCESS	0.07914716	-0.4383208	-2.1639527
GO_STRUCTURAL_CONSTITUENT_OF_RIBOSOME	0.07914716	-0.4093159	-2.1240746
GO_TRANSLATIONAL_INITIATION	0.07914716	-0.4178376	-2.0666946
GO_NEGATIVE_REGULATION_OF_CARDIAC_MUSCLE_CELL_APOPTOTIC_PROCESS	0.07914716	-0.8071971	-2.0590146
GO_ESTABLISHMENT_OF_PROTEIN_LOCALIZATION_TO_MEMBRANE	0.07914716	-0.3662670	-1.9508273
GO_RIBOSOME	0.07914716	-0.3689825	-1.9431570
GO_LARGE_RIBOSOMAL_SUBUNIT	0.07914716	-0.4174184	-1.9249367
GO_VIRAL_LIFE_CYCLE	0.07914716	-0.3518565	-1.8895953
GO_CYTOSOLIC_PART	0.07914716	-0.3289980	-1.6942512
GO_RNA_CATABOLIC_PROCESS	0.07914716	-0.3116164	-1.6373322
GO_PROTEIN_LOCALIZATION_TO_MEMBRANE	0.07914716	-0.2920406	-1.6049459
GO_ESTABLISHMENT_OF_PROTEIN_LOCALIZATION_TO_ORGANELLE	0.07914716	-0.2774046	-1.5338311
GO_POSITIVE_REGULATION_OF_NUCLEASE_ACTIVITY	0.07914716	0.7423563	2.0597228
GO_STRUCTURAL_MOLECULE_ACTIVITY	0.08902914	-0.2775990	-1.5794804

[truncated: 2 more sheets: BT159_RG7388_mass, BT159_RG7388_normalized_MAR]
