# Supplementary material for: Linking single-cell measurements of mass, growth rate, and gene expression
Source: Genome Biol. 2018 Nov 27;19:207. doi: 10.1186/s13059-018-1576-0 (PMC6260722; doi:10.1186/s13059-018-1576-0)
Supplement: Supplementary file 4 — Table S3. Cell cycle genes significantly correlated with cell mass for L1210 and FL5.12. Genes from the “chromosome segregation” gene ontology term that had a significant positive correlation with cell mass (n = 58 and 31 genes for L1210 and FL5.12 cells, respectively) and genes from the “DNA replication” gene ontology term with a significant negative correlation with cell mass (n = 11 and 8 genes for L1210 and FL5.12 cells, respectively) were used to construct the lists for each cell type. Significance was determined as described in Additional file 1: Figure S4. (XLSX 9 kb) [file 13059_2018_1576_MOESM4_ESM.xlsx]

## Sheet: Sheet1
L1210 Chrom Seg	L1210 DNA Replication Genes	FL5.12 Chrom Seg	FL5.12 DNA Replication
Aurkb	Ccne1	Aurkb	Ccne1
Birc5	Ccne2	Birc5	Cdc6
Bub1	Cdc6	Casc5	Cdt1
Bub3	Cdt1	Ccnb1	Orc6
Casc5	Dtl	Cdca2	Rfc3
Ccnb1	Dut	Cenpe	Rpa2
Cdc23	Fen1	Cenpf	Rrm2
Cdca2	Mcm3	Cenpl	Slbp
Cdca8	Mcm4	Cenpn
Cenpe	Mcm6	Cep55
Cenpf	Slbp	Espl1
Cenpi		Fancd2
Cenpk		Hjurp
Cenpl		Incenp
Cenpn		Kif11
Cep55		Kif14
Chmp7		Kif23
Ckap5		Kifc1
Dlgap5		Ndc80
Esco2		Nuf2
Espl1		Nusap1
Fancd2		Plk1
Incenp		Pmf1
Ino80		Prc1
Kif11		Sgol1
Kif14		Sgol2
Kif22		Ska2
Kif23		Smc4
Kifc1		Spag5
Lats1		Spc24
Ncapg		Spc25
Ncaph
Ndc80
Nek2
Nek3
Nuf2
Nusap1
Papd7
Plk1
Pmf1
Prc1
Psrc1
Pttg1
Racgap1
Ranbp2
Rangap1
Rcc2
Sgol1
Sgol2
Ska1
Ska2
Ska3
Smc4
Spc25
Terf1
Ttk
Uvrag
Zw10
