# Supplementary material for: Linking single-cell measurements of mass, growth rate, and gene expression
Source: Genome Biol. 2018 Nov 27;19:207. doi: 10.1186/s13059-018-1576-0 (PMC6260722; doi:10.1186/s13059-018-1576-0)
Supplement: Supplementary file 5 — Table S4. List of G1S related genes correlating with normalized growth rate in FL5.12 cells. Genes from the “cell cycle G1 S phase transition” gene ontology term that showed a significant positive correlation with normalized growth rate in FL5.12 cells (n = 13 genes, as described in Additional file 1: Figure S7) were used to construct this gene list. (XLSX 8 kb) [file 13059_2018_1576_MOESM5_ESM.xlsx]

## Sheet: Sheet1
FL5.12 G1S Genes
Ccne2
Cdc45
Cdk1
Fbxo5
Mcm5
Mcm6
Pcna
Pole2
Prim1
Ranbp1
Rpa2
Rrm2
Tyms
