# Supplementary material for: Linking single-cell measurements of mass, growth rate, and gene expression
Source: Genome Biol. 2018 Nov 27;19:207. doi: 10.1186/s13059-018-1576-0 (PMC6260722; doi:10.1186/s13059-018-1576-0)
Supplement: Supplementary file 6 — Table S5. List of significantly differentially expressed genes between the 24 and 48 h time points for the activated CD8+ T cells with corresponding Bonferroni-corrected P values and log-normalized fold change values. Negative values indicate genes expressed at a higher level in the 48 h time point. (XLSX 24 kb) [file 13059_2018_1576_MOESM6_ESM.xlsx]

## Sheet: Sheet1
Gene	Average log(Fold Change)	P value (Bonferroni Corrected)
Rpl11	-1.11747	6.65738e-16
Ptp4a2	1.43167	1.47544e-15
Sod1	1.98699	1.45417e-14
Ybx1	1.33895	1.75713e-14
Set	1.1841	2.99758e-14
Gzmb	-1.93192	1.08337e-13
Odc1	1.45018	4.40654e-13
Hnrnpu	1.15092	4.52289e-13
Hnrnpab	1.40612	5.36539e-13
Hmgn2	1.13898	5.70231e-13
Cbx3	1.10369	1.86103e-12
Ppp1cc	1.151	2.09415e-12
Gnb1	1.03443	2.78305e-12
Ube2s	1.54491	3.46869e-12
4933434E20Rik	1.22178	8.00105e-12
Eif3b	1.07227	8.03566e-12
Ilf3	0.867551	9.13354e-12
Slc39a1	0.844167	9.61817e-12
Fau	-0.855923	1.01135e-11
Abcg1	0.744017	1.41218e-11
H2afy	0.896422	1.59723e-11
Eif4a1	-0.959906	2.53306e-11
Kars	1.3169	4.24611e-11
Ccr7	1.21456	4.44296e-11
Taf10	1.52072	5.93307e-11
Atxn1	0.427981	6.35444e-11
Ssr1	0.602499	6.5364e-11
Rpl39	-1.24539	8.07384e-11
Gapdh	-0.618855	8.8114e-11
Ppp2r5c	0.909518	1.08732e-10
Lta	-1.59921	1.21378e-10
Smc4	0.734486	1.79825e-10
Rps5	-0.671951	2.23203e-10
Tpi1	-0.948207	2.63335e-10
Rpl6	-0.69129	3.11876e-10
Stim2	0.776303	3.40577e-10
Ranbp1	0.840132	3.53241e-10
Batf3	-1.17792	3.9857e-10
Irf4	-0.5859	5.07119e-10
Rps26	-0.827894	5.57569e-10
Rps15a-ps6	-0.869504	6.25528e-10
Anp32b	0.826251	6.9937e-10
Mcmbp	0.577014	7.57688e-10
Nsmce4a	1.03129	9.66005e-10
C330006A16Rik	1.08957	9.81543e-10
Whsc1l1	0.663111	1.43571e-09
Gnai2	0.929939	1.55751e-09
Pfas	0.709704	1.75042e-09
Rps6	-0.539844	1.89986e-09
Rpl27a	-0.679629	2.01839e-09
Zscan26	0.44866	2.41881e-09
Hnrnpc	0.684445	2.57056e-09
Rps15a	-0.510491	3.61124e-09
Il2ra	-0.743552	4.07558e-09
Ets1	0.938485	5.32143e-09
Rpl4	0.394771	6.06325e-09
Hmgn1	0.935815	8.8107e-09
Rpl8	-0.55143	1.33094e-08
Prdx1	0.775403	1.38376e-08
Serbp1	0.397682	1.4389e-08
Rn45s	-2.76151	1.4389e-08
Ctbp1	0.986329	1.57361e-08
Arglu1	0.803309	1.79697e-08
B4galt1	0.560559	2.19805e-08
Klf13	0.693381	2.57083e-08
Csnk2a1	0.672481	2.77816e-08
Pgk1	-0.778216	2.77917e-08
Ddx5	-0.795557	2.98617e-08
Tuba1a	-1.08998	3.29144e-08
Actb	0.594271	3.63566e-08
Rps15a-ps4	-0.766504	4.12512e-08
Tcf7	1.00916	4.1301e-08
Bnip3	-0.525592	4.27731e-08
Eif5a	0.428817	4.93368e-08
Rpl19	-0.468032	5.12494e-08
Tpr	0.341025	5.85106e-08
Aldoa	-0.5597	6.19566e-08
Dcun1d5	0.85743	7.29533e-08
Gsk3b	0.291145	7.51852e-08
Wtap	0.655205	7.6206e-08
Nucks1	0.497563	8.20958e-08
Psma7	0.590399	1.01092e-07
Ptges3	0.593443	1.04954e-07
2810474O19Rik	0.373674	1.11494e-07
2310036O22Rik	1.00925	1.26845e-07
Cox17	-1.03972	1.36152e-07
Rps4x	-0.604216	1.36383e-07
Tnfrsf9	-0.937031	1.62522e-07
Ncl	0.490434	1.76914e-07
Grb2	0.472658	1.9864e-07
Srsf2	1.02867	2.25018e-07
Ctcf	0.602593	2.67012e-07
Pmf1	0.883247	2.69962e-07
Chchd2	-0.645664	3.07255e-07
Psip1	0.555273	3.13209e-07
Lrrc8a	0.442008	3.2103e-07
Pitpna	0.582813	3.95941e-07
Eif4ebp1	0.699771	3.96493e-07
Ywhae	0.615538	5.50461e-07
Bag1	0.954665	5.92317e-07
Itpripl1	0.629591	6.12715e-07
Rps17	-0.631762	6.36237e-07
Usp1	0.624537	6.61985e-07
Ucp2	-0.64369	8.04373e-07
Nkg7	-1.02658	1.03335e-06
Dpysl2	0.740964	1.08465e-06
Map3k1	0.355407	1.11492e-06
Slc16a3	-0.319018	1.21617e-06
Psme3	0.67976	1.3254e-06
Rpl7a	0.431786	1.39704e-06
Zfp706	0.459277	1.59916e-06
Marf1	0.322229	1.71148e-06
Ddx39	0.648629	1.85323e-06
Mt1	-1.28618	1.91776e-06
Rpl36a	-0.662009	2.13236e-06
Rnf187	0.825447	2.2426e-06
Gar1	0.68802	2.41866e-06
Ube2h	0.507715	2.80431e-06
Erh	0.642416	3.85704e-06
Prf1	-0.49886	3.93368e-06
Pcnp	0.586664	3.95834e-06
Gm5506	-0.560137	4.13321e-06
Tm9sf3	0.383515	4.49758e-06
Rps2	-0.459715	4.74501e-06
Gbp2	0.963492	5.21306e-06
Ezh2	0.617725	5.31967e-06
Nhp2	0.58769	6.23533e-06
Scd2	-0.523295	6.29615e-06
Rap1b	0.874381	6.8705e-06
Ppp1r16b	0.555631	7.92237e-06
Pabpn1	0.563995	8.26829e-06
Tnfrsf26	0.875834	8.91141e-06
Tram1	0.613707	9.0812e-06
Smarcc1	0.355198	9.45739e-06
Lrrc59	0.737231	9.55535e-06
Agpat4	-0.295412	9.90485e-06
Snf8	0.790931	1.07635e-05
Gatad1	0.581354	1.14425e-05
Cdk9	0.536632	1.16033e-05
1110008F13Rik	0.948202	1.35438e-05
Ing3	0.465987	1.5942e-05
Snhg12	-0.709234	1.60556e-05
Gadd45g	-0.889741	1.75099e-05
Ube2a	-0.383889	1.75257e-05
Sh3bgrl	-0.467263	2.04796e-05
Uchl5	0.659171	2.16273e-05
Sfxn1	0.582198	2.30105e-05
Il2rb	-0.905161	2.36485e-05
Gbas	0.469463	2.38975e-05
Golt1b	0.656859	2.69643e-05
Glrx5	0.984804	2.90845e-05
Hmgb1	0.430348	3.12056e-05
Pdap1	0.398415	3.13813e-05
Gtf2a1	0.416644	3.40352e-05
Med30	0.729983	3.62518e-05
Rock1	0.263302	3.63737e-05
Ran	0.40068	3.79811e-05
Prelid1	-0.629352	3.90997e-05
Rab2a	0.631278	4.65894e-05
Gspt1	0.414693	4.76449e-05
Ccdc6	0.493479	5.63631e-05
Coro2a	-0.296712	5.7326e-05
Dnttip1	0.619679	5.93806e-05
Pdcd4	0.671479	6.00304e-05
Sept2	0.680965	6.48133e-05
Gm20594	-1.89474	7.01951e-05
Rexo2	0.66716	7.43831e-05
Raly	0.74395	7.97593e-05
Tmpo	0.568447	8.52722e-05
Lsm4	0.71546	8.67536e-05
Cdv3	0.769625	0.000103098
Mt2	-0.93553	0.000128448
Tnfrsf4	-0.91813	0.000135146
Eno1	-0.526577	0.00013682
Rbpj	-0.456307	0.000176869
Tyms	0.467427	0.00017731
Timm23	0.596918	0.000183824
Rragc	0.452848	0.000188649
Tmem165	0.538971	0.000222342
Snrpb	0.496278	0.000233348
Rpl23a	-0.387955	0.000240687
Cth	-0.47462	0.000241638
Oaz1	0.631796	0.000246553
Rpl10a	-0.360215	0.000285322
Dtnbp1	0.524039	0.000311607
Gpi1	-0.505263	0.000327723
Tmsb4x	-0.639344	0.000343169
Ube2i	0.426987	0.000359259
Mbnl3	0.392087	0.000387503
Cbx5	0.348383	0.000418256
Vim	-0.8783	0.000428396
Slirp	-0.765911	0.000431894
Phf10	0.886737	0.000440079
Mif	-0.41777	0.000458736
Ppp1r14b	0.50462	0.000524834
Rpl7	-0.331576	0.00056717
Kras	0.369874	0.000581229
E2f4	0.66403	0.000589253
Rbbp7	0.497797	0.000698129
Tes	-0.510612	0.000755279
Cyb5r4	0.435929	0.000793031
Rpl9	-0.42394	0.000813352
Susd3	-0.476817	0.000833752
Tsn	0.370265	0.000849
Rpl36al	-0.542779	0.00088854
Cish	-0.611008	0.000896301
Ypel3	0.593215	0.000937486
Rhno1	0.66222	0.000946921
Eed	0.664701	0.00110296
Srsf9	0.667461	0.00113961
Acin1	0.316337	0.00115099
Jund	0.290141	0.00119276
Snrpa1	0.565003	0.00134457
Fam132a	-0.295718	0.0013701
Tpm3	0.394494	0.0013861
Eef1g	-0.389595	0.00142738
Chic2	0.560587	0.00148479
Stard4	-0.281281	0.0015061
Cblb	-0.305221	0.00153584
Sept11	0.412267	0.00155173
Lyar	0.724195	0.0016421
Uri1	0.331447	0.00165393
Azin1	-0.26363	0.00169574
Zc3h12d	0.486471	0.00172209
Actr2	0.385824	0.00180324
Scaf11	0.299918	0.00182184
Anxa2	-0.891807	0.00182399
Cyc1	0.621927	0.00185458
Timm10	-0.89284	0.00193482
Rps10	-0.447335	0.00193819
Limd2	0.450288	0.00202184
Fdps	-0.688012	0.00208545
Gimap7	-0.475464	0.0021145
Fxn	0.55756	0.00217532
Paip1	0.258062	0.00222914
Edem1	0.441071	0.00229487
Ddx39b	0.591112	0.00302261
Rpl18a	-0.369818	0.00311883
Dnajc9	0.60502	0.00345826
Smc3	0.355645	0.00345826
Rps24	-0.332729	0.00349557
Rab22a	0.437867	0.00374321
Fads2	-0.283442	0.00395562
Txnip	-0.252625	0.0039926
Phb	0.513634	0.00411137
Sh2d1a	-0.803136	0.00425009
Pgam1	-0.513643	0.00463507
Puf60	0.560111	0.00501931
Hn1	0.586031	0.0054121
Lsm14a	0.440196	0.00562986
Lyrm4	0.58985	0.00594779
Zc3h14	0.477262	0.00602181
Gpr65	-0.417545	0.00654501
Btg1	0.306221	0.00669268
Dctd	-0.366011	0.00675526
Dctpp1	0.758185	0.00677292
Il12rb2	-0.294972	0.00679057
Ip6k1	0.328938	0.00720373
S100a11	-0.627704	0.00729859
Ccz1	0.455405	0.00769979
Irf3	0.435298	0.00800356
Gt(ROSA)26Sor	-0.456355	0.00820176
Ado	0.43728	0.00847968
Btg2	0.518704	0.00856101
Serpinb6b	-0.871535	0.00939376
Esd	0.504428	0.00985741
Lgals1	-0.655706	0.00992742
Fam134a	0.29124	0.00994298
Efhd2	0.599611	0.0100731
Txnl4b	0.509854	0.0101049
Rpsa	-0.30429	0.0103772
Sqle	-0.312352	0.0105595
Cbx1	0.549889	0.010785
Tprgl	0.754367	0.0115388
AA467197	-0.431223	0.011865
Hnrnpk	0.335512	0.0122215
Ifi27l2a	-0.72737	0.0130146
Rfc2	0.735374	0.0130419
March5	0.30706	0.0132091
Runx3	0.45684	0.0137737
Gimap5	-0.26921	0.0138251
Klrk1	-0.289852	0.0141887
Atxn2l	-0.485719	0.0146311
Cnnm4	0.345024	0.0147108
Rbm26	0.271747	0.0149756
Nras	0.42021	0.0153259
Ndrg2	-0.257586	0.016024
Orai1	0.327375	0.0164857
D17H6S53E	0.452906	0.0166104
Rps29	-0.452192	0.0180706
Atp5a1	0.354572	0.018314
Gm15772	-0.343675	0.0193171
Rdh13	0.477729	0.0193359
Nfkb1	-0.304135	0.020542
Rpl35a	-0.360258	0.0212002
Sprtn	-0.29259	0.0214763
Isoc1	0.38741	0.0228439
Cd3e	-0.64225	0.0237136
Fam219b	0.298554	0.0237959
Rras2	0.553476	0.0248531
Cnot11	0.284546	0.0254187
Mpp6	0.570281	0.0257607
Myef2	0.414212	0.0268199
Tyr	0.27914	0.0271366
Bmyc	-0.497031	0.0272374
Socs3	-0.256943	0.0272844
Nek6	-0.290394	0.0282294
Hdac2	0.520343	0.0291907
Hist1h2bj	0.712213	0.0306606
Idi1	-0.530222	0.030835
Npm3	0.583843	0.0318507
Ak2	0.377845	0.0319186
Fth1	0.451238	0.0319238
Prdx2	-0.578153	0.0322898
Arhgef1	0.433946	0.0349686
D4Wsu53e	-0.504457	0.0353283
Rpph1	0.62376	0.0358615
Ubc	-0.503561	0.0373008
Acly	-0.423749	0.0381085
Nusap1	0.509406	0.0396053
Cd53	-0.441611	0.0410488
Fus	0.32641	0.0415555
Sec24c	-0.313977	0.0417309
Tnfrsf18	-0.574122	0.0422105
Hnrnpa1	0.453554	0.042218
Noc2l	0.783736	0.0423976
Egln3	-0.396228	0.0426304
Pnrc1	0.424488	0.0436246
Cdca8	0.499988	0.0456151
Dtymk	0.547592	0.0459894
Bhlhe40	-0.30227	0.046749
Mbd3	0.679129	0.0469498
Nap1l1	0.399021	0.0471093
Tfdp1	0.515115	0.0496812
