# Supplementary material for: Linking single-cell measurements of mass, growth rate, and gene expression
Source: Genome Biol. 2018 Nov 27;19:207. doi: 10.1186/s13059-018-1576-0 (PMC6260722; doi:10.1186/s13059-018-1576-0)
Supplement: Supplementary file 7 — Table S6. CD8+ T cell gene list ranked by log-normalized fold change in gene expression between the 24 and 48 h activation time points. Negative values indicate genes expressed at a higher level in the 48 h time point. (XLSX 43 kb) [file 13059_2018_1576_MOESM7_ESM.xlsx]

## Sheet: Sheet1
Gene	Average log(Fold Change)
Mrpl33	-3.16947
Rn45s	-2.76151
Gzmb	-1.93192
Gm20594	-1.89474
Lta	-1.59921
Mt1	-1.28618
Rpl39	-1.24539
Mir5109	-1.24457
Batf3	-1.17792
Rpl11	-1.11747
Tuba1a	-1.08998
Hist2h3b	-1.04666
Cox17	-1.03972
Nkg7	-1.02658
Eif4a1	-0.959906
Tpi1	-0.948207
Tnfrsf9	-0.937031
Mt2	-0.93553
Tnfrsf4	-0.91813
Il2rb	-0.905161
Gm10052	-0.902268
Timm10	-0.89284
Anxa2	-0.891807
Gadd45g	-0.889741
Vim	-0.8783
Serpinb6b	-0.871535
Rps15a-ps6	-0.869504
Ly6c2	-0.866454
Fau	-0.855923
Rps26	-0.827894
Sh2d1a	-0.803136
Ddx5	-0.795557
Pgk1	-0.778216
Rps15a-ps4	-0.766504
Slirp	-0.765911
Il2ra	-0.743552
Xcl1	-0.736392
Ifi27l2a	-0.72737
Snhg12	-0.709234
Rpl6	-0.69129
Fdps	-0.688012
Rpl27a	-0.679629
Rps5	-0.671951
Rpl36a	-0.662009
Lgals1	-0.655706
Chchd2	-0.645664
Ucp2	-0.64369
Cd3e	-0.64225
Tmsb4x	-0.639344
Crabp2	-0.636432
Rps17	-0.631762
Prelid1	-0.629352
S100a11	-0.627704
Gapdh	-0.618855
Cish	-0.611008
Prelid2	-0.610485
Ndufv3	-0.609455
Rps4x	-0.604216
Ccl4	-0.591782
Irf4	-0.5859
2610019E17Rik	-0.579352
Prdx2	-0.578153
Tnfrsf18	-0.574122
Gm5643	-0.567108
Gm5506	-0.560137
Aldoa	-0.5597
Rpl8	-0.55143
Mat2a	-0.545033
Rpl36al	-0.542779
Rps6	-0.539844
Rpl41	-0.539365
Chchd10	-0.538022
Ccl3	-0.53755
Ifng	-0.535561
Idi1	-0.530222
Eno1	-0.526577
Myc	-0.526339
Bnip3	-0.525592
Scd2	-0.523295
Pgam1	-0.513643
Cd2	-0.513096
Uqcrh	-0.513079
Tes	-0.510612
Rps15a	-0.510491
Hmgcs1	-0.506516
Gpi1	-0.505263
D4Wsu53e	-0.504457
Ubc	-0.503561
S100a10	-0.50009
Prf1	-0.49886
Bmyc	-0.497031
Hspa5	-0.489177
Atxn2l	-0.485719
Rpl22l1	-0.482494
Higd2a	-0.481123
Rn4.5s	-0.480699
Susd3	-0.476817
Gimap7	-0.475464
Cth	-0.47462
Rpl19	-0.468032
Sh3bgrl	-0.467263
Pin4	-0.465328
Laptm5	-0.463311
AW112010	-0.461494
Rps2	-0.459715
Gt(ROSA)26Sor	-0.456355
Rbpj	-0.456307
Rps29	-0.452192
Tnf	-0.451771
Tuba1c	-0.451515
Fam162a	-0.450122
Rps10	-0.447335
Sec61a1	-0.444608
Cisd3	-0.443855
Nasp	-0.442561
Cd53	-0.441611
Mob1a	-0.437112
Nr4a1	-0.433299
AA467197	-0.431223
Cd74	-0.427545
Rpl9	-0.42394
Acly	-0.423749
H2-Q9	-0.422785
Thy1	-0.422001
Sec61b	-0.421344
Myl12b	-0.420807
Iah1	-0.418288
Mif	-0.41777
Gpr65	-0.417545
Uqcrb	-0.417511
Hmga1-rs1	-0.416472
Rpl36	-0.414536
Ube2c	-0.411418
Mrps10	-0.410595
Cd48	-0.41054
Ccnd3	-0.408245
Morf4l2	-0.407095
2900060B14Rik	-0.404568
Nudt14	-0.401194
Gm12191	-0.397602
Egln3	-0.396228
4833439L19Rik	-0.394711
Tmbim6	-0.390863
Eef1g	-0.389595
Nme2	-0.387978
Rpl23a	-0.387955
Snhg8	-0.386875
Ube2a	-0.383889
Rpl18a	-0.369818
Cst3	-0.36846
Ndufs2	-0.36823
2700094K13Rik	-0.366882
Dctd	-0.366011
Atpif1	-0.364031
Pfdn1	-0.363993
Arpc3	-0.363016
Rpl35a	-0.360258
Rpl10a	-0.360215
Dancr	-0.360164
Srgn	-0.356916
Gpx1	-0.354972
Eno3	-0.354772
Stat5a	-0.353167
Cd83	-0.353121
Hist2h3c2	-0.351415
Serpinb6a	-0.350565
Acat2	-0.347679
Hspa8	-0.347117
Cd247	-0.346718
Rpl28	-0.34549
Gm15772	-0.343675
Zbtb32	-0.343534
Chp1	-0.341914
Rps15	-0.341816
Hmga1	-0.341434
Pgd	-0.340311
Cyba	-0.338027
Ndufb11	-0.337255
Tigit	-0.336387
Bcl2a1d	-0.335604
Rps24	-0.332729
Gltscr2	-0.332379
Rpl27	-0.332171
Rpl7	-0.331576
Cdk6	-0.328617
Rbm3	-0.328519
Nrn1	-0.32651
Plagl2	-0.326497
Dpm3	-0.324963
Dynll1	-0.324023
B2m	-0.323976
Psmb10	-0.323439
Anxa5	-0.323121
Tmsb10	-0.323013
Sc4mol	-0.322428
H2-Q6	-0.32121
Slc16a3	-0.319018
Snrnp25	-0.318362
Rrs1	-0.318243
Relt	-0.318041
Snhg4	-0.317668
H2-Q7	-0.315482
Ezr	-0.315211
Hemk1	-0.314776
Sec24c	-0.313977
Sqle	-0.312352
Rpl38	-0.311353
Pfkp	-0.31059
Pdcd1	-0.310326
Sdf2	-0.309643
Crip1	-0.309148
Calr	-0.309091
Sepw1	-0.308902
Serpinb9	-0.308322
A130077B15Rik	-0.307945
Rraga	-0.307686
Sqstm1	-0.306661
Cblb	-0.305221
Gm6793	-0.305176
Gtf2b	-0.304637
Rpsa	-0.30429
Nfkb1	-0.304135
St6galnac4	-0.3034
Bhlhe40	-0.30227
Slc7a6	-0.302246
Pabpc1	-0.301997
Rilpl2	-0.301422
Eif2b2	-0.299216
2410006H16Rik	-0.299129
Pkm	-0.29747
Mrps9	-0.297316
Coro2a	-0.296712
Fam132a	-0.295718
Agpat4	-0.295412
Trappc1	-0.295199
Il12rb2	-0.294972
Folr4	-0.294051
Sigmar1	-0.293669
Sprtn	-0.29259
Batf	-0.29228
Hprt	-0.2917
Nek6	-0.290394
Nxf1	-0.290326
Klrk1	-0.289852
Bst2	-0.289759
Rps18	-0.289247
Ppat	-0.288766
Atp5g2	-0.287333
Pprc1	-0.286698
Atf3	-0.286394
Pafah1b3	-0.284103
Furin	-0.283694
Fads2	-0.283442
Atp5b	-0.282052
Rps21	-0.281661
Stard4	-0.281281
Rmnd5b	-0.279946
H2-M3	-0.279841
Arcn1	-0.278528
Serp1	-0.278332
Slc25a1	-0.277704
2010107E04Rik	-0.277198
Gcat	-0.27704
Rps27	-0.276991
Bag2	-0.276732
Cyp51	-0.276662
Uxt	-0.27619
Id2	-0.274916
Tuba4a	-0.273454
Plp2	-0.27331
Ech1	-0.272548
Ptbp1	-0.272127
Gm14288	-0.272096
Tpt1	-0.269994
Gimap5	-0.26921
Akna	-0.268678
Adi1	-0.268539
Tubb2a	-0.268357
Hist1h4i	-0.267888
Dap	-0.267306
Utp3	-0.267083
Elovl1	-0.267042
Azin1	-0.26363
H2-Ke2	-0.263358
Metap1	-0.263228
Hsf1	-0.261128
Acap1	-0.261004
Mtmr9	-0.260561
Ssr3	-0.258718
Ube2t	-0.258387
Fermt3	-0.258343
Ndrg2	-0.257586
Socs3	-0.256943
Imp3	-0.256831
Grhpr	-0.256444
Ddx28	-0.256192
Stat4	-0.255793
Gmppb	-0.253046
Ppp3r1	-0.252776
Txnip	-0.252625
Chmp5	-0.252621
Pecr	-0.252362
Ptms	-0.252305
Cox19	-0.251835
Ptprc	-0.251688
Clta	-0.251399
Pmpcb	-0.251273
Dhps	-0.250688
Med22	-0.250519
Ankrd44	-0.250518
Ppp6c	-0.250248
Ncf4	-0.250046
Elp2	0.250258
Tex261	0.250424
Tma7	0.250547
Appbp2	0.250982
Lage3	0.251424
Morf4l1	0.251483
Adam10	0.251627
Cwc15	0.251857
E2f6	0.252021
Thumpd3	0.252269
Cetn3	0.252648
B4galnt1	0.252826
Rmi2	0.252946
Cirbp	0.252987
Cd28	0.253217
Leprot	0.253317
Yars	0.2534
Acn9	0.253425
Magoh	0.253616
Tomm34	0.253749
Calm3	0.253765
Sltm	0.253961
Tomm22	0.253993
A330069E16Rik	0.254036
Ctdp1	0.254235
Naa20	0.254387
Cct4	0.25499
Haus3	0.25499
Abhd11	0.255039
Spop	0.25514
Tor1a	0.255185
Hist1h2bg	0.255543
Tk1	0.25568
Timm17b	0.255896
Rad18	0.255949
Rcl1	0.256387
Srm	0.256616
AI597468	0.25705
Cdkn2c	0.257102
Dctn2	0.257126
Chtf18	0.257255
Trim8	0.257372
Rpa3	0.257425
Hnrpll	0.25759
Gins3	0.257765
Wbscr22	0.257918
Paip1	0.258062
Tacc3	0.258176
Psmc1	0.258519
Sh3glb1	0.258957
Emc3	0.259023
Bckdk	0.259174
Akip1	0.259604
Dnajc7	0.25969
Ptpn2	0.259823
Suds3	0.259834
1810043H04Rik	0.259898
Smim11	0.260112
Tada1	0.260567
Tysnd1	0.260887
Slc3a2	0.26112
Atad2	0.261171
Tmem248	0.261516
G3bp1	0.26155
Anapc13	0.261568
1110057K04Rik	0.261668
Adprhl2	0.2617
Chtop	0.261783
Daxx	0.261944
Spc24	0.262099
Ptma	0.262346
Nudt22	0.262388
Casc4	0.262599
Fam86	0.262701
Ndufaf2	0.262837
Rock1	0.263302
Pomgnt1	0.263499
Rrp15	0.263738
Stk11	0.263783
Tubgcp2	0.263895
Xrn2	0.263988
Tsfm	0.26409
Glrx3	0.264243
Cenpl	0.265034
S1pr4	0.265097
Ntmt1	0.265289
Rbms1	0.265469
Pkig	0.26564
Ift20	0.265749
Sec22b	0.266181
Gm7334	0.26638
0610007P14Rik	0.26702
Scp2	0.267194
Rbm38	0.267283
Arl2bp	0.267965
Sart1	0.268129
Sdhd	0.268221
Snhg1	0.268646
Ska3	0.268787
Dgcr6	0.269157
Lmnb1	0.269165
Adsl	0.269439
Txnl1	0.269444
Snap47	0.269533
Atp5k	0.269571
Pcbd2	0.27012
Cdkn2d	0.270134
Psmd7	0.270164
Rab7	0.27017
Ecd	0.270453
Dhrs4	0.270847
Polr2c	0.27091
Cebpg	0.270947
Prpsap2	0.270951
Commd1	0.271054
Snw1	0.271058
Rbm26	0.271747
Gnas	0.271871
Emc6	0.271987
Sdccag3	0.272062
Atp5h	0.272157
Rps19bp1	0.27217
Capzb	0.272281
Sephs1	0.272504
Arf6	0.272617
Glg1	0.272917
Dusp2	0.273015
Zw10	0.27313
Lrwd1	0.273298
Sfr1	0.273871
Nudt3	0.27397
Siva1	0.274231
Eri3	0.274296
Tpgs1	0.274378
Arl6ip4	0.274556
Atp10d	0.275028
Ociad1	0.275785
Slc35b1	0.2758
Ccdc23	0.275808
Thap11	0.276108
Acot2	0.276268
Rrp9	0.276445
Pih1d1	0.276516
Pcmt1	0.277067
Alg8	0.277195
Guk1	0.277304
Ppie	0.277505
Mad2l2	0.277534
2300009A05Rik	0.277679
Ubb	0.277868
Igfbp4	0.278133
Nelfb	0.278269
Tyr	0.27914
Cse1l	0.279179
Atp5o	0.279319
Scamp2	0.279588
Stub1	0.279702
Cul1	0.280122
Stk19	0.280292
Ccnf	0.281107
Twf2	0.281172
Fkbp8	0.281207
Pitrm1	0.281214
Emb	0.281915
Polr3c	0.282885
Polr2d	0.283274
Txnl4a	0.283499
Ebna1bp2	0.283644
Eif3j2	0.28367
Gemin6	0.283974
2810417H13Rik	0.284075
Snrnp27	0.284233
Tbl3	0.284366
Mrpl42	0.284437
Ubqln1	0.284472
Dtnb	0.284537
Cnot11	0.284546
Lpcat3	0.284563
Psma3	0.284934
Glo1	0.284953
Kif11	0.284958
Psmc3	0.285173
Mrps30	0.285257
Fcf1	0.28536
Grpel1	0.285396
Krcc1	0.28543
Gart	0.285973
Lin37	0.286371
Arf3	0.286434
Thop1	0.28649
Rab35	0.286504
Ccdc61	0.286567
Max	0.286767
Fam69a	0.28725
Atad3a	0.287502
Pole2	0.287527
Ythdf2	0.287657
Crnkl1	0.287932
Myl12a	0.288047
Vps16	0.288089
Zfp263	0.288117
Cmss1	0.288165
Prdx6	0.288278
Nudt19	0.288741
Smarce1	0.288945
Arpc5l	0.289122
Pithd1	0.289608
Jund	0.290141
Srsf1	0.290902
Mrps35	0.290918
Lsm12	0.290976
Gsk3b	0.291145
Fam134a	0.29124
Nsmce1	0.291288
Tmbim4	0.291353
Mthfs	0.291441
9530068E07Rik	0.291746
Prmt5	0.291998
Mcm3	0.292717
Mrpl10	0.293461
Rwdd1	0.293577
Pgrmc1	0.294184
Isy1	0.294372
Arl1	0.295039
Ccnb1ip1	0.29504
Fyn	0.295705
Gsr	0.295711
Twf1	0.296026
Plaur	0.296422
Ndufs3	0.296474
Acbd6	0.296508
Dnajc19	0.296598
Strn4	0.29669
Kifc1	0.297135
Asnsd1	0.297147
Gm13826	0.29715
Smc2	0.297275
Dynll2	0.297453
Pts	0.297673
Sra1	0.29797
Dscr3	0.298123
Tapbp	0.298197
Bbc3	0.298217
Paics	0.29834
Fam219b	0.298554
Rps25	0.299139
Tssc4	0.29924
Scaf11	0.299918
Alg5	0.300293
Shisa5	0.300331
Seh1l	0.300554
Mtfmt	0.300642
Clns1a	0.301035
Bod1	0.301097
Nrf1	0.301281
Ccni	0.302242
Luc7l2	0.302611
Drg2	0.302725
Lifr	0.303
Psmd11	0.303182
Phf7	0.30324
Vapa	0.303479
Tmem230	0.303617
Rab5a	0.30369
Cpsf4	0.303886
Rrm2	0.303979
Exosc5	0.304059
Spsb3	0.305058
Tcof1	0.305066
Anapc15	0.306082
Gyg	0.306107
Btg1	0.306221
Timm17a	0.306338
Churc1	0.307041
March5	0.30706
H2afv	0.307083
Smarca5	0.307172
Nudt1	0.307324
Srrd	0.308026
H2-DMa	0.308034
Tnfsf8	0.308983
Hccs	0.308994
Nudcd2	0.309034
Tmem50a	0.309672
Cnpy4	0.310166
Psmd12	0.310247
Dcp1a	0.310299
Itsn2	0.31045
Med8	0.310537
Usp39	0.311707
Atpaf2	0.31173
Csnk1d	0.311895
Ap1s1	0.312066
Cenpa	0.312191
Tdp2	0.313161
H2-T22	0.313236
Csde1	0.313434
Commd9	0.314036
Atp6v0b	0.314038
Nop10	0.314089
Qdpr	0.314784
Ostc	0.315035
Vmp1	0.31511
Ppih	0.315307
Cdc25c	0.315313
Psmg2	0.31571
1110038F14Rik	0.316044
Acin1	0.316337
Immp1l	0.316851
Mina	0.316882
Mrpl28	0.317362
Rnaset2a	0.317507
Trpc4ap	0.317577
Edf1	0.317878
Slc29a1	0.318641
Gm6644	0.319546
Ndufb9	0.320018
Rab10	0.320085
Ppib	0.320127
Mir703	0.320297
Atp5g1	0.320487
Dnph1	0.3213
Nme1	0.321444
2010016I18Rik	0.321481
Nudt9	0.321913
Emc10	0.321969
Psmb2	0.322143
Clint1	0.322178
Tmem258	0.322196
Marf1	0.322229
Ormdl2	0.322311
Tug1	0.322785
Ap2s1	0.323182
Tcf19	0.323218
Rce1	0.323558
Dph5	0.323917
Fam216a	0.324305
Nup85	0.325527
Stmn1	0.326319
Fus	0.32641
Get4	0.326524
Tmem120a	0.326769
Haus5	0.326977
Zfp622	0.327085
D8Ertd738e	0.327108
Orai1	0.327375
C1qbp	0.327444
Eif6	0.327744
Bid	0.327909
Donson	0.327936
Wdr18	0.328057
Lig1	0.328319
Ip6k1	0.328938
D10Wsu52e	0.329463
Tmx1	0.330093
Fam49b	0.330141
1190002F15Rik	0.3302
Phpt1	0.330312
Chchd3	0.330365
Mtx1	0.330448
Tmem59	0.330547
Luc7l3	0.330757
Lrp10	0.330878
Uri1	0.331447
Nae1	0.331937
Pla2g12a	0.332007
Atp5e	0.33258
Krtcap2	0.332637
Lmo4	0.332712
Timm21	0.332734
Metrn	0.33312
Isca2	0.333196
Clptm1	0.333363
Exosc6	0.333669
Pnrc2	0.33372
Tsg101	0.3343
Chac1	0.334532
Snrnp70	0.334625
Rgcc	0.334844
Ndufv1	0.335147
Hnrnpk	0.335512
Tubg1	0.336618
Polr2h	0.337159
Fam105a	0.337808
Ndufa7	0.338208
Haus4	0.338277
Mrfap1	0.338688
Mus81	0.339232
Hist1h2ah	0.339638
Cep57	0.339676
Miip	0.339803
Rnf115	0.339848
Dek	0.339948
Bloc1s2a	0.339963
Dgka	0.34102
Tpr	0.341025
Ndc80	0.341927
Ruvbl2	0.34234
Gm11974	0.34234
Cmas	0.343407
Fip1l1	0.343621
Mpc1	0.344073
Fbl	0.344154
Cox20	0.344802
Cnnm4	0.345024
Rer1	0.345681
Sirt6	0.34601
Mrpl45	0.346076
Fzr1	0.346286
Phb2	0.346446
Arl2	0.34649
Uqcr10	0.346715
Fis1	0.347166
Tapbpl	0.347355
Mybl2	0.347443
Plekhj1	0.347698
Smu1	0.348102
Rps6ka1	0.348245
Cbx5	0.348383
Ddt	0.348451
Nudt16l1	0.34877
Ndufa5	0.349037
Hmg20b	0.34988
Hmgcl	0.35057
Sumo3	0.350866
Fam195b	0.35123
Maf1	0.35144
Nono	0.351615
Fam60a	0.352607
Kat8	0.352792
Mrpl51	0.353666
Txndc5	0.354044
Creld2	0.354212
Atp5a1	0.354572
Cenpm	0.35462
Smarcc1	0.355198
Sap30	0.355288
Map3k1	0.355407
Pdhb	0.355427
Smc3	0.355645
Dnajb11	0.356681
Apobec3	0.356907
Prkar1a	0.357446
Arl14ep	0.358758
Tmem189	0.359635
Ube2d3	0.359747
Cops4	0.359759
Haus1	0.360045
Gps2	0.360504
Cpsf3l	0.360815
Angel2	0.360856
Cbfb	0.360983
Mrps23	0.361203
Lamp1	0.361797
Rnf126	0.361939
Paip2	0.362891
Nup93	0.363233
Zcchc9	0.363394
Aurkb	0.364123
Psmd4	0.365534
Cnn2	0.366634
Atp1a1	0.366775
Exosc4	0.367269
Nsun2	0.367646
Apitd1	0.368172
Mrpl13	0.368362
Dnajc8	0.368449
Sp110	0.368778
Nt5dc2	0.368992
Sdhb	0.36957
Rnaseh2b	0.369623
Kras	0.369874
Samm50	0.370114
Tsn	0.370265
Gm1821	0.370631
Polr2e	0.370973
Aurkaip1	0.371412
Asf1a	0.37167
Nop9	0.371923
Cdk2ap2	0.372077
Skp1a	0.372798
Trmt61b	0.372849
Yrdc	0.372966
2810474O19Rik	0.373674
Rnf26	0.374248
Nudc	0.375374
Polr2m	0.375486
Rrp1	0.375795
Polr2g	0.375819
Ccdc25	0.377298
Dnttip2	0.377408
Pfdn2	0.377836
Ak2	0.377845
Tdp1	0.37785
Tbc1d10c	0.378753
Mrps17	0.378783
Mrpl24	0.378808
Fbxo5	0.379898
Calm2	0.380052
Tmem251	0.380571
Hmox2	0.380918
Mtch2	0.381344
H2afz	0.381376
Nol7	0.381501
Srpk1	0.381591
Arpc2	0.382179
Tipin	0.382204
Cks1b	0.382333
Rnps1	0.382989
Tex30	0.38328
Tm9sf3	0.383515
Mrpl52	0.384992
Chchd1	0.385803
Actr2	0.385824
Gm13363	0.385842
Meaf6	0.386067
Rad51	0.386099
Isoc1	0.38741
Polr2f	0.387694
Psmd1	0.388436
Itm2a	0.388561
2610002J02Rik	0.389167
Aven	0.389173
Mkrn1	0.38985
Dynlt1b	0.391659
Fastk	0.391846
Mbnl3	0.392087
Eif2s1	0.393349
U2af1	0.393448
Sar1b	0.394111
Dbnl	0.3942
Tpm3	0.394494
Rsl24d1	0.39455
Spin1	0.394705
Rpl4	0.394771
Zfp367	0.395156
Snx5	0.395174
Bax	0.395643
Gins2	0.396224
Rqcd1	0.396283
Pim2	0.396536
Serbp1	0.397682
Stx6	0.398073
Cenpk	0.398136
Top2a	0.398268
Atf4	0.398316
Pdap1	0.398415
Ubl5	0.398519
Nap1l1	0.399021
Clic1	0.400105
Mtx2	0.400213
Ash2l	0.400243
Tcf3	0.400406
Ran	0.40068
Birc5	0.401225
Cdk4	0.401606
Hmgb2	0.401911
Selplg	0.402697
Eif3c	0.402954
Otud5	0.403112
Gbp4	0.403742
Rap1a	0.40385
Mrps5	0.40441
Rad23a	0.405162
Tpst2	0.405705
1110004F10Rik	0.406004
Mlf2	0.406485
Slc25a4	0.406904
Tmem147	0.407817
Ccdc12	0.408013
Uchl3	0.408443
Ddost	0.408483
Nfu1	0.408583
Sec11a	0.409151
D17Wsu104e	0.410275
Dtd1	0.41091
Atp5g3	0.411769
Rfc5	0.412156
Ifi47	0.412226
Taf9	0.412253
Sept11	0.412267
Ssbp1	0.412457
Gpn1	0.412718
Prim1	0.413058
Eif1ax	0.413153
Myef2	0.414212
Gspt1	0.414693
Smim12	0.415183
Rpa1	0.41641
Gtf2a1	0.416644
Yars2	0.416961
Sgta	0.417367
Ppp1ca	0.417537
Ppp1r11	0.417903
Psmb6	0.418864
Mcm6	0.419289
Nras	0.42021
Mea1	0.420374
Mtch1	0.421422
Pnrc1	0.424488
Tgtp1	0.424657
Exosc2	0.425561
Shcbp1	0.426717
Ywhah	0.426796
Ube2i	0.426987
Khdrbs1	0.427479
Atxn1	0.427981
Zcrb1	0.42871
Eif5a	0.428817
Hmgb1	0.430348
Rpl7a	0.431786
Npepl1	0.431864
Coa3	0.43233
Pdzd11	0.433738
Arhgef1	0.433946
Cops6	0.434688
Irf3	0.435298
Nsfl1c	0.435891
Cyb5r4	0.435929
Ado	0.43728
Rpa2	0.437673
Gm5801	0.437694
Rab22a	0.437867
Tomm70a	0.439041
Lsm14a	0.440196
1700020I14Rik	0.440198
Ccm2	0.440697
Edem1	0.441071
Timm13	0.441455
Lrrc8a	0.442008
Grap	0.442528
Hax1	0.443558
Coq7	0.443914
Psmc5	0.444209
Asf1b	0.444859
Hdgf	0.445524
Chmp6	0.447956
Zscan26	0.44866
Tra2a	0.448685
Limd2	0.450288
Ccdc124	0.450522
Tbrg1	0.450545
Fth1	0.451238
Rragc	0.452848
D17H6S53E	0.452906
Ppm1b	0.453206
Ei24	0.453242
Hnrnpa1	0.453554
Eprs	0.45395
Chchd6	0.454687
Ccz1	0.455405
Runx3	0.45684
Zfp706	0.459277
Ppp4c	0.461304
Otub1	0.461478
Bcl7c	0.462017
Prpf40a	0.465466
Mrps24	0.46562
Ing3	0.465987
Tyms	0.467427
M6pr	0.468818
Gbas	0.469463
Mpnd	0.469497
Grb2	0.472658
Stat1	0.472927
Pno1	0.473339
Ece2	0.473661
March2	0.474931
Eif2b5	0.475119
Hist1h2ag	0.476323
Zc3h14	0.477262
Rdh13	0.477729
Gltp	0.477745
Coq2	0.478526
Tmx2	0.478586
Tmem192	0.479113
Sat1	0.480635
Med11	0.481169
Pus1	0.481413
Mbnl1	0.482588
Pold2	0.48357
Orc6	0.485206
Drap1	0.485931
Zc3h12d	0.486471
Rnf181	0.486794
Galnt12	0.486857
Timm50	0.486861
Ncl	0.490434
Taf12	0.49328
Ccdc6	0.493479
Smc1a	0.494311
Phlda3	0.49552
Snrpb	0.496278
Rab8a	0.497221
Psmc4	0.497485
Nucks1	0.497563
Rbbp7	0.497797
Alyref	0.49837
Sptssa	0.499225
Cdca8	0.499988
Tsen15	0.504188
Esd	0.504428
Ppp1r14b	0.50462
Bccip	0.505197
AI450353	0.50553
Sumo1	0.50561
Ict1	0.505861
Mrps7	0.506007
Ube2h	0.507715
Supt4a	0.507958
Nusap1	0.509406
Txnl4b	0.509854
Sae1	0.51098
Cdpf1	0.512082
Nubp1	0.512994
Phb	0.513634
Pgp	0.514208
Lrr1	0.514609
Tfdp1	0.515115
Las1l	0.515643
Ppp2ca	0.518091
Btg2	0.518704
Oaz1-ps	0.520293
Hdac2	0.520343
Pim1	0.520731
Hist1h2ao	0.522891
Dtnbp1	0.524039
Hypk	0.524537
Ndufb5	0.525206
Parl	0.527647
Rheb	0.5283
Mrpl3	0.53234
Stoml2	0.53534
Cdk9	0.536632
Nutf2-ps1	0.537195
Tmem165	0.538971
Klhdc2	0.53907
Mfsd5	0.54081
Polr2j	0.543315
Dtymk	0.547592
Cbx1	0.549889
Gtf2a2	0.551759
Rras2	0.553476
Psip1	0.555273
Ppp1r16b	0.555631
Fxn	0.55756
Puf60	0.560111
B4galt1	0.560559
Chic2	0.560587
Pabpn1	0.563995
Snrpa1	0.565003
Ccdc107	0.566222
Tmpo	0.568447
Vps29	0.569066
Mpp6	0.570281
Mcmbp	0.577014
Gatad1	0.581354
Sfxn1	0.582198
Pitpna	0.582813
Npm3	0.583843
Hn1	0.586031
Pcnp	0.586664
Nhp2	0.58769
Lyrm4	0.58985
Psma7	0.590399
Ddx39b	0.591112
Ypel3	0.593215
Ptges3	0.593443
Rpl30	0.593477
Actb	0.594271
Timm23	0.596918
Efhd2	0.599611
Gtf3c6	0.601603
Ssr1	0.602499
Ctcf	0.602593
Dnajc9	0.60502
Commd3	0.605412
Rfc4	0.607021
Eif2d	0.607618
Hist1h2ad	0.61082
Sbds	0.612047
Ltb	0.613185
Tram1	0.613707
Ywhae	0.615538
Insl6	0.617564
Ezh2	0.617725
Cdca3	0.619429
Dnttip1	0.619679
Cyc1	0.621927
Rpph1	0.62376
Usp1	0.624537
Itpripl1	0.629591
Rab2a	0.631278
Oaz1	0.631796
Clpp	0.634476
Erh	0.642416
Bola1	0.644241
Ddx39	0.648629
Wtap	0.655205
Golt1b	0.656859
Uchl5	0.659171
Rhno1	0.66222
Whsc1l1	0.663111
E2f4	0.66403
Eed	0.664701
Rexo2	0.66716
Srsf9	0.667461
Bola2	0.669577
Pdcd4	0.671479
Csnk2a1	0.672481
Mbd3	0.679129
Psme3	0.67976
Sept2	0.680965
Hnrnpc	0.684445
Gar1	0.68802
Klf13	0.693381
Imp4	0.694987
Eif4ebp1	0.699771
Mrps33	0.705286
Pfas	0.709704
Hist1h2bj	0.712213
Ndufc1	0.71291
Lsm4	0.71546
Lyar	0.724195
Med30	0.729983
Smc4	0.734486
Rfc2	0.735374
Lrrc59	0.737231
Dpysl2	0.740964
Raly	0.74395
Abcg1	0.744017
Tprgl	0.754367
Dctpp1	0.758185
Dynlt1c	0.761402
Cdv3	0.769625
Prdx1	0.775403
Stim2	0.776303
Noc2l	0.783736
Snf8	0.790931
Arglu1	0.803309
Rnf187	0.825447
Anp32b	0.826251
Cd52	0.83582
Ranbp1	0.840132
Slc39a1	0.844167
Dcun1d5	0.85743
Ilf3	0.867551
Hist1h2bk	0.871881
Rap1b	0.874381
Tnfrsf26	0.875834
Pmf1	0.883247
Phf10	0.886737
H2afy	0.896422
Ppp2r5c	0.909518
Gnai2	0.929939
Hmgn1	0.935815
Ets1	0.938485
1110008F13Rik	0.948202
Bag1	0.954665
Gbp2	0.963492
Glrx5	0.984804
Ctbp1	0.986329
Tcf7	1.00916
2310036O22Rik	1.00925
Srsf2	1.02867
Nsmce4a	1.03129
Gnb1	1.03443
Eif3b	1.07227
C330006A16Rik	1.08957
Cbx3	1.10369
Hmgn2	1.13898
Hnrnpu	1.15092
Ppp1cc	1.151
Set	1.1841
Ccr7	1.21456
4933434E20Rik	1.22178
Kars	1.3169
Ybx1	1.33895
Hnrnpab	1.40612
Ptp4a2	1.43167
Odc1	1.45018
Taf10	1.52072
Ube2s	1.54491
Sod1	1.98699
