# Supplementary material for: Linking single-cell measurements of mass, growth rate, and gene expression
Source: Genome Biol. 2018 Nov 27;19:207. doi: 10.1186/s13059-018-1576-0 (PMC6260722; doi:10.1186/s13059-018-1576-0)
Supplement: Supplementary file 8 — Table S7. Gene set enrichment report for the ranked gene list presented in Additional file 7: Table S6. Enrichments were generated using the fgsea tool in R. Only gene sets with a false discovery rate (FDR) value less than 0.1 are included. (XLSX 17 kb) [file 13059_2018_1576_MOESM8_ESM.xlsx]

## Sheet: Sheet1
Gene Ontology Term	FDR	Enrichment Score	Normalized Enrichment Score
GO_PROTEIN_LOCALIZATION_TO_ENDOPLASMIC_RETICULUM	0.02014946	-0.67811144	-3.7560541
GO_ESTABLISHMENT_OF_PROTEIN_LOCALIZATION_TO_ENDOPLASMIC_RETICULUM	0.02014946	-0.68775917	-3.7516091
GO_CYTOSOLIC_RIBOSOME	0.02014946	-0.65734974	-3.6410552
GO_PROTEIN_TARGETING_TO_MEMBRANE	0.02014946	-0.65674131	-3.6376851
GO_ESTABLISHMENT_OF_PROTEIN_LOCALIZATION_TO_MEMBRANE	0.02014946	-0.59117155	-3.5149204
GO_NUCLEAR_TRANSCRIBED_MRNA_CATABOLIC_PROCESS_NONSENSE_MEDIATED_DECAY	0.02014946	-0.61943727	-3.4673797
GO_MULTI_ORGANISM_METABOLIC_PROCESS	0.02014946	-0.60843440	-3.4057897
GO_CYTOSOLIC_PART	0.02014946	-0.55456230	-3.2742538
GO_PROTEIN_LOCALIZATION_TO_MEMBRANE	0.02014946	-0.52911900	-3.2454102
GO_CYTOSOLIC_LARGE_RIBOSOMAL_SUBUNIT	0.02014946	-0.69448030	-3.1980715
GO_RIBOSOMAL_SUBUNIT	0.02014946	-0.52573436	-3.1974512
GO_STRUCTURAL_CONSTITUENT_OF_RIBOSOME	0.02014946	-0.51736082	-3.1846378
GO_TRANSLATIONAL_INITIATION	0.02014946	-0.53816037	-3.1348552
GO_RIBOSOME	0.02014946	-0.48326660	-3.0411462
GO_LARGE_RIBOSOMAL_SUBUNIT	0.02014946	-0.59685885	-3.0387334
GO_RNA_CATABOLIC_PROCESS	0.02014946	-0.49103319	-2.9591786
GO_STRUCTURAL_MOLECULE_ACTIVITY	0.02014946	-0.44045825	-2.9456838
GO_VIRAL_LIFE_CYCLE	0.02014946	-0.48250335	-2.9077741
GO_PROTEIN_TARGETING	0.02014946	-0.43412639	-2.8051340
GO_CYTOSOLIC_SMALL_RIBOSOMAL_SUBUNIT	0.02014946	-0.64582892	-2.7245598
GO_MONOCARBOXYLIC_ACID_METABOLIC_PROCESS	0.02014946	-0.53481637	-2.6477742
GO_ORGANIC_CYCLIC_COMPOUND_CATABOLIC_PROCESS	0.02014946	-0.41028803	-2.6028249
GO_ESTABLISHMENT_OF_PROTEIN_LOCALIZATION_TO_ORGANELLE	0.02014946	-0.39441536	-2.5940849
GO_IMMUNE_RESPONSE	0.02014946	-0.40291811	-2.5658855
GO_SMALL_MOLECULE_BIOSYNTHETIC_PROCESS	0.02014946	-0.49295306	-2.5567286
GO_GLUCOSE_METABOLIC_PROCESS	0.02014946	-0.67614012	-2.5504454
GO_RRNA_METABOLIC_PROCESS	0.02014946	-0.39960228	-2.5234914
GO_ATP_GENERATION_FROM_ADP	0.02014946	-0.83164983	-2.5232156
GO_MONOSACCHARIDE_CATABOLIC_PROCESS	0.02014946	-0.83164983	-2.5232156
GO_NAD_METABOLIC_PROCESS	0.02014946	-0.83164983	-2.5232156
GO_HEXOSE_CATABOLIC_PROCESS	0.02014946	-0.83164983	-2.5232156
GO_NADH_METABOLIC_PROCESS	0.02014946	-0.83164983	-2.5232156
GO_GLUCOSE_CATABOLIC_PROCESS	0.02014946	-0.83164983	-2.5232156
GO_MEMBRANE_ORGANIZATION	0.02014946	-0.35567426	-2.5201289
GO_AMIDE_BIOSYNTHETIC_PROCESS	0.02014946	-0.35459530	-2.4656821
GO_DEFENSE_RESPONSE	0.02014946	-0.37305042	-2.3852865
GO_EXTRACELLULAR_SPACE	0.02014946	-0.40022714	-2.3536002
GO_NEGATIVE_REGULATION_OF_PROTEIN_SECRETION	0.02014946	-0.76362172	-2.3168191
GO_INTERSPECIES_INTERACTION_BETWEEN_ORGANISMS	0.02014946	-0.31383422	-2.2689402
GO_RIBOSOME_BIOGENESIS	0.02014946	-0.34450102	-2.2441269
GO_PEPTIDE_METABOLIC_PROCESS	0.02014946	-0.31719102	-2.2291382
GO_RESPONSE_TO_BIOTIC_STIMULUS	0.02014946	-0.34231065	-2.1616942
GO_INTRACELLULAR_PROTEIN_TRANSPORT	0.02014946	-0.30411432	-2.1548011
GO_CELLULAR_AMIDE_METABOLIC_PROCESS	0.02014946	-0.29863476	-2.1466152
GO_GRANULOCYTE_MIGRATION	0.02014946	-0.94127517	-2.1438258
GO_SINGLE_ORGANISM_CELLULAR_LOCALIZATION	0.02014946	-0.29537948	-2.1410107
GO_PROTEIN_LOCALIZATION_TO_ORGANELLE	0.02014946	-0.30360843	-2.1400817
GO_NCRNA_PROCESSING	0.02014946	-0.32582501	-2.1347425
GO_PCG_PROTEIN_COMPLEX	0.02014946	0.84705882	2.1646537
GO_CHROMATIN_BINDING	0.02014946	0.43315571	2.1805756
GO_NUCLEAR_CHROMATIN	0.02014946	0.44398063	2.2350700
GO_CHROMATIN	0.02014946	0.42384078	2.3098181
GO_CHROMOSOME_ORGANIZATION	0.02014946	0.36987706	2.3324330
GO_TRANSCRIPTION_FACTOR_COMPLEX	0.02014946	0.53953219	2.3348446
GO_NUCLEAR_CHROMOSOME	0.02014946	0.41404803	2.3558045
GO_CHROMATIN_DNA_BINDING	0.02014946	0.70133014	2.3831266
GO_NUCLEOSOME_BINDING	0.02014946	0.70870208	2.4081765
GO_CHROMOSOME	0.02014946	0.41345940	2.6183583
GO_ORGANONITROGEN_COMPOUND_BIOSYNTHETIC_PROCESS	0.02097312	-0.26416072	-1.9927761
GO_IMMUNE_SYSTEM_PROCESS	0.02162371	-0.25377676	-1.9638959
GO_CATABOLIC_PROCESS	0.02162371	-0.23978101	-1.8625142
GO_CHROMATIN_ORGANIZATION	0.02162371	0.38067930	2.1430986
GO_ORGANONITROGEN_COMPOUND_METABOLIC_PROCESS	0.02195054	-0.24948523	-2.0117276
GO_NEGATIVE_REGULATION_OF_CHROMOSOME_ORGANIZATION	0.02326562	0.59570018	2.2134691
GO_REGULATION_OF_PRODUCTION_OF_MOLECULAR_MEDIATOR_OF_IMMUNE_RESPONSE	0.02386488	-0.74764660	-2.4708434
GO_PYRUVATE_METABOLIC_PROCESS	0.02386488	-0.71709722	-2.4598278
GO_MONOSACCHARIDE_BIOSYNTHETIC_PROCESS	0.02386488	-0.71709208	-2.4598101
GO_POSITIVE_REGULATION_OF_IMMUNE_EFFECTOR_PROCESS	0.02386488	-0.67025093	-2.4523230
GO_MONOSACCHARIDE_METABOLIC_PROCESS	0.02386488	-0.61596670	-2.4367944
GO_HEXOSE_METABOLIC_PROCESS	0.02386488	-0.60710187	-2.3492262
GO_RESPONSE_TO_DEXAMETHASONE	0.02405233	0.98911223	1.6810871
GO_CELLULAR_RESPONSE_TO_DEXAMETHASONE_STIMULUS	0.02405233	0.98911223	1.6810871
GO_CELL_SUBSTRATE_JUNCTION	0.02650254	-0.39027490	-2.2915254
GO_ANCHORING_JUNCTION	0.02650254	-0.38373395	-2.2656469
GO_MONOCYTE_CHEMOTAXIS	0.02650254	-0.94132439	-1.9128812
GO_CHEMOKINE_ACTIVITY	0.02650254	-0.94132439	-1.9128812
GO_CCR_CHEMOKINE_RECEPTOR_BINDING	0.02650254	-0.94132439	-1.9128812
GO_TELOMERASE_HOLOENZYME_COMPLEX	0.02650254	0.77399858	2.0989831
GO_NUCLEOSOMAL_DNA_BINDING	0.02650254	0.71176849	2.1922592
GO_ESC_E_Z_COMPLEX	0.02706305	0.84634761	2.0140287
GO_CARBOHYDRATE_CATABOLIC_PROCESS	0.02896807	-0.71050941	-2.3481114
GO_ADP_METABOLIC_PROCESS	0.02896807	-0.69959270	-2.3120336
GO_STRUCTURE_SPECIFIC_DNA_BINDING	0.02952926	0.55767994	2.1557710
GO_CELLULAR_RESPONSE_TO_KETONE	0.03221792	0.83152344	1.9787521
GO_POSITIVE_REGULATION_OF_B_CELL_MEDIATED_IMMUNITY	0.03406670	-0.84103167	-2.1076404
GO_REGULATION_OF_B_CELL_MEDIATED_IMMUNITY	0.03406670	-0.84103167	-2.1076404
GO_NEGATIVE_REGULATION_OF_SECRETION	0.03617052	-0.68785054	-2.2732278
GO_NEGATIVE_REGULATION_OF_HISTONE_MODIFICATION	0.03617052	0.80303280	2.0521455
GO_RIBOSOMAL_SMALL_SUBUNIT_BIOGENESIS	0.03752684	-0.56305442	-2.2796365
GO_REGULATION_OF_CHEMOKINE_PRODUCTION	0.03951847	-0.89597315	-2.0406470
GO_POSITIVE_REGULATION_OF_CHEMOKINE_PRODUCTION	0.03951847	-0.89597315	-2.0406470
GO_REGULATION_OF_IMMUNOGLOBULIN_PRODUCTION	0.04048948	-0.80697271	-2.1719662
GO_REGULATION_OF_CYTOKINE_PRODUCTION_INVOLVED_IN_IMMUNE_RESPONSE	0.04048948	-0.79915966	-2.1509374
GO_POSITIVE_REGULATION_OF_PRODUCTION_OF_MOLECULAR_MEDIATOR_OF_IMMUNE_RESPONSE	0.04084924	-0.77431414	-2.2130145
GO_NUCLEOPLASM_PART	0.04085521	0.32236912	1.9518631
GO_CYTOKINE_ACTIVITY	0.04123926	-0.68061934	-2.2493299
GO_POSITIVE_REGULATION_OF_LEUKOCYTE_PROLIFERATION	0.04133680	-0.63374519	-2.2564089
GO_RIBONUCLEOSIDE_DIPHOSPHATE_METABOLIC_PROCESS	0.04133680	-0.65636178	-2.2514896
GO_HUMORAL_IMMUNE_RESPONSE	0.04201988	-0.53962610	-2.2282049
GO_MEMBRANE_RAFT_ORGANIZATION	0.04201988	-0.92791282	-1.8856274
GO_EMBRYONIC_ORGAN_MORPHOGENESIS	0.04201988	0.78626467	2.0092946
GO_SIGNALING_RECEPTOR_ACTIVITY	0.04209369	-0.51611055	-2.2597556
GO_EXTERNAL_SIDE_OF_PLASMA_MEMBRANE	0.04209369	-0.48161822	-2.2549253
GO_NEGATIVE_REGULATION_OF_HISTONE_ACETYLATION	0.04209369	0.87749663	1.9211407
GO_CHROMOSOME_TELOMERIC_REGION	0.04209369	0.54860412	2.1206874
GO_REGULATION_OF_LEUKOCYTE_MEDIATED_IMMUNITY	0.04966809	-0.61349428	-2.2446610
GO_POSITIVE_REGULATION_OF_LYMPHOCYTE_MEDIATED_IMMUNITY	0.04966809	-0.68548658	-2.1765168
GO_POSITIVE_REGULATION_OF_LEUKOCYTE_MEDIATED_IMMUNITY	0.04966809	-0.68548658	-2.1765168
GO_SMALL_RIBOSOMAL_SUBUNIT	0.04966809	-0.44799869	-2.1444736
GO_REGULATION_OF_IMMUNE_EFFECTOR_PROCESS	0.04966809	-0.41035752	-2.1283422
GO_CELL_SURFACE	0.04966809	-0.36539859	-2.0929739
GO_INTRINSIC_COMPONENT_OF_PLASMA_MEMBRANE	0.04966809	-0.36526842	-2.0922283
GO_STEROL_BIOSYNTHETIC_PROCESS	0.04966809	-0.83123426	-2.0830879
GO_NEGATIVE_REGULATION_OF_MUSCLE_CONTRACTION	0.04966809	1.00000000	1.3368358
GO_CELLULAR_RESPONSE_TO_CADMIUM_ION	0.04966809	1.00000000	1.3368358
GO_TRANSMISSION_OF_NERVE_IMPULSE	0.04966809	1.00000000	1.3368358
GO_REGULATION_OF_SMOOTH_MUSCLE_CONTRACTION	0.04966809	1.00000000	1.3368358
GO_RESPONSE_TO_POTASSIUM_ION	0.04966809	1.00000000	1.3368358
GO_INNER_EAR_RECEPTOR_STEREOCILIUM_ORGANIZATION	0.04966809	1.00000000	1.3368358
GO_CELLULAR_RESPONSE_TO_ATP	0.04966809	1.00000000	1.3368358
GO_RESPONSE_TO_ATP	0.04966809	1.00000000	1.3368358
GO_NEGATIVE_REGULATION_OF_SMOOTH_MUSCLE_CONTRACTION	0.04966809	1.00000000	1.3368358
GO_AUDITORY_RECEPTOR_CELL_DEVELOPMENT	0.04966809	1.00000000	1.3368358
GO_PERIPHERAL_NERVOUS_SYSTEM_AXON_ENSHEATHMENT	0.04966809	1.00000000	1.3368358
GO_SCHWANN_CELL_DEVELOPMENT	0.04966809	1.00000000	1.3368358
GO_SCHWANN_CELL_DIFFERENTIATION	0.04966809	1.00000000	1.3368358
GO_MYELIN_MAINTENANCE	0.04966809	1.00000000	1.3368358
GO_POSITIVE_REGULATION_OF_OXIDATIVE_STRESS_INDUCED_CELL_DEATH	0.04966809	1.00000000	1.3368358
GO_AUDITORY_RECEPTOR_CELL_MORPHOGENESIS	0.04966809	1.00000000	1.3368358
GO_INNER_EAR_RECEPTOR_CELL_DEVELOPMENT	0.04966809	1.00000000	1.3368358
GO_INNER_EAR_MORPHOGENESIS	0.04966809	1.00000000	1.3368358
GO_DENDRITE_CYTOPLASM	0.04966809	1.00000000	1.3368358
GO_DENSE_CORE_GRANULE	0.04966809	1.00000000	1.3368358
GO_RAC_GTPASE_BINDING	0.04966809	1.00000000	1.3368358
GO_RESPONSE_TO_ACETYLCHOLINE	0.04966809	0.97654941	1.6597354
GO_REGULATION_OF_PROTEIN_ACETYLATION	0.04966809	0.73701250	1.9986817
GO_CHROMOSOMAL_REGION	0.04966809	0.39512644	2.0263993
GO_REGULATION_OF_PROTEIN_PHOSPHATASE_TYPE_2A_ACTIVITY	0.05019616	0.97571189	1.6583120
GO_REGULATION_OF_LYMPHOCYTE_MEDIATED_IMMUNITY	0.05245907	-0.60742339	-2.1626918
GO_NEGATIVE_REGULATION_OF_IMMUNE_SYSTEM_PROCESS	0.05267385	-0.42963932	-2.1674207
GO_TELOMERASE_RNA_BINDING	0.05267385	0.76276185	1.9492333
GO_NUCLEOTIDE_PHOSPHORYLATION	0.05713205	-0.59811057	-2.1883748
GO_NEGATIVE_REGULATION_OF_OSSIFICATION	0.05713205	-0.77983193	-2.0989169
GO_NUCLEAR_TRANSCRIPTIONAL_REPRESSOR_COMPLEX	0.05713205	0.84563758	1.8513904
GO_CHD_TYPE_COMPLEX	0.05713205	0.84563758	1.8513904
GO_POSITIVE_REGULATION_OF_ADAPTIVE_IMMUNE_RESPONSE	0.06189899	-0.77877218	-2.0960645
GO_NEGATIVE_REGULATION_OF_IMMUNE_RESPONSE	0.06314800	-0.69781145	-2.1171516
GO_REGULATION_OF_LEUKOCYTE_PROLIFERATION	0.06635628	-0.59232978	-2.1672240
GO_OXIDOREDUCTION_COENZYME_METABOLIC_PROCESS	0.06635628	-0.57463707	-2.1024897
GO_METHYLTRANSFERASE_COMPLEX	0.06783565	0.50328658	2.0423651
GO_CARBOHYDRATE_BIOSYNTHETIC_PROCESS	0.07094279	-0.55356821	-2.1420737
GO_POSITIVE_REGULATION_OF_INTERFERON_GAMMA_PRODUCTION	0.07094279	-0.73313063	-2.0953107
GO_CELL_JUNCTION	0.07464118	-0.28528470	-1.8583837
GO_NUCLEAR_CHROMOSOME_TELOMERIC_REGION	0.07464118	0.56031718	2.0009126
GO_NEGATIVE_REGULATION_OF_PROTEIN_ACETYLATION	0.07682414	0.79446054	1.8905546
GO_POSITIVE_REGULATION_OF_CYTOKINE_PRODUCTION_INVOLVED_IN_IMMUNE_RESPONSE	0.07837829	-0.84312081	-1.9202718
GO_CATALYTIC_COMPLEX	0.08053034	0.28086769	1.7850437
GO_PRONUCLEUS	0.08221686	0.78844922	1.8762496
GO_CYTOKINE_MEDIATED_SIGNALING_PATHWAY	0.08430103	-0.35616469	-2.0183565
GO_POSITIVE_REGULATION_OF_IMMUNOGLOBULIN_PRODUCTION	0.08430103	-0.83679892	-1.9058732
GO_DEATH_RECEPTOR_ACTIVITY	0.08430103	-0.83557047	-1.9030753
GO_PROTEIN_PHOSPHATASE_BINDING	0.08430103	0.70514585	1.9122635
GO_PEPTIDYL_LYSINE_MODIFICATION	0.08430103	0.40829459	1.9460150
GO_RHYTHMIC_PROCESS	0.08458391	0.45852359	1.9605300
GO_INNATE_IMMUNE_RESPONSE	0.09084222	-0.39810416	-2.0850062
GO_NEGATIVE_REGULATION_OF_CYTOKINE_SECRETION	0.09098770	-0.83305369	-1.8973432
GO_NEGATIVE_REGULATION_OF_CYTOKINE_PRODUCTION	0.09221813	-0.48149532	-2.0688472
GO_NEGATIVE_REGULATION_OF_CHROMATIN_MODIFICATION	0.09221813	0.65597026	1.9437568
GO_REGULATION_OF_INTERLEUKIN_2_PRODUCTION	0.09358101	-0.74587638	-2.0075255
GO_RESPONSE_TO_BACTERIUM	0.09779746	-0.39964553	-2.0161097
GO_REGULATION_OF_DNA_DAMAGE_RESPONSE_SIGNAL_TRANSDUCTION_BY_P53_CLASS_MEDIATOR	0.09779746	-0.89522213	-1.8191960
GO_CELL_ACTIVATION_INVOLVED_IN_IMMUNE_RESPONSE	0.09780682	-0.67182587	-2.0383116
GO_REGULATION_OF_T_CELL_TOLERANCE_INDUCTION	0.09780682	-0.96147404	-1.6582175
GO_RETINA_HOMEOSTASIS	0.09780682	0.81801842	1.7909226
GO_CELLULAR_RESPONSE_TO_REACTIVE_OXYGEN_SPECIES	0.09966106	0.63443436	1.9540688
