# Supplementary material for: Linking single-cell measurements of mass, growth rate, and gene expression
Source: Genome Biol. 2018 Nov 27;19:207. doi: 10.1186/s13059-018-1576-0 (PMC6260722; doi:10.1186/s13059-018-1576-0)
Supplement: Supplementary file 9 — Table S8. List of significantly differentially expressed genes between the DMSO and RG7388 treated BT159 GBM cells with corresponding Bonferroni-corrected P values and log-normalized fold change values. Negative values indicate genes that were expressed at a higher level in the DMSO treated cells. (XLSX 451 kb) [file 13059_2018_1576_MOESM9_ESM.xlsx]

## Sheet: Sheet1
Gene	Average log(Fold Change)	P value (Bonferroni Corrected)
MDM2	2.93182	4.62788e-20
TUBA1B	-2.39152	8.79319e-19
C1orf56	1.81286	9.36556e-18
YWHAE	1.25594	5.95223e-17
HNRNPH1	2.26101	1.01613e-16
SET	1.42955	4.26301e-15
HEPN1	2.6325	7.39046e-15
LPIN3	0.271021	7.50501e-15
CDKN1A	2.49748	8.717e-15
EIF4A1	-1.21133	1.24389e-14
PEG10	-0.329286	1.53829e-14
SRSF2	-1.06456	5.65154e-14
TUBA1A	-1.36407	1.07097e-13
EIF2S3	1.59063	1.56636e-13
RPS5	-0.708297	5.43364e-13
TMSB4X	-1.58308	2.11616e-12
GDF15	2.47711	3.23145e-12
COX6C	-1.04795	3.36222e-12
RPS2	0.92965	3.55046e-12
H2AFZ	-0.888369	4.57257e-12
CYCS	-0.686447	1.692e-11
CTNNAL1	0.00587731	2.30784e-11
PLTP	1.46329	2.3503e-11
RPL11	-0.923826	2.63737e-11
CHP1	1.49051	3.36801e-11
CKS2	-1.23598	3.65384e-11
UCHL1	-0.952614	5.42215e-11
SNRPF	-0.82036	5.53947e-11
DDX39B	-0.449505	5.64447e-11
C12orf57	-0.936305	6.81481e-11
RPS19BP1	-0.78374	7.25103e-11
MTRNR2L2	-0.766538	7.65607e-11
GGH	-0.920517	8.36583e-11
UBC	-1.24282	9.59121e-11
RPS15A	-0.945341	9.95065e-11
STMN1	-1.43269	1.02356e-10
GAPDH	-0.598677	1.1972e-10
RAB12	0.0691659	1.20885e-10
EEF2	1.02867	1.23099e-10
MT2A	-0.640183	1.28912e-10
RPL39	-1.00075	1.61366e-10
DPM1	-0.606507	1.8376e-10
EIF5AL1	0.0781	1.98705e-10
RPS27A	-0.901293	2.00698e-10
PPP1CB	1.63308	2.34414e-10
SNRPG	-0.89624	2.78996e-10
MTRNR2L8	-0.850235	3.06397e-10
CALM1	1.07359	3.51317e-10
RPL18	-0.815476	4.01546e-10
CENPM	-0.783193	4.41233e-10
HNRNPA2B1	-0.781568	5.0493e-10
SOX4	1.68224	5.90686e-10
MBOAT1	0.721046	6.50805e-10
PSME1	-0.497314	8.32554e-10
NOV	-0.79775	9.33362e-10
TECR	-0.0438512	1.09768e-09
SOX11	0.902887	2.12259e-09
SRSF7	-0.657231	2.69666e-09
LOC100505702	0.059426	2.7049e-09
DEGS1	-0.636198	2.746e-09
TUBB4B	-1.12266	3.2189e-09
UQCRH	-0.794624	3.35316e-09
CNIH4	-0.615365	3.43333e-09
RPL6	-0.524128	3.62729e-09
PVRL4	0.644678	3.9287e-09
SAT1	1.19494	4.24353e-09
PGRMC1	-0.847875	5.64082e-09
GABARAPL1	-0.35287	6.36973e-09
TP53I3	1.83194	6.60308e-09
PAQR7	0.58912	7.76406e-09
PSMA5	-0.225397	8.08325e-09
CHMP5	-0.37145	8.20716e-09
GNG5	-0.771653	8.53578e-09
PHGDH	-0.511323	8.90122e-09
HIST1H4C	-1.12469	9.10778e-09
RPL17	-0.6255	1.05197e-08
TUBB2A	-1.24972	1.07729e-08
S1PR2	1.65767	1.29075e-08
EMP3	-0.476844	1.55674e-08
C6orf62	1.91694	1.59756e-08
CETN2	-0.486073	1.66485e-08
MGST3	-0.648697	1.71071e-08
AZIN1	-0.280255	1.71935e-08
MPDU1	-0.489754	1.75899e-08
AXL	0.610612	1.89812e-08
CHCHD2	-0.641363	2.45269e-08
ANXA5	-0.732663	2.51862e-08
RPL23	1.03521	2.55081e-08
RPL5	-0.436797	2.7099e-08
NDUFB6	-0.431981	3.01961e-08
PPP1R7	-0.425047	3.02252e-08
ACTB	-0.790777	3.08568e-08
HCFC1	-0.118363	3.36659e-08
KPNA2	-1.09435	3.88072e-08
MTRNR2L1	-0.593629	4.33595e-08
DYNLL1	-0.585448	4.62132e-08
RPLP2	-0.895003	5.01578e-08
HNRPDL	-0.521575	5.36567e-08
COX7C	-0.287239	6.3034e-08
FH	-0.194629	6.94036e-08
FAU	-0.707703	7.83457e-08
HSP90AA1	-0.747555	9.06418e-08
COMMD4	-0.594135	9.15575e-08
LSM3	-0.671076	1.00124e-07
EXOSC8	-0.49054	1.15648e-07
MTRNR2L7	-0.22148	1.32083e-07
NUDT1	-0.601613	1.33521e-07
CTNNB1	0.987923	1.43195e-07
USP22	1.27265	1.48699e-07
TRA2A	1.42681	1.58701e-07
PGD	-0.452168	1.6529e-07
PAICS	-0.395567	1.75863e-07
SRSF6	1.69148	1.89406e-07
PPIF	-0.442382	1.91031e-07
COX7B	-0.835827	1.94537e-07
S100A10	-0.416521	2.07382e-07
APH1A	-0.305518	2.39756e-07
COX6A1	-0.815577	2.46444e-07
TGFB1I1	-0.362011	2.46673e-07
WDR61	-0.482171	2.47437e-07
HMGN2	-1.22095	2.5771e-07
MVD	-0.695726	2.59418e-07
RPLP1	-0.789395	2.64221e-07
CKS1B	-1.09508	2.74125e-07
CDC27	-0.167043	2.97188e-07
TMSB10	-0.911491	3.08624e-07
RPS13	-0.775233	3.11615e-07
RPS29	-0.932482	3.27018e-07
TSPYL1	1.26376	3.36441e-07
ACAT2	-0.849325	3.42275e-07
ZNF460	-0.30577	3.53723e-07
PAFAH1B2	1.32868	3.79906e-07
NDUFS3	-0.294818	3.84902e-07
SLC38A2	-0.244092	4.24096e-07
UBE2T	-1.0324	4.59706e-07
PPP1CA	-0.489445	4.66932e-07
FAM210B	1.17533	5.14544e-07
HPRT1	-0.107394	5.20127e-07
ARPC5	-0.625873	5.20998e-07
TP53I11	-0.576828	5.40176e-07
PSMC2	-0.326613	5.40517e-07
NDUFA4	-0.624865	5.49061e-07
PSMD6	-0.439512	5.6093e-07
MARS	-0.378942	5.76572e-07
PHF19	-0.509869	5.80075e-07
MNF1	-0.248068	6.69813e-07
TMSB15A	-0.669155	7.14057e-07
PTGES3	-0.772248	7.24282e-07
PSMA4	-0.711482	7.54334e-07
ORC3	-0.175504	8.31821e-07
LSM2	-0.221161	8.50562e-07
EXOC6	-0.17829	9.53426e-07
FDPS	-0.616264	9.96612e-07
UBE3B	-0.186616	9.98103e-07
SHMT2	-0.596938	9.99107e-07
LOC401397	-0.470303	1.09208e-06
RTN3	-0.371172	1.12289e-06
EEF1A1	0.614879	1.19297e-06
PRKDC	-0.257662	1.24453e-06
MRPL47	-0.367764	1.29139e-06
DUT	-0.342556	1.37744e-06
DUS3L	-0.334936	1.50552e-06
PSENEN	-0.350521	1.52138e-06
COPS3	-0.389813	1.61852e-06
PIN4	0.295581	1.67756e-06
SCRG1	-0.731589	1.70949e-06
NUCB2	-0.329161	1.76449e-06
DHX8	-0.120006	1.76853e-06
CDC37	-0.515436	1.91735e-06
ANAPC11	-0.768085	2.08876e-06
MTRNR2L6	-0.597143	2.13556e-06
IDH2	-0.505243	2.26361e-06
CDK12	-0.072628	2.28205e-06
ADAM15	-0.12239	2.29412e-06
BZW2	-0.490703	2.30524e-06
AKAP11	-0.0959364	2.33888e-06
MRPL41	-0.792746	2.43981e-06
SMC2	-0.175146	2.47856e-06
B4GALNT1	-0.279395	2.54832e-06
PRDX1	-0.191504	2.61706e-06
SUGT1	-0.358346	2.71826e-06
SRP72	-0.257705	2.89561e-06
GADD45A	1.78523	2.99779e-06
OAT	-0.456064	3.07899e-06
CTTN	1.84429	3.09193e-06
VAT1	-0.172702	3.10948e-06
EGLN2	-0.431366	3.25085e-06
LMAN1	-0.0899833	3.63566e-06
SNRPD3	-0.460801	3.71967e-06
SNHG7	1.48868	3.7222e-06
TEX101	0.0924852	4.2689e-06
TMEM106C	-0.525294	4.44985e-06
C12orf44	-0.456198	4.7211e-06
SNRPA	-0.254466	4.75992e-06
NOP58	-0.526866	4.81119e-06
SACS	-0.0538354	4.93017e-06
HSPA4	-0.316235	5.35374e-06
LSMD1	-0.133203	6.09826e-06
RPL22L1	-0.306871	6.6908e-06
NSDHL	-0.447723	6.79262e-06
IER3IP1	-0.412946	7.19539e-06
SNRPD1	-0.14672	7.19584e-06
LMNB1	-0.229518	7.21007e-06
DDX5	-0.659018	7.64112e-06
ANKRD52	-0.0975927	7.71963e-06
TOMM6	-0.478308	8.3708e-06
LINC00116	-0.0389104	8.47464e-06
PPRC1	-0.070923	8.54121e-06
MRPL55	-0.622196	9.07137e-06
HMGB3	-0.168035	9.18582e-06
NOL10	-0.192255	9.26544e-06
TMEM123	-0.181985	9.62014e-06
HEPACAM	0.0628504	9.8439e-06
GANAB	-0.396639	1.012e-05
6-Sep	0.0981963	1.02694e-05
POTEE	-0.0393769	1.09801e-05
SNRPD2	-0.105132	1.10358e-05
MLF1IP	-0.346987	1.13263e-05
UBAP2	-0.105204	1.14853e-05
CARS	-0.354138	1.14888e-05
NUP54	-0.218771	1.17513e-05
RANBP1	-0.191562	1.22e-05
DLC1	-0.161424	1.22196e-05
YEATS4	-0.411946	1.28824e-05
CNOT8	-0.152607	1.3089e-05
NBN	-0.137212	1.32306e-05
FAM127A	-0.307372	1.33271e-05
ABCA2	-0.0723886	1.40744e-05
MAGOH	-0.200024	1.47439e-05
TPT1	-0.439554	1.49257e-05
TMPRSS11B	0.0408503	1.50238e-05
MLL2	-0.0240537	1.51407e-05
ATP5G3	-0.373943	1.53368e-05
TIMM10	-0.364482	1.61107e-05
TMEM11	-0.0740026	1.66369e-05
TENC1	-0.0798622	1.72298e-05
FASN	-0.137233	1.73473e-05
RNF167	-0.165952	1.79926e-05
PSMA1	-0.620659	1.80732e-05
FDXR	1.26961	2.18206e-05
ATOX1	-0.429794	2.24134e-05
IRF2BPL	0.147292	2.30042e-05
TK1	-0.605205	2.40556e-05
NAGK	-0.240047	2.44652e-05
RAB18	-0.165572	2.54975e-05
SH3KBP1	1.03593	2.57975e-05
GOT2	-0.320423	2.60579e-05
MTRNR2L10	-0.520789	2.64264e-05
GBA	-0.24559	2.73374e-05
JMJD1C	-0.0707347	2.761e-05
PMP22	-0.360099	2.76959e-05
SFT2D2	-0.300825	2.77985e-05
CNRIP1	0.36077	2.82679e-05
CFL2	-0.18137	2.87177e-05
PDGFA	1.19122	3.00086e-05
LACTB2	-0.331715	3.25755e-05
NUDCD2	-0.217603	3.44316e-05
SIVA1	-0.54506	3.47155e-05
ERH	-0.579981	3.58279e-05
POU2F3	0.023755	3.63324e-05
ANKRD40	0.7914	3.644e-05
SPARC	-0.169236	3.71406e-05
MAP1A	-0.0977101	3.74181e-05
TUSC3	-0.0107328	3.74783e-05
ZBED6	-0.140688	3.79409e-05
IYD	0.016802	3.92565e-05
PMM1	-0.368984	3.97822e-05
RAB11A	-0.340284	4.01712e-05
C17orf49	-0.327258	4.1098e-05
DHCR7	-0.721841	4.16225e-05
COPB1	-0.195338	4.34243e-05
SMCHD1	-0.072767	4.43575e-05
CCDC167	-0.147482	4.47877e-05
INADL	0.0632329	4.69598e-05
SULF2	0.470393	4.77019e-05
PNN	-0.13846	4.7954e-05
RBM12	-0.0863331	4.93937e-05
COX8A	-0.728176	4.94406e-05
LINC00536	0.0129925	5.01863e-05
BBC3	0.612097	5.04747e-05
NASP	-0.387003	5.09674e-05
PSMB4	1.32207	5.11935e-05
MTRNR2L4	-0.476737	5.13772e-05
TNFAIP6	-0.552502	5.21229e-05
RNASEH2C	-0.175794	5.27973e-05
NUDT5	-0.16602	5.38812e-05
15-Sep	-0.315137	5.50097e-05
GLRX2	-0.222388	5.50997e-05
SMS	0.142834	5.57816e-05
NOP56	-0.356057	5.58227e-05
MRPS11	0.00334244	5.83815e-05
C1orf27	-0.135107	5.86245e-05
NIPSNAP3A	-0.302866	5.86245e-05
CENPK	-0.367992	5.90512e-05
RRP1B	-0.0966882	6.09246e-05
URB2	0.0563127	6.25302e-05
NCBP1	-0.102428	6.25654e-05
RIN2	1.2398	6.25958e-05
PHKG1	0.0492378	6.34458e-05
AUP1	-0.243744	6.54581e-05
PCID2	-0.199221	6.59911e-05
WBP5	-0.349721	6.7587e-05
ITGAE	-0.0994944	7.09863e-05
CLPP	-0.250112	7.13509e-05
IGSF8	-0.238211	7.22237e-05
SHISA2	0.788287	7.40697e-05
GORASP2	-0.295965	7.42913e-05
TNFRSF19	-0.201659	7.58079e-05
ACTN1	-0.282414	7.58795e-05
KIF2C	-0.36205	7.83576e-05
CCDC104	-0.311599	7.83685e-05
DPYSL2	1.16615	8.06074e-05
C16orf54	0.0276124	8.28349e-05
NDUFB10	-0.572846	8.48507e-05
MCM3	-0.303017	8.56839e-05
FADS2	-0.511819	8.65628e-05
C17orf76-AS1	0.623546	8.77949e-05
GMPS	-0.171945	8.79061e-05
HMGB1	-0.748278	8.87927e-05
UBE2A	-0.287721	8.97328e-05
LOC100131496	0.176911	9.08779e-05
LTV1	-0.27421	9.51794e-05
PPP5C	-0.143236	9.74988e-05
CREB3	-0.358623	0.000101189
MRPL40	-0.396055	0.000101253
CYB5A	-0.484765	0.000103482
UBR7	-0.111482	0.000106883
HN1	-0.42243	0.000108622
NUDCD1	-0.168757	0.000109518
AFF4	-0.118561	0.000113343
NUSAP1	-0.571531	0.000117104
ATP1B3	-0.511082	0.000119227
SMC4	-0.147641	0.000121917
ATP5D	-0.610762	0.000123095
COPS5	-0.193991	0.000123201
TPM1	-0.373317	0.000123336
RBBP7	-0.174203	0.000125621
FAM83H	0.00469703	0.000127823
BZW1	-0.12149	0.000129862
FAM136A	-0.187087	0.000132861
POP7	-0.314069	0.000133129
RABGGTB	-0.279539	0.000137748
HMGB2	-0.711604	0.000140468
RBX1	-0.46046	0.000140791
RPL14	-0.407299	0.000141798
POLE3	0.0801966	0.000143959
EEF1E1	-0.478083	0.000145764
PSMC4	-0.117756	0.000147115
PMS1	-0.164307	0.000148548
SLBP	-0.420481	0.000149555
TRPM1	0.0081661	0.000151456
DBNDD2	-0.155992	0.000152789
NPDC1	-0.608735	0.000152965
PTRHD1	-0.600843	0.000158291
MSMO1	-0.69736	0.000160177
SNRPB2	-0.448985	0.000162379
MRPL20	-0.146211	0.000163141
GADD45GIP1	-0.462296	0.000165322
STXBP1	-0.130353	0.00016593
TMEM109	-0.104199	0.000167274
TRA2B	-0.166998	0.000167535
CDC45	-0.354463	0.000168511
HSP90B1	-0.52418	0.000168876
ENG	-0.233533	0.000169694
LOC100128593	0.0129827	0.000173433
NRBP1	-0.284518	0.000177223
RBM27	-0.0685734	0.000179926
GJD4	0.0256465	0.000181856
NDUFA7	-0.456791	0.00018237
CALM3	-0.220762	0.000183
WLS	-0.119938	0.000184888
NELFCD	0.0234129	0.000185177
LSM5	-0.252937	0.000186335
PCMT1	-0.371273	0.00018655
CMC2	-0.00466345	0.000186745
GNG10	-0.520867	0.000190654
FKBP2	-0.373344	0.000193484
TMBIM6	-0.370758	0.00019771
RIF1	-0.0491088	0.000199402
LOC550643	-0.254826	0.000199645
STAU1	-0.165041	0.000208266
STRA13	-0.438835	0.000209564
ZNHIT1	-0.346084	0.000215552
NGFRAP1	-0.42513	0.000216091
CTBP1	0.644621	0.000217741
MYL6B	0.137285	0.000222366
BUD31	-0.328615	0.000234828
PPM1G	-0.168938	0.000235328
SCYL2	-0.107545	0.000245267
PIR	-0.268126	0.000245774
ACSS2	-0.258366	0.00025425
ELF1	-0.128122	0.000254341
NDUFC1	-0.274361	0.000262197
ERCC3	-0.0674163	0.000265141
LHFP	-0.134983	0.000274708
MTHFD1	-0.130059	0.000284766
CD63	-0.523024	0.000291279
ACOT7	-0.210725	0.000293288
YBX1	0.919955	0.00029681
COMMD7	-0.188689	0.00030346
STARD3NL	-0.410953	0.00030417
PTN	-0.512236	0.000309155
TSPAN7	-0.366389	0.000311879
CMTM3	0.497169	0.00031342
PQBP1	-0.362103	0.000318333
SLC35A4	-0.222477	0.000322595
TMEM126B	-0.478566	0.000326325
DTD1	-0.0848068	0.000339721
IGFBP3	-0.793334	0.00035559
ELOVL5	-0.44749	0.000360608
CTPS1	-0.191317	0.000360871
CPPED1	0.0761805	0.000363584
RAP2B	0.822654	0.00038374
WDR18	-0.390738	0.000391454
HSPA14	-0.0547989	0.000391812
C14orf23	0.4707	0.000417895
CPSF7	-0.0727679	0.000418914
ENOPH1	-0.298508	0.000421627
NDUFA2	-0.206722	0.000438533
RPRD2	-0.0435122	0.000440359
FAM126A	-0.154036	0.000445872
GINS2	-0.509004	0.000450993
SURF4	-0.383516	0.000452124
SEPW1	-0.107726	0.000456897
NDUFS1	-0.145554	0.000462061
RPL18A	0.394051	0.000465938
DGKI	-0.143411	0.000467749
POLR2G	-0.266941	0.000480524
EEF1D	-0.561624	0.000483961
KIAA1704	-0.114024	0.000484325
TXN	-0.54065	0.000484858
ATP2B1	-0.105794	0.000494551
UBLCP1	-0.0809457	0.000496664
SEC61G	-0.312124	0.000496826
TUBB	-0.726844	0.000498433
VCL	-0.144885	0.000505582
DDX24	-0.0600254	0.000521101
GTF2F1	-0.354887	0.000523634
ATP5B	-0.399543	0.000530352
WDYHV1	0.174216	0.000532825
CORO1C	-0.232093	0.000533617
MRPS15	-0.208259	0.000535471
NAPA	-0.154943	0.000539692
BIRC5	-0.430897	0.000539749
RNASEH2A	-0.582026	0.000544685
TPX2	-0.309531	0.00054899
HNRNPL	0.378406	0.000553948
ATP6V1E1	-0.370998	0.000564257
KCNK3	0.0153672	0.000577566
KDELR2	-0.390867	0.000588057
ACTR3	-0.399348	0.000589377
HADHA	-0.176553	0.000592344
SIDT1	0.00398248	0.000594762
ANKRD13C	-0.0534688	0.000595702
COX5B	-0.361735	0.000624368
SCPEP1	-0.199086	0.000627913
RGMB	-0.134644	0.000629601
DNAJB13	0.010736	0.000640016
MSI1	0.383008	0.00065581
AHSA1	-0.0348556	0.000664593
VPS29	-0.251301	0.000665577
EDA2R	0.964991	0.000669931
SUPT4H1	-0.0236205	0.000676644
SVIP	-0.323357	0.000702366
FEN1	-0.211982	0.000706328
MRPL3	0.00957915	0.00071458
SPATA2L	-0.172234	0.00072426
ASNS	0.0306293	0.000730651
PAFAH1B3	-0.378354	0.000730975
ERCC8	-0.25493	0.000735986
MAGOHB	-0.109508	0.000741305
FAM64A	-0.703831	0.000744111
HIST1H2BK	-0.342339	0.000747212
NCAPD3	-0.0546694	0.000752185
DAD1	-0.453423	0.000755178
NUCKS1	0.650263	0.000762306
LSAMP	-0.0307193	0.000782653
CHCHD3	0.0547335	0.000798264
GTF3C2	-0.0258485	0.000800336
NOSIP	-0.251952	0.000802367
C20orf27	0.074161	0.000823714
ZNF462	-0.0364444	0.000831418
CBR3	-0.360484	0.00084567
GLO1	-0.0974127	0.000872765
CNPY3	-0.224268	0.000873305
SLIRP	-0.0114877	0.000873562
RAVER1	-0.119551	0.000889179
HMGCR	-0.1689	0.00089024
UFL1	0.297475	0.000909011
RAD21	-0.243358	0.000910474
DLGAP1	-0.0616311	0.000915593
ATP1A3	-0.0511186	0.000920172
CMAS	-0.327222	0.000931848
RDH11	-0.262472	0.000946444
NUP85	-0.126837	0.000954498
GTF2B	-0.172504	0.000979481
PHLDA1	0.831781	0.000982186
ZNF92	-0.248074	0.0010228
SLK	0.0585386	0.00105389
TGIF1	-0.206877	0.00106075
DCTN6	-0.142492	0.00106615
ARPC3	-0.455584	0.00107314
HSPA8	-0.196372	0.00108678
CCND3	-0.202491	0.00109055
DNAJC9	0.0216011	0.001102
PIGU	-0.239886	0.00110986
HIRIP3	-0.206594	0.00111467
EXOSC6	0.468536	0.00111893
MRPS34	-0.415883	0.00112645
SNHG1	-0.069349	0.00113725
WBSCR22	-0.195989	0.00114499
SLC12A2	0.612987	0.00115259
RPS21	-0.544664	0.00115354
ALG2	-0.183904	0.00115534
NIPAL3	0.491768	0.00115859
DHCR24	-0.236084	0.00120332
HAT1	0.00685847	0.00122774
TROAP	-0.28229	0.00122988
BRF2	-0.267727	0.00123477
ATN1	-0.0642065	0.00124499
RPSA	-0.278227	0.001271
UBE2E1	-0.288266	0.00127384
RBM3	-0.305564	0.00127584
USMG5	-0.783237	0.00129407
POMT1	-0.101363	0.00129955
MSS51	0.0762362	0.001308
DCXR	-0.160236	0.00132097
MAP1LC3B	-0.270096	0.00132097
KLHDC2	-0.241133	0.00133824
MRPS18C	0.216858	0.0013977
ADSS	-0.0919376	0.00141613
MTRNR2L3	-0.38155	0.00145067
TNFRSF1A	-0.266504	0.00147081
HSD17B12	-0.381407	0.00148126
SYPL1	-0.256103	0.00149504
PUSL1	-0.300092	0.00149649
NHEG1	0.0112004	0.00149675
GMNN	-0.303818	0.00151765
TSEN15	-0.14767	0.00152838
LETM1	0.716362	0.00153426
SPCS2	-0.272531	0.00153941
R3HDM1	-0.033594	0.00155148
NDUFS5	-0.114437	0.00157154
NDUFB3	-0.235003	0.00157858
TMEM194A	-0.0982097	0.00158434
PHB	-0.259318	0.00158856
ORC5	-0.275279	0.00161674
CNIH	-0.24735	0.00163751
OXCT1	0.0727304	0.00167078
FHL1	0.0253344	0.00167213
SRRT	-0.153838	0.00167732
TMEM97	-0.518854	0.00167974
RNF138	-0.102151	0.001691
LPAR1	-0.086605	0.00169832
ARHGAP33	-0.118617	0.00169832
ALKBH2	-0.321615	0.00171661
CASP14	0.0072173	0.00174306
UXT	-0.142476	0.00176107
PRIM1	-0.306199	0.00177567
GPX4	-0.420812	0.0017783
MUC21	0.00507971	0.00178835
PHF3	-0.0793417	0.00179381
PRKX	0.379128	0.00181922
TXNDC17	-0.266706	0.00183598
MRPS2	0.5824	0.00187779
CBLL1	-0.115187	0.00188058
PSMG1	-0.388652	0.00189086
MON1B	-0.0208892	0.00191711
AMER3	0.00796282	0.00191859
INSIG1	-0.554888	0.00193392
SBDS	-0.183595	0.00193544
TBRG4	-0.222599	0.00196411
C16orf80	-0.306898	0.00197618
FABP7	-0.292977	0.00197911
CACYBP	-0.220007	0.00198806
MVK	-0.18088	0.00199235
H2AFX	-0.251594	0.0020256
GON4L	-0.13139	0.00203287
NME4	-0.0900053	0.00205557
NQO1	-0.294654	0.00211516
TCF3	-0.113267	0.00213115
PSMD14	-0.226884	0.00218402
PABPC1	-0.35009	0.00223939
MASTL	-0.168185	0.00225023
TALDO1	-0.251758	0.0022734
DMBX1	0.0781743	0.00227679
ZNF93	-0.262622	0.00228006
ZDHHC12	-0.19478	0.00230672
LOC100289341	0.184201	0.0023143
ADAM19	0.528303	0.00234252
CDK2	0.0596224	0.00235382
TOP1	-0.226647	0.00240776
HINT1	-0.445578	0.00246353
ME1	0.20634	0.00248149
CD99	-0.0301879	0.0025006
PPT1	-0.167552	0.00251249
TAF15	-0.129437	0.00251564
LINC00114	0.0345712	0.00251621
BNIP3	-0.211276	0.00251752
POLR2J	-0.407921	0.0025408
SUCLG1	-0.00332382	0.00254868
CCDC8	0.00971587	0.00258355
UBR4	-0.0337133	0.0025987
LLPH	-0.111601	0.00263651
RUSC1	-0.203879	0.00266476
MMADHC	0.0988529	0.0026891
DDX52	-0.139651	0.00270537
NELFA	-0.179907	0.0027251
PMF1	-0.279047	0.00272913
DENND5A	-0.0467715	0.00281035
RPS12	-0.565444	0.00281143
ZNF800	-0.104196	0.00282419
ORMDL1	-0.280955	0.0028262
MLST8	-0.343131	0.00283279
UFM1	-0.117952	0.00286141
ESYT1	0.0278833	0.00286824
PIP5K1A	-0.0166698	0.00292783
PRC1	-0.321912	0.00292849
ISOC2	-0.0859079	0.00296117
CDK5	-0.291695	0.00296869
MRPL21	0.0677444	0.00300218
PBK	-0.835644	0.00301319
COPS8	-0.25921	0.00301878
CCDC114	0.025955	0.00303323
SPRY2	-0.257115	0.00306785
VPS13A	-0.0248116	0.00307244
CSTF3	-0.15106	0.00311533
RBM10	-0.199462	0.00313138
PAM16	-0.251632	0.00314424
PDLIM7	-0.276271	0.00316481
RNPS1	-0.268216	0.0032086
RPL36AL	-0.482155	0.00321006
HIST3H2A	-0.148131	0.00323243
FMNL3	-0.0958236	0.00325348
PSMB5	-0.425323	0.00325818
EIF4B	0.949848	0.00330031
MKI67	-0.158073	0.00341217
CAMLG	-0.316214	0.00344182
ECI2	-0.078063	0.00347004
RRBP1	-0.0351429	0.00351095
SEC16A	-0.0219372	0.00352324
SMG5	0.0690227	0.00355107
IDI1	-0.680887	0.00362972
MET	0.00645489	0.00363227
LEPROTL1	0.12326	0.00364798
DYM	0.0348733	0.00367438
VPS37A	-0.0886239	0.00369581
TNRC6B	0.418736	0.00373074
UQCR11	-0.283923	0.00373352
CWC15	0.125248	0.00376041
GLUD1	-0.172675	0.00376072
HSPH1	-0.228416	0.00376085
LZIC	-0.149279	0.00376714
PDLIM3	-0.239459	0.00377765
ELK1	-0.167715	0.00378603
ZWINT	-0.297752	0.00383301
HIGD2A	-0.394079	0.0038375
FAF2	-0.109923	0.00385406
HSD17B7	-0.499001	0.00390969
DNAJC2	-0.328483	0.00391008
MAML2	-0.0334905	0.00392025
MAD2L1	-0.761911	0.00392299
TXNDC12	-0.0433384	0.00392822
PTPRS	0.442283	0.0039441
R3HDM2	0.728696	0.00395181
PPIH	-0.215065	0.00405665
FBL	-0.241424	0.00406072
KIAA0232	-0.0789509	0.00409344
PCBD1	-0.200938	0.00410817
ARL1	-0.00814191	0.00415784
FAM65A	-0.163017	0.00420803
JAZF1	-0.123988	0.00422467
POLA1	0.0159828	0.00423423
FAM206A	-0.0466548	0.00427718
REEP5	-0.135279	0.0042937
CYB5B	-0.188294	0.00433447
C19orf24	-0.07249	0.0043784
PEF1	0.0171997	0.00449089
TMEM256	0.0177124	0.00455192
SH3BGRL	-0.102826	0.00455855
WDR36	-0.0524092	0.0045796
RNF24	-0.0944346	0.00461298
DDB2	0.97878	0.00462
SNRPE	-0.451093	0.00462084
HMG20B	-0.175503	0.00462366
C8orf59	-0.129875	0.00463188
GPR89A	-0.222639	0.00463863
SEC13	0.145529	0.00464226
PNPLA2	-0.0586694	0.0046506
TTLL5	-0.0512065	0.00466837
SQLE	-0.360095	0.00468421
RPL26L1	-0.327985	0.00469068
DLAT	-0.0710484	0.00476765
MED22	-0.169326	0.00477802
PSMD7	-0.310648	0.00477985
KIFAP3	-0.138503	0.00478804
IMP4	-0.308143	0.00482717
ZEB2	-0.00947766	0.00484847
STAM	-0.0252597	0.00486337
C19orf60	0.0435026	0.00492148
NCAPH2	-0.237059	0.0049444
SETX	-0.0614131	0.00497008
NRM	-0.0286499	0.00499696
CBS	-0.142157	0.00501389
DECR1	-0.28153	0.00502049
CCDC12	-0.0496873	0.00505265
STAT2	0.560269	0.00505521
PTPN1	-0.0290012	0.00508753
POLR2K	-0.290164	0.00513589
KLHL7-AS1	0.322736	0.00520614
TRIB3	-0.194122	0.00524074
LGALS3BP	-0.282029	0.00534806
ERGIC1	-0.114785	0.00535489
SMIM15	-0.130591	0.00537844
CISD1	-0.281127	0.00541491
NPM3	-0.0368744	0.00549596
EPRS	-0.0332278	0.00549853
BRMS1	-0.146178	0.00553061
APITD1	-0.143724	0.00553612
LIPA	-0.0964262	0.00579341
FUNDC1	-0.249079	0.00581966
PSMC6	-0.142608	0.00582543
AP1B1	-0.144475	0.00582578
LOC100127983	-0.217782	0.00582702
RHEB	-0.358007	0.00585277
KIFC1	-0.340399	0.00585336
SPNS2	0.183096	0.00586148
ASF1B	-0.339108	0.00591232
DTX2	-0.122204	0.00594119
GCSH	-0.132377	0.00595987
LINC00629	0.184646	0.0059623
PSMA7	-0.478722	0.00601165
ANAPC7	-0.20974	0.00601693
ASF1A	-0.114382	0.00601931
DPY19L3	-0.0507955	0.00602908
FYTTD1	-0.0849882	0.00606028
ELOVL1	0.529387	0.00610074
DIABLO	-0.0599356	0.006122
MALSU1	0.0903731	0.00616297
DYRK4	-0.163631	0.00625013
CLDND1	-0.221809	0.00625013
SPG20	-0.141877	0.00625045
ALDH8A1	0.0194152	0.00629068
ATP6V0B	-0.30531	0.00630604
SUCO	-0.109284	0.00631688
RSBN1L-AS1	0.0513208	0.00632113
THOC7	0.148041	0.00634588
FARS2	-0.116706	0.00640368
ORMDL3	-0.0403828	0.00653001
HSPE1	-0.337019	0.00653629
TCTEX1D2	-0.252652	0.0066794
CRNDE	-0.132102	0.00669464
MANBAL	-0.189159	0.00671796
ELAC2	0.014216	0.00672832
HOXC10	-0.0405978	0.00674833
C14orf1	-0.121364	0.00675506
RBM23	-0.165501	0.00680193
PINX1	-0.227901	0.0068762
FKBP4	-0.203678	0.00697363
SLC7A11-AS1	0.00609515	0.00710529
SCMH1	-0.0475688	0.0071371
NOLC1	0.0720856	0.00716388
CDK1	-0.89397	0.00716976
LINC00696	0.0152721	0.00718042
C9orf16	-0.42892	0.0073523
RPA1	0.0789197	0.00736099
RAX2	0.00996372	0.00736427
S100B	0.753404	0.00743933
PDZD11	0.0277254	0.00752577
TLN1	0.0253478	0.00754773
TCEB1	-0.286981	0.00762281
SRP19	-0.229235	0.00767102
YIPF3	0.00258842	0.00774709
EIF5	-0.190161	0.00775341
PTPLA	-0.171393	0.0078046
ADK	-0.248047	0.00783888
RSL24D1	-0.296348	0.00785959
AP2B1	-0.0916246	0.00791146
DTYMK	-0.375511	0.00794315
ENY2	-0.161445	0.0079849
PRR23A	0.0438319	0.00798982
FNBP4	-0.134612	0.00799822
TIMP4	-0.196953	0.00800472
USP10	-0.0166087	0.00805228
LOC100288748	0.0532874	0.00820693
TGOLN2	-0.135823	0.00820942
MARCKSL1	0.775878	0.00824061
FANCG	-0.123993	0.00829463
ATP11A	-0.0618511	0.00845497
CCL28	0.0400604	0.00848549
SUMF2	0.91901	0.00863408
RANGAP1	-0.129945	0.00866117
RPN1	-0.117129	0.00877455
NXT2	-0.162712	0.00893679
IFT43	-0.250427	0.00901882
UROS	-0.253246	0.00903327
NTHL1	0.453562	0.00912352
CCDC86	-0.0335354	0.0091462
GNL1	0.149541	0.00914871
2-Mar	0.544575	0.00916508
PRELID1	-0.215812	0.00918367
ASB4	0.0153014	0.0093571
PPA1	-0.407088	0.00936937
CMTM7	-0.216315	0.00941042
POLR3K	-0.270472	0.00942014
AKR1B1	-0.262341	0.0094261
KARS	-0.00486745	0.0094526
RABEPK	-0.0532058	0.00963896
MYEOV2	-0.274668	0.00968625
PSMC5	-0.40295	0.0097027
R3HCC1	-0.144833	0.00976394
TMEM9B	-0.116363	0.00977299
LY6E	-0.191238	0.00981489
MAD2L2	-0.152807	0.00982657
CCNA2	-0.396006	0.00989642
AURKB	-0.639013	0.00989642
TMEM189	-0.0348334	0.010138
MRPS36	-0.248806	0.0101557
LRRCC1	-0.0984203	0.0101588
DEK	-0.16731	0.0101629
TM4SF1	-0.582574	0.0101716
MRPL16	-0.181683	0.010293
NLRP3	0.0169473	0.0103493
EXOC3L2	0.0839458	0.0103731
LINC00102	0.0136913	0.0104893
CREM	-0.12199	0.0105985
ZW10	-0.130911	0.0106918
DNM3	-0.0703971	0.0108428
MOGAT3	0.0215173	0.0108882
CDKN3	-0.758658	0.010982
LOC401557	0.00559065	0.0110707
CNPY4	-0.184966	0.0111096
CDC20	-0.713545	0.0111096
CENPC1	-0.0792018	0.0111387
TM7SF3	0.928914	0.0112411
SKA3	-0.163395	0.0112797
XPO1	0.0198984	0.0112808
ABCA1	0.321251	0.0114344
AAGAB	-0.0816674	0.0114939
CTSA	-0.190626	0.0116579
HADH	0.15446	0.0116786
FABP3	-0.164321	0.0116786
NME1	0.905372	0.0117174
TMCO1	-0.0407401	0.01184
GUK1	-0.545654	0.0119668
ACPP	0.00529102	0.0119688
WDR62	-0.078404	0.0120236
TNPO1	0.0107929	0.0120623
TRAFD1	0.000196306	0.0121677
SLC25A38	-0.172248	0.0121802
MIR4461	-0.637454	0.0122426
DSC3	0.00403953	0.0124207
LINC00439	0.118581	0.0124583
EXOSC4	-0.36721	0.0125615
YTHDF3	-0.0498102	0.0127545
MRGPRX3	0.029826	0.0128007
DUSP6	-0.0361081	0.0129138
C3orf70	0.905854	0.0129233
C15orf52	0.115693	0.0129977
PNMA1	-0.19524	0.0131443
BCAT1	-0.0663386	0.0131534
LMF2	-0.170292	0.0132923
RNMT	-0.0800496	0.0133846
FOXP1	-0.00588385	0.0134543
LILRA5	0.0252784	0.0136233
ELOVL6	-0.209167	0.0138576
PPIL1	-0.0550485	0.0139074
RPA3	-0.196879	0.0139074
NRSN2	-0.164281	0.013928
FXYD7	-0.306249	0.0140019
CLASP2	-0.0394373	0.0140241
MDM4	0.563691	0.0140474
F11R	0.273731	0.0140601
TRPM6	0.00598198	0.0141556
IFT27	-0.170044	0.0143261
LYSMD1	0.790574	0.0143342
AAAS	-0.165136	0.0143436
THEM6	-0.211861	0.014573
NME2	-0.394601	0.0146571
GBP5	0.00396956	0.0146945
ZNF556	0.0157355	0.014718
PMPCB	-0.0546009	0.01472
TUBB3	-0.115355	0.0147313
NDUFAF4	-0.0521351	0.014732
CCDC101	-0.0213577	0.0147966
PRAP1	0.0116311	0.0149888
THOP1	-0.189467	0.0151666
TRIM37	-0.0674187	0.0152933
SBDSP1	-0.18609	0.0153554
SLC41A1	-0.0267634	0.0154024
SHANK2-AS3	0.126868	0.015574
CCNB2	-0.484311	0.0155978
ZMAT2	-0.15444	0.0155998
JAGN1	-0.234861	0.0156272
TOP2A	-0.192409	0.0157106
DNAJB12	-0.0488244	0.0159562
RRM2B	0.67556	0.0160577
SLC14A1	0.0118775	0.0162516
SPAG5	-0.20727	0.0162615
TRIP12	-0.0546379	0.0162634
YPEL3	0.548291	0.0163118
MLF2	1.00547	0.0163661
COX5A	-0.253943	0.016418
TCP1	-0.299993	0.016892
RAC3	-0.180216	0.0169811
ZNF830	-0.161171	0.0171763
STAMBPL1	-0.118634	0.017349
CYBRD1	-0.0492533	0.0175771
PRDX4	-0.402356	0.01767
PNKD	-0.18315	0.0177643
NRN1	-0.228451	0.0177946
ARHGEF2	-0.0300773	0.0180334
THY1	-0.309596	0.0182959
CCT4	-0.315764	0.0182959
DTL	-0.120519	0.01839
EXTL2	-0.0881487	0.0184055
BCLAF1	-0.102595	0.0184541
FLJ40852	0.00614212	0.0185138
MTSS1	-0.0333689	0.0185518
BAZ1B	-0.0214408	0.0187814
MTPN	-0.0451944	0.0188376
LUZP6	-0.0451944	0.0188376
LOC388796	-0.361487	0.0189276
GDNF	0.0915242	0.0189598
CCDC28B	-0.0232219	0.01901
TSSC4	-0.151903	0.0192472
PRRC2A	-0.0306155	0.0193356
TYW1	-0.124335	0.0193641
CMSS1	-0.16343	0.0193834
LMNB2	-0.0742187	0.019481
EIF4EBP1	-0.154798	0.0196802
WRB	-0.173962	0.0197313
TAF2	-0.0895693	0.0197446
MTRNR2L5	-0.141028	0.0197686
SNRNP40	0.0471428	0.0198266
ERC2-IT1	0.00862948	0.0199581
MPST	-0.0966051	0.0201987
PDHB	-0.0840583	0.0202378
MFAP1	-0.223227	0.0202452
PRDX6	-0.321295	0.0206716
HAX1	-0.20114	0.0210262
TMEM184A	0.00685418	0.02106
FAM49B	-0.0203735	0.0213061
AAMP	-0.119712	0.0213556
ENPP1	0.0576201	0.0215218
C19orf10	-0.138114	0.0217856
ERRFI1	-0.292534	0.0221623
SPPL2A	0.153937	0.022168
COX7A2	-0.264786	0.0221924
ZEB1	0.0404447	0.0224419
MRPS12	-0.201402	0.0230713
ARMCX1	-0.233151	0.0232761
CIT	0.0116371	0.0233548
XDH	0.0033098	0.0233612
ZBTB33	-0.0475825	0.0235633
MAGEA10	0.0288303	0.0235992
SLC25A36	-0.0784939	0.0236455
FAM104B	-0.242453	0.0236952
NOL11	-0.327653	0.0238408
STX17	-0.00625134	0.0239609
ACYP2	-0.107887	0.0241003
MTHFD2	0.201734	0.0241194
AIDA	-0.126079	0.0241724
RHPN1-AS1	0.0029418	0.0242624
ODF2	0.0556945	0.0242763
HELLS	-0.0616083	0.024392
GPR132	0.0107718	0.0245215
FAM120B	-0.0638381	0.0248171
RFC1	-0.0178073	0.0248752
FASTKD1	-0.00933857	0.0249433
LINC00652	0.0283198	0.0249758
CSPP1	-0.0908983	0.0252479
BNIP1	-0.154974	0.0252857
NCLN	-0.138009	0.0253585
COIL	0.101083	0.0253683
LOC100505761	0.280932	0.0253958
CRADD	-0.231203	0.0255229
DNMBP-AS1	0.0857544	0.02569
ATP5J	-0.433926	0.0258151
ADNP	-0.113398	0.0262066
NAPG	-0.0321775	0.0266449
SEC24B	0.0211313	0.0267121
CSNK2A1	0.154274	0.026994
TMX3	-0.0777538	0.02721
NEFL	-0.00128249	0.027265
NUDT16P1	0.0310686	0.0273339
MIB1	-0.0444553	0.0275301
MED28	-0.186956	0.0275695
ATG5	-0.142418	0.0276511
TMPO	-0.40943	0.0277306
SF3B5	-0.151946	0.0277497
DOCK1	0.0822482	0.0279303
ZG16	0.0297329	0.0280691
UBXN2B	-0.146768	0.0280944
SMIM16	0.0168983	0.0282573
WTAPP1	0.00377169	0.0282573
GBP6	0.038479	0.0283471
TOMM5	0.0409552	0.0284534
INO80E	-0.0877814	0.0289426
NUF2	-0.400969	0.0290423
GRSF1	-0.187878	0.0291957
ANKRD39	-0.11942	0.0293162
NUFIP1	-0.0920122	0.0297098
NUP188	0.102288	0.029981
TFAM	-0.0204769	0.0300048
LINC00700	0.0266952	0.0300536
ACD	-0.110457	0.0301129
EIF1AX	-0.236319	0.0301496
TPRKB	-0.231174	0.0301877
ETV4	-0.122441	0.0303126
ELP5	-0.184024	0.0303967
NEURL4	-0.0407996	0.0305369
FBXO5	-0.255465	0.0305369
BUB1	-0.150894	0.031022
HARS	0.0439208	0.0310789
FGL2	0.00351168	0.0313527
ZNF281	-0.113792	0.0314896
SELK	0.135342	0.0315237
NREP	-0.116101	0.0316041
CAPZA1	1.28402	0.0320128
CAND1	-0.00550448	0.0321348
FAM138C	0.00561526	0.0323966
CMC1	-0.253195	0.0323966
TINAGL1	0.0205603	0.0326715
FAM96B	-0.211156	0.0327373
ABCF1	0.0244295	0.0327947
CFDP1	-0.141177	0.0328465
TMEM60	-0.166139	0.0328465
HNRNPR	0.0371806	0.0329327
CAMTA1	-0.0972013	0.0331569
DDX1	0.315073	0.0339067
NDUFB11	-0.00251896	0.0343999
TTLL4	-0.0379255	0.0346033
EMC6	-0.109953	0.0346216
FAM138A	0.0110829	0.0347214
FAM138F	0.0110026	0.0347214
GYG1	-0.110904	0.0348558
DNAH9	-0.0550616	0.0348738
ANP32B	-0.174698	0.0351039
PHLDA3	0.940338	0.0353516
KTI12	-0.217945	0.0354768
ZNF530	0.119975	0.0355851
POLR2B	-0.119418	0.0357263
BUD13	-0.148216	0.0358641
STAT1	-0.0870818	0.0360022
RAF1	-0.158454	0.0362797
MCM2	-0.0970073	0.0363593
XAB2	0.0774097	0.036425
NINJ1	0.888808	0.036906
SEC22B	0.895333	0.0371244
JUND	0.114122	0.0374145
3-Sep	-0.0885889	0.0376491
ATP5G1	0.0528582	0.0378528
TPD52L2	-0.0776276	0.0379288
FKBP3	-0.124949	0.0380149
WDR48	-0.0870888	0.0380712
TSG101	-0.345102	0.0383397
RELL1	1.09407	0.0386115
DAXX	-0.0613973	0.0387022
FLJ41941	0.0160782	0.0387299
CCNH	-0.0803152	0.0390222
MED11	-0.212804	0.0390482
GPM6A	-0.149451	0.0392665
TRAPPC4	-0.263362	0.0394088
LOC150622	0.00272611	0.0395863
NUP93	-0.127739	0.0397565
CTSD	-0.227414	0.0398886
ZBTB8OS	-0.264441	0.0401159
CWC27	-0.0312763	0.0406347
POLD2	0.0596891	0.0408728
MANF	-0.206019	0.0411046
ATF7IP	-0.0183662	0.0411358
MRPL19	-0.0399337	0.041279
TPD52	-0.160811	0.0416172
MBNL1	-0.0276315	0.0417201
POLR2L	0.24219	0.0421926
RAB8B	-0.0477945	0.0423622
MRPL34	0.232663	0.0426796
UQCRC1	-0.149649	0.0429965
DRG1	0.197745	0.0430694
GTF2A2	-0.0252705	0.0430694
TMEM199	-0.0938058	0.0432501
ZNF644	-0.10207	0.0432521
PPA2	-0.409632	0.0435208
LAP3	-0.0791647	0.0437429
TSPAN13	0.364642	0.0440005
NOP16	-0.0215281	0.0441693
MYO3B	0.00881703	0.0442423
PDCD10	-0.189403	0.0443501
LINC00620	0.0272718	0.0446931
SCAF4	-0.0508074	0.0447057
AP2S1	-0.105811	0.0449756
SNRNP25	-0.188086	0.0450353
NOP14	0.167439	0.045363
TNPO3	0.033776	0.0454035
SNRPB	-0.333437	0.0454312
C1orf229	0.119893	0.0458306
CPE	0.831558	0.0464618
NXF1	-0.190443	0.0465221
SLC39A1	0.0207745	0.0467894
SEC14L5	0.00693754	0.0469214
ZFAND2A	-0.197026	0.0469746
CKLF	-0.0365195	0.0471947
CD97	-0.183086	0.0474423
FARSB	-0.00844457	0.048671
NAA38	-0.0628083	0.0486712
NOTCH2NL	-0.131053	0.0490972
APEH	-0.0318978	0.0491404
RWDD2B	1.56983	0.0496175
WDR83OS	-0.429337	0.0497053
SLC1A1	-0.0686357	0.0500266
CLCN6	-0.050018	0.0504079
TMEM59	-0.0223701	0.0512625
ICAM4	0.044601	0.0512752
HSPD1	-0.115055	0.0513371
VKORC1	-0.0549489	0.051645
SETDB1	-0.152324	0.0518639
GMDS	-0.0655578	0.0518952
C2CD4A	0.00612095	0.052172
RPS11	0.794104	0.0525776
MRPL54	0.088292	0.0527405
CARD6	0.0673918	0.0528758
OAZ2	-0.142935	0.0531972
SRGAP2C	0.927049	0.0535498
LOC284578	0.00729608	0.0539755
SOD1	-0.325419	0.0541687
SNX5	0.00129401	0.0544122
MYBL2	-0.100449	0.0544138
SPC24	-0.224611	0.0544138
KNTC1	-0.0535589	0.0545466
SPOCK1	-0.14019	0.0547169
SNAP25	-0.190093	0.0548918
POMP	-0.370402	0.0552837
AGPAT1	0.022377	0.0556965
RWDD4	-0.1519	0.0560832
PRCP	-0.210392	0.0565832
FOCAD	0.0026271	0.0566687
POLR1B	-0.0830117	0.0567514
CEP57	0.0313314	0.0568744
SUPT5H	-0.0894112	0.0574877
SPAG7	-0.329595	0.0577063
MUS81	-0.135778	0.0579031
LOC100134868	0.492798	0.058234
C14orf64	0.0119892	0.0585345
FDX1L	-0.22576	0.0585408
SLC19A1	-0.0623641	0.0587785
PIGT	-0.0766279	0.0589695
ARHGAP35	-0.0389884	0.05918
SLC25A46	-0.228946	0.0592229
RAD18	-0.0370997	0.0593504
FN3KRP	-0.189506	0.0599556
BLMH	0.137966	0.0600179
POLR3D	-0.1697	0.0600446
WDR34	-0.317147	0.0600446
FMN1	0.0121192	0.0601516
OCIAD1	-0.178954	0.060178
CERS4	-0.161295	0.0603626
PMAIP1	-0.303663	0.0608739
ZNF37BP	0.374793	0.0609976
PTBP1	-0.0789865	0.061369
PHF2	-0.0419699	0.0614229
RAD51AP1	-0.192176	0.0614345
WDR46	0.0165678	0.0619837
GSTO1	-0.0336359	0.0631271
CEP95	-0.0154646	0.0631302
PAPSS1	-0.0808709	0.0632856
LAMA4	-0.0998988	0.0635193
RGPD6	-0.0355487	0.0635364
TWSG1	-0.0525732	0.0635364
TACC2	-0.077382	0.063585
HSPBP1	-0.132106	0.0637792
RFC4	-0.152528	0.0640522
SEC24B-AS1	0.103858	0.0645573
PPME1	0.0285958	0.0646642
10-Sep	0.106364	0.0651974
PCDH15	-0.0655199	0.0654845
NDUFS4	-0.0189161	0.0657353
NOC3L	-0.0379286	0.0661888
BAD	-0.19719	0.0662078
UBE2C	-0.799746	0.0666577
NLGN3	-0.0661543	0.0666791
ZNF497	0.119424	0.0668179
PROSER2-AS1	0.0108733	0.0670911
ADPGK	-0.169485	0.0671005
PKMYT1	-0.219486	0.0672413
NDUFB9	-0.182859	0.0681016
BACH1	-0.0678862	0.0681821
TOR1AIP2	0.621635	0.0684506
GOLGA5	-0.0169367	0.0687056
TMED3	-0.120572	0.0687659
EMC7	-0.154287	0.069013
SRD5A1	-0.131772	0.0695312
RPA2	-0.285512	0.0695672
SYNPO2	0.0159501	0.0696992
SERINC1	-0.260774	0.0697015
SPP1	-0.542296	0.0701707
CHMP1A	-0.185887	0.0705587
FASTKD5	-0.119	0.0706601
FADD	0.0305283	0.0707407
LOC730668	0.0147935	0.0713218
LRP8	-0.0354862	0.0715876
HSPB1	-0.0625949	0.0716238
CX3CL1	-0.074889	0.0716494
LOC648691	0.0314201	0.0719336
LOC145820	0.0622626	0.0722834
SV2A	-0.109215	0.0726517
SEC11C	-0.0695418	0.0731584
MZT1	-0.143117	0.0734061
PLEKHG6	0.00839753	0.0734809
SYNGR1	-0.260245	0.0735028
MAMLD1	-0.0660935	0.0745401
RNF4	-0.0223348	0.0745677
CALCOCO2	-0.144846	0.0745677
PDE11A	0.0312648	0.0745879
VRK1	-0.0962831	0.0746273
TMEM126A	-0.247605	0.0746273
SSSCA1	-0.26314	0.0751421
C17orf59	-0.190015	0.0753208
PSME3	0.0462294	0.0756573
HLA-A	-0.390915	0.0757851
PIGP	-0.0949799	0.0763695
AIG1	-0.135303	0.0763719
LASP1	-0.0881315	0.0773523
CDC42	0.999406	0.077626
KNSTRN	-0.324841	0.0781812
SLC25A1	-0.285704	0.0783541
TSPAN11	0.165056	0.078573
AGGF1	0.0143552	0.0787002
CCNB1IP1	-0.374568	0.0790828
UAP1	-0.0497246	0.0791256
C6orf147	0.0140817	0.0816618
HAUS1	-0.00453521	0.0818249
SF1	-0.0839717	0.0820431
ZNF24	0.00175406	0.0827307
LAMTOR5	-0.29963	0.0831559
5-Mar	-0.0579993	0.0831798
COL11A1	0.0665275	0.0833474
TUBG1	0.157236	0.0834762
METTL1	0.219198	0.0836842
KPNB1	-0.0288193	0.083784
CCDC23	-0.288397	0.0838204
KIAA1279	0.0623845	0.0839185
HDDC2	-0.0167347	0.0841412
SMC1A	0.0353066	0.0842917
ASPM	-0.181776	0.0847163
SLC39A7	-0.0955058	0.0847216
DPM3	-0.210633	0.0851204
SMNDC1	-0.121786	0.0853796
EGFL7	-0.291018	0.0854543
TRAPPC5	-0.296011	0.0857831
CLIC4	0.138391	0.085955
BCL2L13	-0.0563357	0.0866891
TMEM14B	-0.158135	0.0869028
MED27	-0.221155	0.0876753
RECQL	-0.0153945	0.088048
ICAM1	0.0216763	0.0887798
SCN2A	0.172875	0.0888931
G2E3	-0.0543498	0.0892308
PNMA2	-0.153677	0.0892734
SIGLEC8	0.0140202	0.089507
INPP5D	0.126208	0.0897035
C9orf142	-0.170078	0.0898745
AACS	0.111675	0.0900529
UNG	-0.0409409	0.091044
MRPL11	-0.173937	0.0918619
ELOF1	0.046138	0.0919682
SLC37A4	-0.0201492	0.0923071
ATP5O	-0.364584	0.0926647
ZNF189	-0.106667	0.093099
TARBP2	-0.113045	0.0933772
RPL19	-0.23329	0.0940634
RPL23A	-0.340672	0.0940867
RNF214	-0.0780996	0.0946309
ESPL1	-0.0527053	0.0948699
MATN2	-0.0771961	0.0948699
ARHGAP11B	-0.211436	0.0948699
BMPR1A	-0.0845042	0.0953013
GALK1	-0.258472	0.0957816
GBP4	0.0369443	0.0963428
MPP7	0.00695829	0.0965966
UCHL5	-0.0354675	0.0966028
RCN2	-0.260076	0.0969839
LSS	-0.187122	0.0973332
FLJ43879	0.0239041	0.0974831
CYSTM1	0.0880802	0.098218
COMMD8	-0.238695	0.0987518
LOC440173	0.085038	0.098939
AKT1	-0.0841059	0.0993804
STAG1	-0.02667	0.099645
PLIN5	0.00911799	0.0999583
BNIP2	-0.178541	0.100922
GCAT	-0.411601	0.100979
CASP10	0.0172237	0.10145
MORC3	-0.0938936	0.101505
TOR1B	-0.0865738	0.101523
MYO19	-0.150457	0.102031
METTL3	-0.0143355	0.103245
CENPO	-0.0755125	0.103862
NHP2	-0.284404	0.103909
COX4I1	-0.298081	0.104298
TMEM147	0.0783076	0.104376
IKBKAP	-0.0537762	0.104904
KATNB1	-0.0632664	0.104935
TOE1	-0.0553938	0.104948
NCAPG	-0.126658	0.105641
OARD1	-0.0087378	0.105794
SNRPA1	-0.232253	0.106606
CCDC77	-0.0875375	0.107241
SDR39U1	-0.162395	0.107304
LHFPL3	-0.00236088	0.107389
BANF1	-0.018989	0.107405
SCFD2	0.124717	0.107941
TBL3	0.0752814	0.107997
CENPW	-0.487612	0.108044
C20orf96	-0.0611547	0.108468
HINT2	-0.20012	0.108944
ASTN2	0.850653	0.109109
SEC24A	-0.0458072	0.109782
PDSS1	-0.10454	0.110374
NAA20	-0.357365	0.11106
NDC80	-0.309098	0.111197
NUDT21	0.0933577	0.111864
STX8	-0.0885902	0.111902
DMTF1	-0.0988317	0.112291
CPXM1	-0.106708	0.113224
MTRF1L	-0.040194	0.113718
SC5DL	-0.111653	0.114321
RPIA	-0.140018	0.11461
SYNC	0.263529	0.115445
DNTTIP2	0.126826	0.115689
TFDP1	-0.0596878	0.116366
ACO2	0.0868834	0.116397
RNF113A	-0.142257	0.117512
SUCLA2	-0.0448871	0.118
C16orf91	-0.115223	0.119039
SNHG6	-0.410792	0.119241
PSMB2	-0.148777	0.119535
COA3	-0.224874	0.119566
XRCC4	-0.185894	0.119571
MDC1	-0.0458378	0.119575
ISYNA1	-0.215526	0.119598
ZC3H15	-0.116055	0.120583
LCMT1	0.365404	0.120977
NSMCE1	0.0175254	0.121294
PSMB3	-0.22745	0.122089
DLG5-AS1	0.0270866	0.122459
FUT11	-0.0960461	0.122512
FANCL	-0.15031	0.122538
WDR75	0.156641	0.123093
EIF3J	-0.0472732	0.123955
GSPT2	0.0293535	0.124451
C2orf47	0.225861	0.125038
ILDR1	0.00603095	0.125245
HAUS8	-0.311601	0.125444
MMAB	-0.137378	0.126186
RPP21	-0.261831	0.126604
KIF20B	-0.150634	0.127639
UCP2	-0.278153	0.127707
OSBPL8	-0.0812903	0.128089
SLC25A34	0.0685049	0.128742
CLINT1	-0.0176589	0.130033
PSRC1	-0.206106	0.131087
MYOM3	-0.0003473	0.131518
PLEKHG1	0.0190356	0.131623
DNAJB7	0.06031	0.132099
LYAR	-0.207954	0.132682
GOT1	-0.110774	0.133603
AK2	0.00111964	0.133809
ZNF584	-0.129684	0.134609
OSTC	-0.252573	0.134768
SF3A1	-0.0263984	0.134779
CDKN2B-AS1	0.0860311	0.135697
ARMC8	-0.049499	0.135914
PDE6D	-0.0461076	0.136039
ZMAT3	0.334724	0.137659
C7orf49	0.0761763	0.137679
PSAT1	-0.186229	0.138367
RBBP8	0.113877	0.138702
SALL1	-0.0720914	0.13876
ARF5	-0.309241	0.138776
RGL2	-0.0306963	0.13898
LOC154092	0.0155613	0.140322
CSRP2	0.802369	0.140731
ADH5	-0.178744	0.14086
BAZ2A	-0.0119433	0.141024
CWC22	-0.00424764	0.141259
HSPB11	-0.106136	0.141432
PYGL	-0.0118364	0.141576
FAM216A	-0.118178	0.143097
TNS1	-0.0324753	0.143882
CYFIP2	0.633838	0.144238
TMEM45B	0.0333674	0.145324
PRDM14	0.00557029	0.146049
LOC256880	-0.00966646	0.146385
VBP1	-0.159232	0.146693
SLC6A4	0.0507221	0.147243
PSMC3	-0.26296	0.147308
CCDC124	-0.109078	0.147777
USP2	0.760558	0.147933
ZDHHC11	-0.153985	0.148566
CISD2	-0.0754261	0.148706
DNM1P35	0.0183295	0.149491
CHCHD10	0.0986284	0.150568
UBE2K	-0.0222479	0.151612
MEX3D	0.193027	0.152147
AKT3	-0.0931294	0.152346
UBE2D2	-0.0671159	0.152677
RPL38	-0.384555	0.152809
CLDN11	0.0428417	0.152834
WASF1	-0.012538	0.153064
ACTL6A	0.174771	0.153219
BCAS2	-0.120716	0.154687
SUMO3	-0.00521067	0.155036
PPP3CA	0.601954	0.155233
PIDD	0.898948	0.156058
POLR1D	-0.170116	0.156365
DCTN1	-0.0445219	0.156369
ROBO1	-0.0417545	0.157877
KIAA1324	0.0851734	0.15841
HMGXB4	-0.0787427	0.158924
PTPLAD1	-0.166502	0.15969
LOC100128264	0.00488326	0.159849
EXOSC3	0.0377093	0.159922
OSGIN1	-0.323541	0.160146
CCNB1	-0.688109	0.16033
APOC4	0.0141374	0.16047
DAP	0.049608	0.160953
AGPAT5	0.0807115	0.161015
MSL3	-0.0395213	0.16296
TMEM160	-0.398782	0.163045
CYP3A4	0.00542698	0.163412
RGPD5	-0.0171373	0.16344
PDCD4	0.62748	0.163817
POLD1	-0.0892972	0.164436
CKAP2L	-0.143768	0.164436
C4orf33	-0.15102	0.164436
WDR54	-0.271408	0.164944
MRPL37	-0.0443341	0.165862
LOC400891	0.0366278	0.166248
PKD1	-0.0278377	0.167261
SEPHS2	-0.109107	0.16729
LIX1	0.005609	0.167476
DBN1	-0.120251	0.167938
PDIA3	0.00892089	0.168064
CPSF3	0.201961	0.169283
RNF44	-0.0438629	0.169345
PRR23C	0.0319323	0.170865
ARL6IP6	-0.179713	0.170871
VGLL3	0.00255968	0.17156
FIS1	0.830835	0.17203
TIMM21	-0.070793	0.172333
LOC100128252	0.0565096	0.172438
PPIL6	0.123943	0.174822
ILF3	-0.148879	0.175682
NIP7	0.17125	0.176182
GARS	-0.0521024	0.177258
MIEN1	-0.241434	0.177642
SF3B14	-0.163517	0.177966
NDST3	0.0295091	0.17848
CCDC94	-0.108811	0.179402
TWF1	0.0208381	0.179479
TMTC1	0.00143176	0.179798
DIS3L2	-0.107812	0.180084
IER2	-0.271184	0.180472
PRPF38B	-0.091873	0.180811
MORN2	-0.425592	0.180981
CD58	-0.227587	0.181508
BAALC	1.15032	0.182154
LRRFIP2	-0.118415	0.182373
TXNDC9	-0.0427605	0.182701
EEF1B2	-0.183468	0.182946
RANBP2	-0.0288552	0.183946
GGCT	0.0464562	0.185068
NSL1	-0.0502366	0.186308
ZNF205-AS1	0.047496	0.186451
PIGX	0.175804	0.186959
EIF4A3	-0.0501106	0.187226
ZNF483	0.181877	0.189663
RNF19B	0.122075	0.190666
TMEM40	0.00644768	0.190666
COASY	0.345396	0.190743
ZC3H4	0.190865	0.191249
KCP	0.00619401	0.19285
TTL	-0.0115355	0.194133
DKC1	0.32293	0.194279
SPHK1	-0.0829925	0.194702
COX10	-0.133613	0.194776
GIGYF1	0.200782	0.195014
CRISPLD1	-0.0275444	0.195259
FBXO4	-0.0815516	0.195259
NQO2	-0.101882	0.195259
NFU1	-0.17571	0.195558
CREG1	-0.208281	0.197112
ITGB3BP	-0.266134	0.197293
MLLT11	-0.0420752	0.197464
PSMF1	-0.0538483	0.197734
PIK3C3	0.0378873	0.198966
G6PC	0.0149452	0.198969
FAM96A	-0.276798	0.19923
RACGAP1	-0.357148	0.201407
MRPS22	-0.096092	0.20191
PER2	0.552823	0.201981
MAP1S	-0.0770518	0.202566
KIF1A	-0.105055	0.20355
TMEM18	0.0957155	0.206089
SLC9A8	-0.00206841	0.206781
PRKCZ	-0.127285	0.206798
COX6B1	-0.345606	0.20711
SGMS1	-0.0700849	0.207414
RUFY3	0.896756	0.20816
PFDN1	-0.0723066	0.208238
DDX23	-0.149128	0.210036
DCTN2	-0.0158035	0.210194
WDR41	-0.0443928	0.21022
AVL9	0.107929	0.210962
SLC1A2	0.00482757	0.212407
TP53	0.529173	0.214015
INA	-0.0635329	0.215655
C14orf2	-0.302167	0.216021
REEP4	-0.235692	0.216254
SLC16A2	-0.0397683	0.21721
ATF7	-0.0626211	0.217674
HSPA13	-0.104547	0.218695
TUBA1C	-0.286405	0.219873
MCM4	-0.229287	0.220814
SCN11A	0.0352579	0.221592
FNDC3A	-0.0924305	0.221689
KIF4A	-0.132002	0.221908
MTERFD2	-0.159787	0.222089
EBP	-0.0196153	0.222549
IL6ST	-0.0493932	0.223233
UBE2D1	-0.107446	0.224125
LDOC1	-0.109818	0.22505
SGOL2	-0.119485	0.225519
SCARB1	0.0587405	0.225577
TTC9C	0.055769	0.226485
GPR4	0.00985519	0.227861
PPIL4	0.0833745	0.227913
NOC2L	0.0228634	0.228261
SPECC1L	-0.0115552	0.228387
RBM8A	0.00604131	0.231769
PLXNB3	-0.0638726	0.233564
EMC8	0.00263418	0.234103
EML4	-0.0836146	0.236109
SESN1	1.09868	0.236391
MRPL48	-0.294101	0.23796
TUBGCP2	0.0542645	0.238718
SDHB	0.0104223	0.240249
OR11A1	0.0356004	0.240454
SLC4A1AP	-0.0127354	0.241876
VIM	-0.451783	0.241957
FXR1	-0.0402178	0.243708
BSCL2	0.0611597	0.244517
MRRF	0.0791087	0.244526
UGDH	-0.219709	0.245242
CHD1L	0.00275377	0.245783
KHDRBS1	0.90069	0.245927
C18orf61	0.0412992	0.246061
MCM5	-0.240198	0.24687
ILF2	-0.0517205	0.247211
RAB3GAP1	0.00611662	0.248455
RPL21P44	0.011653	0.248969
BSDC1	0.0539507	0.251054
C21orf59	0.156657	0.251814
ACYP1	0.310171	0.25454
BBS5	0.274112	0.257377
EIF4G1	0.017904	0.257443
EIF2S2	0.0479228	0.257572
ERP29	-0.0229583	0.258187
WARS	0.088197	0.258682
RUVBL1	0.293104	0.259028
PSMB8	-0.142009	0.260543
LRRC4	-0.0236672	0.260546
TAZ	-0.175184	0.261455
RABAC1	0.282735	0.262125
NAA10	0.00632859	0.262673
TIMELESS	-0.0616019	0.263423
ABHD3	-0.216987	0.263935
GTPBP2	0.00695061	0.264584
SF3B1	-0.141401	0.264798
C14orf178	0.0377783	0.265254
KIAA0368	-0.0321469	0.26948
UBB	-0.283976	0.269851
LOC100129361	0.047814	0.270278
LOC728190	-0.194294	0.271697
SZT2	-0.0259888	0.273047
ASRGL1	-0.0987129	0.273739
ADAM33	0.00564381	0.274604
ARHGAP17	-0.0363989	0.275721
CCT2	-0.0860999	0.275979
UQCRC2	-0.0163422	0.27603
FRMD6-AS1	0.29764	0.277896
PRPSAP1	-0.128306	0.277988
11-Sep	-0.0289916	0.278454
ATG2A	-0.0344506	0.278801
PABPC4	0.00812392	0.278991
NDUFS7	-0.00695298	0.280585
NDUFC2	-0.195767	0.281255
TUBA4A	-0.16448	0.281427
PUM1	0.111974	0.281562
TMEM208	-0.502969	0.282235
TMPRSS3	0.0139946	0.28229
PTK6	0.0943915	0.282796
EPN1	-0.0836602	0.282845
ZNF326	0.0452456	0.282847
FANCB	-0.0674504	0.283388
LOC643401	0.511825	0.283836
DUSP12	-0.028144	0.284241
PALM2	0.0102093	0.284502
MRPL45P2	0.170533	0.28466
LMBRD1	-0.0988148	0.286208
CCDC107	0.0363554	0.287853
RASSF6	0.00469336	0.288116
ARMC1	-0.168673	0.289071
TMED1	-0.323013	0.289688
PLOD3	-0.242332	0.290056
YWHAG	-0.0736739	0.290068
PODNL1	0.00809839	0.290191
ATXN2	-0.0387065	0.293858
LSM12	0.928639	0.293927
CEBPG	-0.0319618	0.296107
SLITRK2	0.712072	0.298848
SHPRH	-0.0434845	0.298944
ERICH1	-0.192741	0.301107
PITPNB	0.159405	0.305223
IFLTD1	0.00816288	0.306782
SKIV2L2	-0.0252262	0.308132
CUL1	-0.0460619	0.308946
EPC1	-0.0324628	0.312171
DHPS	-0.153906	0.314826
RASGRP4	0.0719301	0.315263
RSU1	0.128403	0.315993
PPP3R1	-0.144087	0.319619
RAB21	0.461242	0.3204
IPCEF1	0.00674225	0.32057
SMIM4	-0.254013	0.320799
FLJ30838	0.0108159	0.326441
KCNQ1OT1	0.174343	0.326813
ADAMTSL5	0.00198789	0.327326
ANKRD36	-0.0609655	0.327354
WASL	0.0219385	0.327494
VPS4A	-0.0456817	0.327699
PHTF2	-0.0345758	0.328797
APIP	0.0415545	0.329684
STX11	-0.00248001	0.330199
RSF1	0.0179312	0.330202
PAQR5	-0.00118367	0.330473
KAT5	0.15969	0.330664
COG8	-0.0790695	0.331871
FANCA	-0.0605863	0.332558
STARD3	0.0166605	0.332709
ANKRD13B	0.19563	0.336224
USF1	-0.00722102	0.337896
CYP4F11	0.00419874	0.338013
MRPL17	0.228975	0.338343
TMUB2	-0.102672	0.338503
WRAP53	-0.156131	0.338756
TGS1	-0.0880961	0.340659
PHPT1	0.826742	0.340761
MAD1L1	-0.0806253	0.342724
ITIH5	0.217172	0.342791
PSMG2	-0.0744409	0.342854
USP1	-0.0764943	0.343698
MCAT	-0.0994123	0.344206
PSMA3	-0.099477	0.345797
IDH1	-0.132433	0.347085
FAM32A	-0.0275474	0.347201
SAE1	0.682741	0.349393
TMEM50A	-0.234354	0.349911
PAPD4	-0.0446263	0.350799
TFB2M	-0.0656039	0.35221
TRMT1	0.113965	0.353925
PUS3	-0.231991	0.35643
RAD1	-0.129859	0.356761
TRAPPC2L	-0.0385128	0.357894
ATP1B2	0.553504	0.358083
KDELR1	-0.0947226	0.35852
PPP1R11	-0.0689423	0.358716
DHX29	-0.0490003	0.361723
C17orf80	0.176333	0.362589
NAA60	0.0513942	0.363203
SS18L2	0.166596	0.363565
CDCA7	-0.1177	0.365187
METTL14	-0.0554521	0.365352
FXYD6	-0.00797628	0.365564
POLR2I	-0.128408	0.366084
TEKT4P2	-0.0686547	0.37045
VPS25	-0.0606423	0.371461
ATP5C1	0.188427	0.372842
DDX18	0.203543	0.372946
PTDSS1	-0.0584934	0.373247
ZNF292	-0.0134833	0.373321
RMDN3	-0.222097	0.37539
TMED5	-0.0509801	0.377475
CACNB1	-0.0535065	0.37827
LOC100129935	0.0265591	0.378286
GNG12	-0.104467	0.379398
CSDA	0.229672	0.381283
ECT2L	0.0104852	0.382825
HMGXB3	-0.0208798	0.383572
PANK3	-0.063751	0.38383
MAPK6	0.0695376	0.384485
LOC286184	0.011113	0.387411
USP5	-0.0942188	0.388791
AOX2P	0.00418702	0.388803
CLDN18	0.00541734	0.391084
UBE2L3	-0.145284	0.391122
USP16	-0.0941982	0.392288
SCCPDH	-0.140001	0.395121
SCAMP3	-0.176293	0.395663
ECH1	-0.239999	0.396916
NAE1	-0.211568	0.397337
TMEM219	-0.0369209	0.399437
CAGE1	0.00421966	0.400029
KIAA1191	0.188426	0.400356
OTUD5	-0.037046	0.400644
CCDC53	0.107574	0.403813
SNX4	-0.114999	0.406269
CHMP2A	-0.135621	0.40657
TM9SF2	0.0390158	0.407685
AATF	-0.0567578	0.40916
SYMPK	-0.0244985	0.411116
IGDCC4	0.320961	0.411326
CASC5	-0.0410752	0.411902
BUB1B	-0.0891242	0.411902
ZNF561	0.321058	0.413681
MYL6	-0.44989	0.41687
ATAD5	-0.0404679	0.417372
CDK16	0.0390356	0.417904
ARSE	-0.039475	0.418073
RRM1	0.382988	0.418277
CATSPERD	0.193777	0.421551
TMX2	-0.174471	0.423042
ARL6IP5	0.00566334	0.42325
SLC35F6	0.88831	0.423362
NUP155	-0.0262083	0.426323
PDPK1	-0.00799538	0.427801
HECTD1	-0.0409081	0.428639
NUP37	-0.0614123	0.431141
ARMCX6	-0.177745	0.431141
RPL36A	-0.273697	0.431416
RFC3	0.365132	0.431688
DEF8	-0.288009	0.431688
LINC00617	0.00376869	0.432721
CUTC	0.0178449	0.432923
DCAKD	0.584135	0.433789
NDUFAF3	-0.135466	0.434143
LARP4	-0.0459755	0.434649
MED30	-0.0902813	0.435064
SHMT1	-0.0748125	0.440916
LENG1	-0.109059	0.442493
NXT1	-0.185181	0.443476
POGK	-0.0173176	0.444097
TBCE	-0.0989465	0.444244
PSMC1	-0.0927769	0.444427
ATAD2	-0.0476143	0.445505
GPD2	-0.0325322	0.445519
HSPA1A	-0.134973	0.446767
ZCCHC16	0.0029322	0.450097
CDK10	-0.0490468	0.453404
RASSF1	-0.247368	0.453541
DPF2	0.0124138	0.454641
TBC1D9B	-0.00520569	0.456646
SDHC	-0.0373614	0.460906
PRR3	0.21105	0.461917
LAMC2	0.00597796	0.462332
C12orf66	-0.122273	0.463424
AIMP2	-0.00807499	0.467619
PSKH1	-0.130607	0.467886
ATXN2L	-0.0717875	0.469373
GID8	-0.0177511	0.472908
HNRNPA1	0.493759	0.474257
KDELC1	-0.126093	0.475821
SLC41A3	-0.134283	0.475821
TXNIP	-0.239179	0.479626
LOC284757	0.00251415	0.480121
UBE2N	-0.0840263	0.481358
CEP112	0.00688403	0.482552
EDEM2	0.0516738	0.482661
CD320	-0.264962	0.482755
NUP153	-0.0520577	0.484743
AK4	-0.00296953	0.485114
TRIQK	-0.0525582	0.485689
SLC26A6	-0.0935711	0.485689
KIF23	-0.126561	0.485689
DARS2	-0.0914951	0.4876
CDC42EP4	-0.00803823	0.487666
TMEM38B	0.0650202	0.488578
NPHP3	0.0172177	0.48974
ROMO1	0.220958	0.490955
OSBPL6	-0.0563352	0.492977
HSD17B10	0.312101	0.493441
TRAPPC8	-0.0309956	0.493443
PWP1	-0.180639	0.496572
FZD2	0.0255099	0.497324
ZBP1	0.0397012	0.497436
SYTL4	0.00524656	0.49884
NUP107	-0.0340377	0.499174
RNF216P1	-0.0858974	0.50105
NARFL	-0.121314	0.501328
NIPBL	-0.0413834	0.503133
PRKCSH	-0.114983	0.506282
CNTLN	-0.00140427	0.507498
CDCA7L	-0.0540414	0.50809
SIGMAR1	0.271909	0.509882
TPGS2	0.215953	0.510206
GOLGA7	-0.0260061	0.510746
TCF25	0.0510056	0.512242
FBXO11	-0.0994032	0.514961
TEX10	0.0738174	0.515023
CD164	-0.0631002	0.518949
LOC100506013	0.00462003	0.519244
ARMC6	-0.128467	0.520932
GFRAL	0.0207526	0.521511
RSAD2	0.00654431	0.522759
C1orf180	0.0125293	0.522881
ADAM17	0.309718	0.523354
RPS10	-0.317481	0.527574
PHIP	0.0176431	0.528643
RTKN2	-0.0233795	0.531148
PCNX	-0.0106095	0.53218
SH3BGRL3	-0.342587	0.533376
7-Sep	-0.161908	0.533721
DLX6-AS1	0.0362351	0.534762
IL18	0.0269715	0.53559
C11orf73	-0.029762	0.536573
PBXIP1	0.339691	0.537139
BTN2A1	-0.0928155	0.540465
GLA	-0.170399	0.542174
ACP1	-0.0647259	0.543524
ACSL3	-0.115628	0.54387
LAMTOR1	-0.197007	0.546548
LRR1	-0.111003	0.546705
MAGEH1	0.16629	0.547283
PPP2R5D	-0.124308	0.548567
CD47	-0.0860518	0.549483
FAM98A	-0.0310973	0.550057
SAFB2	0.0431153	0.551005
GOLIM4	-0.0722347	0.551192
GPX2	0.00428615	0.551715
RLF	-0.045126	0.553617
TNFRSF12A	-0.297738	0.562493
NPFFR2	0.0441505	0.562746
C9orf123	-0.100376	0.567965
ATG16L1	-0.0874103	0.568436
HSPA1B	-0.0187439	0.570426
SUV39H1	-0.092823	0.570426
RAMP2	-0.119825	0.570426
CDCA8	-0.150236	0.570426
RHOBTB2	-0.0467999	0.572165
ABHD16A	-0.135061	0.573136
PIGS	0.308924	0.573408
SARS2	-0.0440652	0.573963
ZNF665	0.0669422	0.578146
CPNE5	-0.0900372	0.583752
ATP6V1D	-0.174747	0.584148
RHBDD2	-0.281435	0.585818
MEF2BNB	-0.255268	0.586061
CLDN19	0.0128734	0.588992
C1orf21	0.0159163	0.589209
IL15	0.00418764	0.590821
LMBR1	0.0890977	0.591172
NEMF	-0.0223826	0.592266
GNPNAT1	-0.137731	0.593801
DPCD	0.0289349	0.595661
C21orf2	-0.0792697	0.596156
PDZD4	-0.0444719	0.597635
DBF4B	-0.0545108	0.597963
ATP6V0E1	0.465452	0.599814
ABCC10	-0.035856	0.601485
HDAC1	0.123408	0.604317
UGT2B15	0.0120935	0.605491
INTS9	-0.0856431	0.606212
CREB3L2	-0.0277221	0.610623
PLBD2	-0.0676608	0.611844
DRG2	-0.0811013	0.613099
IFI27L1	-0.135006	0.613675
BICD1	-0.0602889	0.616349
C1D	-0.0815102	0.616747
BNIPL	0.0436278	0.617028
HMGN4	-0.0244145	0.617231
LOC728752	0.23486	0.619023
MKL1	0.0379497	0.619262
PDE9A	-0.0712471	0.627239
IRF3	-0.155447	0.627239
PIBF1	-0.06798	0.627391
UNK	-0.141414	0.627391
RCOR1	-0.0173903	0.628265
BMP8A	0.0496804	0.630801
ZNF121	-0.196869	0.631322
MRS2	-0.0682398	0.632231
TMEM43	0.00955012	0.632399
TAP2	-0.0629053	0.632962
ARL2	-0.0270004	0.633492
UBL4A	-0.174415	0.633612
RCC1	-0.0147535	0.634006
VPS36	0.0988912	0.635427
HTATSF1	0.104506	0.637229
NCAPG2	-0.0623096	0.63875
PABPN1	0.0805816	0.643185
TBK1	0.0192738	0.643857
CDCA5	-0.185623	0.649092
MYL12B	-0.0694945	0.651051
SLC5A6	0.617191	0.651457
FAM57A	0.127409	0.656606
SLC38A7	-0.0819296	0.659936
YWHAQ	-0.0913229	0.661396
LHX2	-0.102061	0.66333
RAP1A	-0.146807	0.66333
FAM13A	-0.0319356	0.664964
BCHE	-0.016178	0.670177
TIA1	-0.0347827	0.670456
NDUFB5	0.119472	0.674352
RPL3	0.301881	0.674821
ARPP19	0.00442146	0.6762
GTF3C6	-0.00396102	0.678253
NCK1	-0.152451	0.678754
PRUNE2	-0.0514643	0.681181
FLJ14107	-0.013746	0.681811
NPC1	0.0309462	0.684808
C1orf63	-0.227193	0.685473
SEC61B	-0.351522	0.691047
GPR110	0.0168536	0.691061
IFT57	-0.0117143	0.694535
AGA	-0.165684	0.694856
TBL2	-0.117572	0.695408
ZCCHC17	0.0649313	0.695425
HACL1	-0.0836104	0.695777
TRAK1	-0.0103557	0.697294
SRSF4	0.0562005	0.697349
PNP	0.0653787	0.699161
NDUFB1	-0.0558532	0.704618
7-Mar	-0.0480203	0.705499
TRIM45	0.303773	0.705602
PRPF40A	-0.0457889	0.707738
LINC00263	1.38343	0.707975
POLR1A	-0.0102997	0.70992
ARHGEF1	-0.0182849	0.710558
VPS53	0.188275	0.71253
CNOT4	-0.0441816	0.713018
CTF1	-0.000730212	0.718351
LINC00327	0.0519356	0.718495
PISD	-0.0427525	0.7191
MYBBP1A	0.0120175	0.722303
MRPL13	0.296012	0.72276
CRY1	-0.0840745	0.724011
SMARCA2	-0.0486126	0.724518
MTMR6	-0.0268209	0.726566
RPF2	0.432178	0.726933
AARSD1	-0.237565	0.72753
TMEM99	-0.0833707	0.727536
PSMD12	0.0946733	0.732917
IFT81	-0.092304	0.734178
NPAT	-0.0492981	0.734618
UQCRB	-0.128722	0.736839
JTB	-0.0885093	0.737219
EIF1B	0.105472	0.739405
TTF1	-0.126495	0.740873
FAM115C	0.0491663	0.747567
SWI5	-0.115493	0.749945
TUFM	-0.232416	0.750135
C3orf33	0.222053	0.752619
CDCA3	-0.315924	0.75436
USP14	-0.114998	0.754933
CLASRP	-0.0369049	0.756799
BID	-0.0743351	0.757609
PLEKHG2	-0.102234	0.760645
GGT7	-0.061081	0.761646
TRIM11	-0.0157969	0.761906
PREP	-0.112206	0.763024
NELL2	-0.0174617	0.768155
DYNLRB1	-0.0736961	0.7705
PARL	-0.225666	0.774507
RAB10	-0.0177333	0.776327
FFAR4	0.0197514	0.778198
PYURF	0.00399403	0.779825
PIGY	0.00399403	0.779825
GJB7	0.00202422	0.789654
NDST1	-0.0448844	0.791872
SPATA5L1	-0.0569482	0.794001
SORD	-0.0591922	0.795354
IRAK3	0.0010418	0.799774
PCAT1	0.0283537	0.801627
LOC100506599	0.0179718	0.802574
ELOVL2-AS1	-0.047359	0.803613
BLVRA	0.00939605	0.806804
HNRNPF	0.000148704	0.809171
ITPRIPL2	0.0500987	0.811578
CPVL	0.0826466	0.817273
C19orf70	0.240279	0.817946
SNX12	-0.040341	0.81992
ALG8	0.0185277	0.819936
PSMD3	0.0852983	0.822364
PROX1	0.0908951	0.826339
AFF1	-0.0133357	0.827697
KIF24	-0.0336424	0.82796
PCDHA13	-0.0824647	0.82796
ARL4A	-0.0567181	0.830138
NUP214	0.0446302	0.832012
[truncated: 10,474 more rows]
