# Supplementary material for: Linking single-cell measurements of mass, growth rate, and gene expression
Source: Genome Biol. 2018 Nov 27;19:207. doi: 10.1186/s13059-018-1576-0 (PMC6260722; doi:10.1186/s13059-018-1576-0)
Supplement: Supplementary file 10 — Table S9. List of mitosis related genes correlating with mass in DMSO treated BT159 GBM cells. Genes from the “mitosis” gene ontology term that showed a significant positive correlation with cell mass in the DMSO treated BT159 GBM cells (n = 29 genes, as described in Additional file 1: Figure S4) were used to construct this gene list. (XLSX 8 kb) [file 13059_2018_1576_MOESM10_ESM.xlsx]

## Sheet: Sheet1
DMSO BT159 Mitosis genes
ANLN
AURKA
BUB1
BUB1B
CCNA2
CDC16
CDC25C
CDCA5
CENPE
CIT
ESPL1
KIF11
KIF15
KIF22
KIF2C
KNTC1
MAD2L1
MAD2L2
NCAPH
NDC80
NUMA1
NUSAP1
PDS5B
PKMYT1
SUGT1
TPX2
TTK
UBE2C
ZWINT
