# Supplementary material for: Linking single-cell measurements of mass, growth rate, and gene expression
Source: Genome Biol. 2018 Nov 27;19:207. doi: 10.1186/s13059-018-1576-0 (PMC6260722; doi:10.1186/s13059-018-1576-0)
Supplement: Supplementary file 11 — Table S10. Table of ingenuity pathway analysis (IPA) results for canonical pathway analysis of genes significantly positively or negatively correlated with normalized MAR in RG7388 or DMSO treated BT159 cells (Additional file 1: Figure S4, Fig. 4, Additional file 1: Figure S10, Methods). The table includes all pathways with an FDR < 0.1. (XLSX 20 kb) [file 13059_2018_1576_MOESM11_ESM.xlsx]

## Sheet: RG7388_treated_BT159
Ingenuity Canonical Pathways	-log(p-value)	p-value (FDR corrected)	Ratio	z-score	Molecules
Phospholipases	2.95	0.00112202	0.0968	-1.633	PLA2G16,PLCB1,LIPG,PLCL2,PAFAH1B1,PLCD4
EIF2 Signaling	2.86	0.00138038	0.0529	-0.707	RPL27A,RPS20,RPS27L,MRAS,PDPK1,RPL23,EIF4A2,RPL7A,RPS11,RPL28,BCL2,RPL38
NRF2-mediated Oxidative Stress Response	1.86	0.0138038	0.0452	-1.342	GSTT2/GSTT2B,DNAJC8,PMF1/PMF1-BGLAP,MAP3K1,DNAJC6,UBE2K,MRAS,DNAJB14,TXNRD1
Wnt/Ca+ pathway	1.5	0.0316228	0.0635	-1	AXIN1,PLCB1,PLCL2,PLCD4
Adrenomedullin signaling pathway	1.43	0.0371535	0.04	-0.707	CRCP,MRAS,PLCB1,BAX,PLCL2,CEBPB,PLCD4,BCL2
Endometrial Cancer Signaling	1.36	0.0436516	0.0571	1	AXIN1,MRAS,CTNNA1,PDPK1
mTOR Signaling	1.36	0.0436516	0.0386	1	RPS20,PRKAB1,RPS27L,MRAS,PRKAA1,PDPK1,EIF4A2,RPS11
PI3K Signaling in B Lymphocytes	1.35	0.0446684	0.0441	0.816	VAV2,MRAS,PDPK1,PLCB1,PLCL2,PLCD4
Apoptosis Signaling	1.32	0.047863	0.0417	-1	GAS2,MRAS,BAX,BCL2
Cholecystokinin/Gastrin-mediated Signaling	1.28	0.0524807	0.0467	-1.342	GNA12,MRAS,SRF,PLCB1,BCAR1
Synaptic Long Term Depression	1.25	0.0562341	0.0389	-1.134	PLA2G16,GNA12,MRAS,PLCB1,PLCL2,PAFAH1B1,PLCD4
SAPK/JNK Signaling	1.24	0.057544	0.0455	0.447	GNA12,CRKL,GNG2,MAP3K1,MRAS
Endothelin-1 Signaling	1.1	0.0794328	0.0357	-1.134	PLA2G16,GNA12,MRAS,PLCB1,PLCL2,PAFAH1B1,PLCD4
Protein Kinase A Signaling	1.09	0.0812831	0.0299	0.302	AKAP12,PTPN4,PTPN2,PDE3B,GNG2,MAP3K1,PLCB1,PDE4B,PLCL2,CDC26,PTP4A1,PLCD4
Sphingosine-1-phosphate Signaling	1.05	0.0891251	0.04	-0.447	S1PR5,GNA12,PLCB1,PLCL2,PLCD4
Cardiac Hypertrophy Signaling	1.05	0.0891251	0.0332	-0.378	GNA12,GNG2,MAP3K1,MRAS,SRF,PLCB1,PLCL2,PLCD4
PTEN Signaling	1.05	0.0891251	0.032	-1	MRAS,PDPK1,BCAR1,BCL2

## Sheet: DMSO_treated_BT159
Ingenuity Canonical Pathways	-log(p-value)	p-value (FDR corrected)	Ratio	z-score	Molecules
Heparan Sulfate Biosynthesis	2.42	0.00380189	0.0843	1.134	B4GALT7,SULT1A1,CHST12,CES2,AARS,NDST1,EXTL1
Pancreatic Adenocarcinoma Signaling	2.07	0.00851138	0.0667	2.236	SMAD2,PLD2,E2F4,BAD,GAB1,PA2G4,IRS1,NFKB1
EIF2 Signaling	2.04	0.00912011	0.0529	0.378	RPS28,RPL32,RPL18A,GAB1,EIF4A3,IRS1,RPS8,PAIP1,CDK11A,RPS27A,INSR,HSPA5
3-phosphoinositide Biosynthesis	2.02	0.00954993	0.0547	0.302	MTMR4,GAB1,NUDT11,NUDT16,IRS1,PTPN1,PGAM4,PIP4K2A,RASA1,RNGTT,PPP1R14B
Heparan Sulfate Biosynthesis (Late Stages)	2.01	0.00977237	0.0789	1.633	SULT1A1,CHST12,CES2,AARS,NDST1,EXTL1
Chondroitin Sulfate Biosynthesis	1.93	0.011749	0.0877	0.447	B4GALT7,SULT1A1,CHST12,NDST1,CHPF2
Dermatan Sulfate Biosynthesis	1.87	0.0134896	0.0847	0.447	B4GALT7,SULT1A1,CHST12,NDST1,CHPF2
3-phosphoinositide Degradation	1.84	0.0144544	0.057	-1	MTMR4,NUDT11,NUDT16,PTPN1,PTPMT1,PGAM4,RASA1,RNGTT,PPP1R14B
Non-Small Cell Lung Cancer Signaling	1.83	0.0147911	0.0723	1	STK4,RXRG,BAD,GAB1,PA2G4,IRS1
D-myo-inositol-5-phosphate Metabolism	1.78	0.0165959	0.0556	-0.333	MTMR4,NUDT11,NUDT16,PTPN1,PGAM4,PIP4K2A,RASA1,RNGTT,PPP1R14B
D-myo-inositol (1,4,5,6)-Tetrakisphosphate Biosynthesis	1.63	0.0234423	0.0556	-0.707	MTMR4,NUDT11,NUDT16,PTPN1,PGAM4,RASA1,RNGTT,PPP1R14B
D-myo-inositol (3,4,5,6)-tetrakisphosphate Biosynthesis	1.63	0.0234423	0.0556	-0.707	MTMR4,NUDT11,NUDT16,PTPN1,PGAM4,RASA1,RNGTT,PPP1R14B
Superpathway of Inositol Phosphate Compounds	1.55	0.0281838	0.0466	0.302	MTMR4,GAB1,NUDT11,NUDT16,IRS1,PTPN1,PGAM4,PIP4K2A,RASA1,RNGTT,PPP1R14B
AMPK Signaling	1.44	0.0363078	0.0463	2.121	GAB1,DPF1,CRTC2,RAB2A,IRS1,RAB39A,CHRNE,INSR,CREB3L4,PPAT
Aryl Hydrocarbon Receptor Signaling	1.27	0.0537032	0.0496	1.633	AHRR,RXRG,HSP90B1,NFIC,RBL1,ALDH16A1,NFKB1
Estrogen-Dependent Breast Cancer Signaling	1.25	0.0562341	0.0581	2	GAB1,IRS1,CREB3L4,NFKB1,HSD17B4
Macropinocytosis Signaling	1.23	0.0588844	0.0575	1	ITGB1,ARF6,GAB1,CSF1,IRS1
iCOS-iCOSL Signaling in T Helper Cells	1.12	0.0758578	0.0488	1.342	BAD,GAB1,NFATC3,IRS1,PLEKHA4,NFKB1
NGF Signaling	1.09	0.0812831	0.048	2.449	MAP3K15,GAB1,MAP3K13,IRS1,CREB3L4,NFKB1
Signaling by Rho Family GTPases	1.08	0.0831764	0.0397	1.89	ITGB1,GNAI3,GAB1,IRS1,MYL6B,CDC42EP1,NFKB1,PIP4K2A,GNG7,CLIP1
Relaxin Signaling	1.06	0.0870964	0.0443	0.447	GNAI3,GAB1,IRS1,PDE4D,NFKB1,GNG7,GUCY1B1
fMLP Signaling in Neutrophils	1.04	0.0912011	0.0465	0.816	GNAI3,GAB1,NFATC3,IRS1,NFKB1,GNG7
Ceramide Signaling	1.04	0.0912011	0.0505	-0.447	S1PR5,BAD,GAB1,IRS1,NFKB1
GÎ±q Signaling	1.03	0.0933254	0.0435	1.134	HRH1,PLD2,GAB1,NFATC3,IRS1,NFKB1,GNG7
ERK5 Signaling	1.02	0.0954993	0.0556	2	IL6ST,BAD,GAB1,CREB3L4
Sirtuin Signaling Pathway	1.02	0.0954993	0.0377	0.333	TOMM7,CRTC2,MAPK4,ATG4A,GABPA,NDUFS2,PGAM4,LDHA,NFKB1,SOD3,APP
B Cell Receptor Signaling	1.01	0.0977237	0.0412	2.828	MAP3K15,BAD,GAB1,NFATC3,MAP3K13,IRS1,CREB3L4,NFKB1
